# Supplementary material for: Unraveling the genetic evolution of SARS-CoV-2 Recombinants using mutational dynamics across the different lineages
Source: Front Med (Lausanne). 2024 Jan 15;10:1294699. doi: 10.3389/fmed.2023.1294699 (PMC10823376; doi:10.3389/fmed.2023.1294699)
Supplement: Supplementary file 1 [file Table_1.XLSX]

## Sheet: Sheet1
Supplementary_Table-1: Sample distribution & Sequencing metadata (Discovery_dataset)
Sample_id	clade_new	linage_new	Depth	Read	Coverage	technique	Location	Collection date	Month-wise	Age	Gender	GISAID
IGIB104022155	20A	B.1	1360.27	1590270	98.24	NextSeq	Maharashtra	2021-04	2021-04-01	34	Male	EPI_ISL_10638225
IGIB104022521	20A	B.1	3134.61	1852960	99.2	NextSeq	Maharashtra	2021-04	2021-04-01	59	Male	EPI_ISL_10638229
IGIB104022700	20A	B.1	1917.29	2191736	96.24	NextSeq	Maharashtra	2021-04	2021-04-01	86	Male	EPI_ISL_10638234
IGIB104022900	20A	B.1	2310.51	1867426	99.04	NextSeq	Maharashtra	2021-04	2021-04-01	63	Male	EPI_ISL_10638235
IGIB104022950	20A	B.1	1975.52	1729964	98.51	NextSeq	Maharashtra	2021-04	2021-04-01	52	Male	EPI_ISL_10638236
IGIB104023648	20A	B.1	1254.82	1756632	91.44	NextSeq	Maharashtra	2021-04	2021-04-01	64	Female	EPI_ISL_10638238
IGIB104023777	20A	B.1	2085.08	2664284	94.97	NextSeq	Karnataka	2021-04	2021-04-01	78	Male	EPI_ISL_10638239
IGIB104023889	20A	B.1	3341.53	2462680	99.38	NextSeq	Maharashtra	2021-04	2021-04-01	40	Male	EPI_ISL_10638241
IGIB104024255	20A	B.1	1262.19	1507418	97.09	NextSeq	Maharashtra	2021-03	2021-03-01	54	Male	EPI_ISL_10638242
IGIB104024353	20A	B.1	3182.4	2391746	98.19	NextSeq	Maharashtra	2021-04	2021-04-01	30	Female	EPI_ISL_10638243
IGIB104024787	20A	B.1	1479.4	1970076	93.47	NextSeq	Maharashtra	2021-04	2021-04-01	38	Male	EPI_ISL_10638248
IGIB104024927	20A	B.1	1633.02	2465946	93.4	NextSeq	Maharashtra	2021-04	2021-04-01	45	Male	EPI_ISL_10638250
IGIB104025021	20A	B.1	1718	2412178	93.04	NextSeq	Maharashtra	2021-04	2021-04-01	18	Male	EPI_ISL_10638252
IGIB104025121	20A	B.1	1751.04	2233046	93.77	NextSeq	Maharashtra	2021-04	2021-04-01	56	Male	EPI_ISL_10638255
IGIB104025125	20A	B.1	1357.83	1825550	92.18	NextSeq	Maharashtra	2021-04	2021-04-01	45	Male	EPI_ISL_10638256
IGIB10402516	20A	B.1	1375.59	1553148	93.14	NextSeq	Maharashtra	2021-04	2021-04-01	35	Male	EPI_ISL_10638258
IGIB104025435	20A	B.1	1582.84	1766764	95.34	NextSeq	Maharashtra	2021-04	2021-04-01	42	Male	EPI_ISL_10638261
IGIB104026407	20A	B.1	1730.15	2098584	95.43	NextSeq	Maharashtra	2021-05	2021-05-01	22	Male	EPI_ISL_10638265
IGIB104026548	20A	B.1	1622.69	1675064	95.55	NextSeq	Maharashtra	2021-05	2021-05-01	58	Male	EPI_ISL_10638266
IGIB104026750	20A	B.1	2240.92	2473844	96.78	NextSeq	Maharashtra	2021-05	2021-05-01	22	Male	EPI_ISL_10638269
IGIB104027060	20A	B.1	1703.57	2314662	92.26	NextSeq	Gujarat	2021-05	2021-05-01	95	Female	EPI_ISL_10638273
IGIB104027121	20A	B.1	1759.73	2767110	94.62	NextSeq	Gujarat	2021-05	2021-05-01	25	Male	EPI_ISL_10638275
IGIB104027312	20A	B.1	1747.44	2690350	94.61	NextSeq	Maharashtra	2021-05	2021-05-01	48	Male	EPI_ISL_10638278
IGIB104027362	20A	B.1	1723.63	2193468	93.75	NextSeq	Karnataka	2021-05	2021-05-01	62	Male	EPI_ISL_10638279
IGIB104027397	20A	B.1	1490.99	1970108	95.11	NextSeq	Maharashtra	2021-05	2021-05-01	55	Male	EPI_ISL_10638280
IGIB104027452	20A	B.1	1573.23	2402300	95.63	NextSeq	Maharashtra	2021-05	2021-05-01	62	Male	EPI_ISL_10638282
IGIB104027600	20A	B.1	1741.36	2130784	96.16	NextSeq	Maharashtra	2021-05	2021-05-01	45	Male	EPI_ISL_10638283
IGIB104027885	20A	B.1	1663.83	2409138	93.81	NextSeq	Gujarat	2021-05	2021-05-01	27	Male	EPI_ISL_10638284
IGIB104027924	20A	B.1	1485.86	2270696	92.35	NextSeq	Maharashtra	2021-05	2021-05-01	37	Male	EPI_ISL_10638286
IGIB104027934	20A	B.1	1915.26	2716216	95.06	NextSeq	Maharashtra	2021-05	2021-05-01	45	Male	EPI_ISL_10638287
IGIB104028166	20A	B.1	1930.06	1815380	97.12	NextSeq	Maharashtra	2021-05	2021-05-01	54	Male	EPI_ISL_10638289
IGIB104028221	20A	B.1	1811.19	2630218	93.32	NextSeq	Maharashtra	2021-05	2021-05-01	44	Male	EPI_ISL_10638291
IGIB104028379	20A	B.1	1505.69	2330076	93.27	NextSeq	Maharashtra	2021-05	2021-05-01	60	Female	EPI_ISL_10638293
IGIB104028401	20A	B.1	2406.25	3654898	98	NextSeq	Maharashtra	2021-05	2021-05-01	46	Male	EPI_ISL_10638294
IGIB104029015	20A	B.1	1518.74	2322238	93.12	NextSeq	Maharashtra	2021-05	2021-05-01	28	Male	EPI_ISL_10638299
IGIB104029017	20A	B.1	2137.87	3214726	94.48	NextSeq	Maharashtra	2021-05	2021-05-01	65	Female	EPI_ISL_10638300
IGIB104029058	20A	B.1	1999	2820552	95.82	NextSeq	Maharashtra	2021-05	2021-05-01	46	Female	EPI_ISL_10638303
IGIB104029061	20A	B.1	1854.83	2290280	97.41	NextSeq	Maharashtra	2021-05	2021-05-01	26	Male	EPI_ISL_10638304
IGIB104029077	20A	B.1	3081.75	2568040	98.8	NextSeq	Maharashtra	2021-05	2021-05-01	45	Male	EPI_ISL_10638307
IGIB104029441	20A	B.1	2188.35	2446070	97.74	NextSeq	Maharashtra	2021-05	2021-05-01	43	Female	EPI_ISL_10638313
IGIB104029478	20A	B.1	2397.7	2869394	97.33	NextSeq	Maharashtra	2021-05	2021-05-01	70	Male	EPI_ISL_10638316
IGIB104029961	20A	B.1	1509	2474988	94.66	NextSeq	Maharashtra	2021-05	2021-05-01	82	Male	EPI_ISL_10638321
IGIB1120220382482TV	20A	B.1	2532.47	3366358	97.59	NextSeq	Delhi	2022-02	2022-02-01	11	Male	EPI_ISL_10638326
IGIB1130104209	20A	B.1	4793.43	1808335	99.91	NextSeq	Delhi	2020-11	2020-11-01	85	Male	EPI_ISL_10067523
IGIB1130124665	20A	B.1	4972.32	1391931	99.83	NextSeq	Delhi	2021-04	2021-04-01	67	Male	EPI_ISL_10067525
IGIB1130157887	20A	B.1	4988.39	1264383	99.83	NextSeq	Delhi	2021-04	2021-04-01	84	Female	EPI_ISL_10067528
IGIB1130161297	20A	B.1	4947.97	1887002	99.87	NextSeq	Delhi	2021-04	2021-04-01	78	Male	EPI_ISL_10067529
IGIB1130179703	20A	B.1	5248.08	1959046	99.92	NextSeq	Delhi	2021-04	2021-04-01	82	Female	EPI_ISL_10067530
IGIB1130202418	20A	B.1	4676.83	1604749	99.83	NextSeq	Delhi	2021-03	2021-03-01	55	Female	EPI_ISL_10067532
IGIB1130207236	20A	B.1	5463.93	1594082	99.87	NextSeq	Delhi	2020-12	2020-12-01	75	Female	EPI_ISL_10067534
IGIB1130233745	20A	B.1	991.812	2801048	91.66	NextSeq	Uttar Pradesh	2021-06	2021-06-01	unknown	unknown	EPI_ISL_10638347
IGIB1130246667	20A	B.1	4331.86	1575987	99.84	NextSeq	Delhi	2020-12	2020-12-01	85	Female	EPI_ISL_10067542
IGIB113026777	20A	B.1	3045.12	1123925	99.03	NextSeq	Delhi	2021-01	2021-01-01	74	Female	EPI_ISL_10067546
IGIB1130269471	20A	B.1	4922.09	1452987	99.85	NextSeq	Delhi	2021-04	2021-04-01	70	Male	EPI_ISL_10067547
IGIB1130279440	20A	B.1	4890.2	1275008	99.83	NextSeq	Delhi	2021-01	2021-01-01	81	Male	EPI_ISL_10067550
IGIB1130335174	20A	B.1	4807.95	1337045	99.85	NextSeq	Delhi	2021-02	2021-02-01	67	Female	EPI_ISL_10067558
IGIB1130343736	20A	B.1	5419.02	1448119	99.92	NextSeq	Delhi	2021-03	2021-03-01	95	Female	EPI_ISL_10067561
IGIB11305020	20A	B.1	1029		99	Illumina MiSeq			2020-10-01			EPI_ISL_5316932
IGIB11305044	20A	B.1	131		98	Illumina MiSeq			2020-10-01			EPI_ISL_751294
IGIB11305065	20A	B.1	163		98	Illumina MiSeq			2020-11-01			EPI_ISL_5316949
IGIB11305072	20A	B.1	162		99	Illumina MiSeq			2020-10-01			EPI_ISL_751285
IGIB1130547382	20A	B.1	4943.29	1128688	99.81	NextSeq	Delhi	2021-04	2021-04-01	33	Male	EPI_ISL_10067594
IGIB11305576	20A	B.1	157		90	Illumina MiSeq			2020-10-01			EPI_ISL_5316955
IGIB1130639069	20A	B.1	4592.54	1778599	99.82	NextSeq	Delhi	2021-04	2021-04-01	63	Female	EPI_ISL_10067600
IGIB1130681050	20A	B.1	5001.99	1504168	99.81	NextSeq	Delhi	2021-04	2021-04-01	76	Female	EPI_ISL_10067602
IGIB1130705363	20A	B.1	4726.23	1714339	99.84	NextSeq	Delhi	2021-03	2021-03-01	86	Male	EPI_ISL_10067603
IGIB1130778746	20A	B.1	5384.37	1662567	99.84	NextSeq	Delhi	2021-04	2021-04-01	80	Male	EPI_ISL_10067604
IGIB1130846928	20A	B.1	5101.72	1631319	99.81	NextSeq	Delhi	2021-04	2021-04-01	47	Female	EPI_ISL_10067615
IGIB1130847552	20A	B.1	4195.19	1017922	99.82	NextSeq	Delhi	2021-04	2021-04-01	57	Male	EPI_ISL_10067619
IGIB1130848733	20A	B.1	5122.13	1547473	99.86	NextSeq	Delhi	2021-04	2021-04-01	69	Female	EPI_ISL_10067621
IGIB1130894081	20A	B.1	4925.19	1073042	99.84	NextSeq	Delhi	2021-03	2021-03-01	76	Male	EPI_ISL_10067627
IGIB1130897906	20A	B.1	4977.46	1669869	99.84	NextSeq	Delhi	2021-04	2021-04-01	77	Male	EPI_ISL_10067630
IGIB1130B2B601015	20A	B.1	1404.38	3084700	92.63	NextSeq	Uttarakhand	2021-06	2021-06-01	58	Female	EPI_ISL_10638351
IGIB1130B2B649657	20A	B.1	1184.94	2119726	93.72	NextSeq	Uttarakhand	2021-06	2021-06-01	79	Female	EPI_ISL_10638353
IGIB1130B2B693170	20A	B.1	989.725	2158566	92.74	NextSeq	Uttar Pradesh	2021-06	2021-06-01	62	Female	EPI_ISL_10638354
IGIB1130B2B703271	20A	B.1	1227.64	2259638	93.31	NextSeq	Uttarakhand	2021-06	2021-06-01	25	Female	EPI_ISL_10638355
IGIB1130B2B731078	20A	B.1	1737.98	2887358	93.39	NextSeq	Uttar Pradesh	2021-06	2021-06-01	36	Male	EPI_ISL_10638356
IGIB1130B2B777474	20A	B.1	1205.11	2140936	91.89	NextSeq	Uttar Pradesh	2021-06	2021-06-01	62	Male	EPI_ISL_10638358
IGIB1130B2B818434	20A	B.1	1376.9	2561436	93.49	NextSeq	Uttar Pradesh	2021-06	2021-06-01	62	Male	EPI_ISL_10638360
IGIB1130B2B854859	20A	B.1	1281.97	2957264	93.59	NextSeq	Uttarakhand	2021-06	2021-06-01	27	Female	EPI_ISL_10638365
IGIB1130B2B857760	20A	B.1	1155.42	2085940	92.17	NextSeq	Uttarakhand	2021-06	2021-06-01	42	Female	EPI_ISL_10638367
IGIB1130B2B861657	20A	B.1	1034.47	2320564	92.56	NextSeq	Uttarakhand	2021-06	2021-06-01	60	Female	EPI_ISL_10638368
IGIB1130B2B861829	20A	B.1	801.709	1579136	91.63	NextSeq	Uttarakhand	2021-06	2021-06-01	40	Male	EPI_ISL_10638369
IGIB1130B2B861831	20A	B.1	1383.09	2780244	93.19	NextSeq	Uttarakhand	2021-06	2021-06-01	30	Female	EPI_ISL_10638371
IGIB1130B2B882514	20A	B.1	1493.66	2616788	91.4	NextSeq	Uttar Pradesh	2021-06	2021-06-01	7	Male	EPI_ISL_10638373
IGIB1130BH0411631	20A	B.1	1358.55	2899964	93.49	NextSeq	Haryana	2021-06	2021-06-01	74	Female	EPI_ISL_10638374
IGIB1130BH0431161	20A	B.1	1283.48	2458550	93.78	NextSeq	Haryana	2021-06	2021-06-01	33	Male	EPI_ISL_10638375
IGIB1130BH0439920	20A	B.1	1279.02	2543084	93.1	NextSeq	Uttarakhand	2021-06	2021-06-01	unknown	unknown	EPI_ISL_10638377
IGIB1130BH0446321	20A	B.1	1244.21	2775640	92.85	NextSeq	Uttarakhand	2021-06	2021-06-01	61	Female	EPI_ISL_10638378
IGIB1130DD0400339	20A	B.1	977.516	2172230	93.24	NextSeq	Uttarakhand	2021-06	2021-06-01	26	Male	EPI_ISL_10638381
IGIB1130DD0401426	20A	B.1	1249.59	2510786	92.96	NextSeq	Uttar Pradesh	2021-06	2021-06-01	60	Male	EPI_ISL_10638383
IGIB1130DD0401589	20A	B.1	1227.74	1860132	92.06	NextSeq	Uttar Pradesh	2021-06	2021-06-01	59	Female	EPI_ISL_10638384
IGIB1130DN863711	20A	B.1	1039.95	3095990	92.53	NextSeq	Uttarakhand	2021-06	2021-06-01	30	Female	EPI_ISL_10638386
IGIB1130DN863724	20A	B.1	1531.54	2831374	92.35	NextSeq	Haryana	2021-06	2021-06-01	59	Male	EPI_ISL_10638387
IGIB1130DN875400	20A	B.1	1263.54	2347464	92.9	NextSeq	Uttarakhand	2021-06	2021-06-01	34	Female	EPI_ISL_10638388
IGIB1130DSTN110921	20A	B.1	1115	2276408	93.14	NextSeq	Uttarakhand	2021-06	2021-06-01	unknown	unknown	EPI_ISL_10638389
IGIB1130JL0022908	20A	B.1	1524.58	2744400	91.18	NextSeq	Haryana	2021-06	2021-06-01	24	Male	EPI_ISL_10638391
IGIB1130JL0022938	20A	B.1	1447.13	2733264	91.83	NextSeq	Uttar Pradesh	2021-06	2021-06-01	83	Male	EPI_ISL_10638392
IGIB1130JL0035078	20A	B.1	1181.65	2430718	92.88	NextSeq	Uttarakhand	2021-06	2021-06-01	30	Male	EPI_ISL_10638393
IGIB1130JL0035633	20A	B.1	922.445	2188954	90.73	NextSeq	Uttar Pradesh	2021-06	2021-06-01	25	Male	EPI_ISL_10638395
IGIB1130JL0040574	20A	B.1	1710.44	2642956	92	NextSeq	Uttar Pradesh	2021-06	2021-06-01	40	Male	EPI_ISL_10638396
IGIB1130MB5973719	20A	B.1	1452.91	2761816	91.74	NextSeq	Delhi	2021-10	2021-10-01	38	Male	EPI_ISL_10638402
IGIB1130MBB127412	20A	B.1	1270.17	2134728	92.85	NextSeq	Uttar Pradesh	2021-06	2021-06-01	62	Male	EPI_ISL_10638405
IGIB1130MBC69436	20A	B.1	1122.43	2449736	93.46	NextSeq	Uttarakhand	2021-06	2021-06-01	76	Male	EPI_ISL_10638406
IGIB1130MM0339686	20A	B.1	1338.37	1993056	92.19	NextSeq	Uttar Pradesh	2021-06	2021-06-01	39	Male	EPI_ISL_10638408
IGIB1130PH0294061	20A	B.1	1213.36	2287986	92.1	NextSeq	Uttar Pradesh	2021-06	2021-06-01	46	Male	EPI_ISL_10638409
IGIB1130SB1205323	20A	B.1	1148.96	2323090	93.5	NextSeq	Delhi	2021-06	2021-06-01	74	Male	EPI_ISL_10638412
IGIB1130SH0273306	20A	B.1	1374.79	3372740	91.46	NextSeq	Delhi	2021-06	2021-06-01	unknown	unknown	EPI_ISL_10638413
IGIB1130SHBG23638	20A	B.1	1167.93	2190864	93.23	NextSeq	Uttarakhand	2021-06	2021-06-01	61	Male	EPI_ISL_10638415
IGIB1130SKDD859100	20A	B.1	1778.62	3236446	91.85	NextSeq	Uttar Pradesh	2021-06	2021-06-01	58	Male	EPI_ISL_10638417
IGIB1130SP0435290	20A	B.1	1468.13	2473494	92.2	NextSeq	Haryana	2021-06	2021-06-01	38	Male	EPI_ISL_10638418
IGIB1130SP046184	20A	B.1	1641.24	2531380	92.23	NextSeq	Uttar Pradesh	2021-06	2021-06-01	unknown	unknown	EPI_ISL_10638420
IGIB1130SP1314627	20A	B.1	2244.9	3049816	96.81	NextSeq	Uttarakhand	2021-06	2021-06-01	unknown	unknown	EPI_ISL_10638421
IGIB1130SS0265664	20A	B.1	1088.23	2175304	93.19	NextSeq	Uttarakhand	2021-06	2021-06-01	80	Male	EPI_ISL_10638422
IGIB1130VSH1298717	20A	B.1	1353.03	2954820	91.72	NextSeq	Uttar Pradesh	2021-06	2021-06-01	67	Female	EPI_ISL_10638423
IGIB1130VSH1334214	20A	B.1	1177.34	2295016	91.03	NextSeq	Uttar Pradesh	2021-06	2021-06-01	47	Male	EPI_ISL_10638425
IGIB1130VSH334221	20A	B.1	1216.82	2242526	92.09	NextSeq	Uttarakhand	2021-06	2021-06-01	unknown	unknown	EPI_ISL_10638428
IGIB1210116849	20A	B.1	1062.92	2956086	93.23	NextSeq	Haryana	2022-01	2022-01-01	55	Male	EPI_ISL_10638456
IGIB1210116865	20A	B.1	3564.3	2706280	98.95	NextSeq	Haryana	2022-01	2022-01-01	52	Female	EPI_ISL_10638461
IGIB12105785	20A	B.1	1337.05	2470174	90.49	NextSeq	Haryana	2022-01	2022-01-01	20	Female	EPI_ISL_10638489
IGIB1210606800562174TV	20A	B.1	1357.27	2738906	90.66	NextSeq	Haryana	2022-02	2022-02-01	35	Male	EPI_ISL_10638512
IGIB1210606800563898TV	20A	B.1	1896.58	3042834	95.74	NextSeq	Haryana	2022-02	2022-02-01	16	Male	EPI_ISL_10638514
IGIB1210607300542954	20A	B.1	1074.2	2098104	90.85	NextSeq	Haryana	2022-01	2022-01-01	42	Female	EPI_ISL_10638518
IGIB1210650097300	20A	B.1	832.739	2133872	91.95	NextSeq	Haryana	2022-01	2022-01-01	48	Female	EPI_ISL_10638544
IGIB1210869316	20A	B.1	818.68	1880608	91.68	NextSeq	Haryana	2022-01	2022-01-01	45	Female	EPI_ISL_10638555
OM1006	20A	B.1	291.474	264806	93.57	MiSeq	Delhi	2022-01	2022-01-01	35	Male	EPI_ISL_9487613
OM1022	20A	B.1	116.254	127298	91.98	MiSeq	Delhi	2022-01	2022-01-01	31	Male	EPI_ISL_9487629
OM1038	20A	B.1	173.845	220052	90.92	MiSeq	Punjab	2022-01	2022-01-01	31	Male	EPI_ISL_9487645
OM1197	20A	B.1	572.002	339990	93.69	MiSeq	Delhi	2022-01	2022-01-01	41	Male	EPI_ISL_9487803
OM1446	20A	B.1	2097.06	2337420	93.2	NextSeq	Delhi	2022-01-20	2022-01-01	6	Female	EPI_ISL_9488477
OM648	20A	B.1	1500.98	814952	98.26	NextSeq	HARYANA	2022-01-04	2022-01-01	F	42	EPI_ISL_8881609
CI-21-NS-T2-220920	19A	B.1	3305		96	Illumina MiSeq			2021-04-01			0
CI-21-NS-T2-250920	19A	B.1	2286		95	Illumina MiSeq			2021-04-01			0
IGIB11301	19A	B.1	5328.9	2028359	93.82	NextSeq	Delhi	2021-04	2021-04-01	unknown	unknown	EPI_ISL_10067531
IGIB11301309	19A	B.1	1133		93	Illumina MiSeq			2020-10-01			EPI_ISL_751252
IGIB11304423	19A	B.1	642		99	Illumina MiSeq			2020-10-01			EPI_ISL_5316912
UK127	19A	B.1	156.92		90.72	Nanopore			2021-01-01	18	F	0
UK164	19A	B.1	1364.24		98.18	Nanopore			2021-01-01	28	M	0
106259	20A	B.1	327		99	Illumina MiSeq			2021-05-01			0
210551923	20A	B.1	327.825		90.18	Nanopore			2021-03-01			0
CI-14-NS-070920	20A	B.1	811		96	Illumina MiSeq			2020-12-01			0
CI-47-T1-RS-211120	20A	B.1	3265		98	Illumina MiSeq			2021-02-01			0
CM-12-NS-060920	20A	B.1	879		98	Illumina MiSeq			2020-12-01			0
CM-14-NS-070920	20A	B.1	1175		99	Illumina MiSeq			2020-12-01			0
CM-14-NS-090920	20A	B.1	643		95	Illumina MiSeq			2020-12-01			0
CM-17-NS-170920	20A	B.1	1016		99	Illumina MiSeq			2020-12-01			0
CM-1-NS-170620	20A	B.1	925		99	Illumina MiSeq			2020-12-01			0
CM-1-NS-180620	20A	B.1	622		99	Illumina MiSeq			2020-12-01			0
CM-3-NS-140720	20A	B.1	988		99	Illumina MiSeq			2020-12-01			0
CM-5-BM-210720	20A	B.1	807		94	Illumina MiSeq			2020-12-01			0
IGIB1130344147	20A	B.1	4982.53	1428143	99.81	NextSeq	Delhi	2021-03	2021-03-01	71	Female	EPI_ISL_10067562
IGIB1130346481	20A	B.1	4240.66	1239206	99.83	NextSeq	Delhi	2021-04	2021-04-01	31	Male	EPI_ISL_10067564
IGIB1130368845	20A	B.1	5357.29	2010008	99.83	NextSeq	Delhi	2021-04	2021-04-01	41	Male	EPI_ISL_10067573
IGIB1130380993	20A	B.1	5091.26	1819600	99.89	NextSeq	Delhi	2021-01	2021-01-01	59	Female	EPI_ISL_10067574
IGIB1130385562	20A	B.1	5011.26	1933554	99.87	NextSeq	Delhi	2021-03	2021-03-01	28	Male	EPI_ISL_10067576
IGIB11304428	20A	B.1	4398		98	Illumina MiSeq			2020-10-01			EPI_ISL_5316943
IGIB11304570	20A	B.1	129		97	Illumina MiSeq			2020-10-01			EPI_ISL_5316940
IGIB11304655	20A	B.1	996		93	Illumina MiSeq			2020-10-01			EPI_ISL_5316956
IGIB11304690	20A	B.1	6148		99	Illumina MiSeq			2020-10-01			EPI_ISL_5316897
IGIB11304776	20A	B.1	837		93	Illumina MiSeq			2020-10-01			0
UK101	20A	B.1	2376.96		99.35	Nanopore			2021-01-01	0	0	0
UK181	20A	B.1	286.88		93.5525	Nanopore			2021-01-01	28	F	0
UK195	20A	B.1	1264.28		98.6757	Nanopore			2021-01-01	0	0	0
CI-33-NS-261020	20A	B.1.351	4400		99	Illumina MiSeq			2021-02-01			0
CI-47-T1-NS-211120	20A	B.1.351	2740		99	Illumina MiSeq			2021-02-01			0
CI-47-T1-NS-251120	20A	B.1.351	388		96	Illumina MiSeq			2021-02-01			0
CI-47-T2-NS-211120	20A	B.1.351	3678		99	Illumina MiSeq			2021-02-01			0
CI-47-T2-NS-231120	20A	B.1.351	282		99	Illumina MiSeq			2021-02-01			0
CI-47-T2-NS-271120	20A	B.1.351	242		99	Illumina MiSeq			2021-02-01			0
CI-47-T2-RS-191120	20A	B.1.351	261		95	Illumina MiSeq			2021-02-01			0
CI-47-T2-RS-211120	20A	B.1.351	248		93	Illumina MiSeq			2021-02-01			0
CI-47-T2-RS-271120	20A	B.1.351	4072		99	Illumina MiSeq			2021-02-01			0
CM-30-NS-211020	20A	B.1.351	594		99	Illumina MiSeq			2021-02-01			0
CM-31-NS-281020	20A	B.1.351	6372		100	Illumina MiSeq			2021-04-01			0
CM-31-NS-291020	20A	B.1.351	722		100	Illumina MiSeq			2021-04-01			0
CM-39-NS-091120	20A	B.1.351	1183		99	Illumina MiSeq			2021-02-01			0
CM-41-NS-091120	20A	B.1.351	3706		99	Illumina MiSeq			2021-02-01			0
IGIB11303565	20A	B.1.351	514		99	Illumina MiSeq			2020-10-01			EPI_ISL_751277
IGIB11303573	20A	B.1.351	3107		99	Illumina MiSeq			2020-10-01			EPI_ISL_5316911
IGIB11303588	20A	B.1.351	3919		99	Illumina MiSeq			2020-10-01			EPI_ISL_5316906
IGIB11303760	20A	B.1.351	3580		99	Illumina MiSeq			2020-10-01			EPI_ISL_5316918
IGIB11304171	20A	B.1.351	144		99	Illumina MiSeq			2020-11-01			EPI_ISL_751317
IGIB11304239	20A	B.1.351	6816		99	Illumina MiSeq			2020-10-01			EPI_ISL_5316894
IGIB11304386	20A	B.1.351	6069		99	Illumina MiSeq			2020-10-01			EPI_ISL_5316895
IGIB11304392	20A	B.1.351	3269		99	Illumina MiSeq			2020-10-01			EPI_ISL_5316902
IGIB11304400	20A	B.1.351	1371		99	Illumina MiSeq			2020-10-01			EPI_ISL_5316922
IGIB11304410	20A	B.1.351	6354		99	Illumina MiSeq			2020-10-01			EPI_ISL_751278
IGIB11304453	20A	B.1.351	4475		99	Illumina MiSeq			2020-10-01			EPI_ISL_751291
IGIB11304644	20A	B.1.351	371		99	Illumina MiSeq			2020-10-01			EPI_ISL_5316920
IGIB11304857	20A	B.1.351	481		99	Illumina MiSeq			2020-10-01			EPI_ISL_5316927
IGIB11304885	20A	B.1.351	1289		99	Illumina MiSeq			2020-10-01			EPI_ISL_5316898
IGIB11304887	20A	B.1.351	7180		99	Illumina MiSeq			2020-10-01			EPI_ISL_5316899
IGIB11305034	20A	B.1.351	204		99	Illumina MiSeq			2020-10-01			EPI_ISL_751284
IGIB11305043	20A	B.1.351	6191		99	Illumina MiSeq			2020-11-01			EPI_ISL_5316900
IGIB11305069	20A	B.1.351	666		99	Illumina MiSeq			2020-11-01			EPI_ISL_5316915
IGIB11305086	20A	B.1.351	2112		100	Illumina MiSeq			2020-10-01			EPI_ISL_5316919
IGIB11305231	20A	B.1.351	5100		99	Illumina MiSeq			2020-10-01			EPI_ISL_751287
IGIB11305763	20A	B.1.351	576		99	Illumina MiSeq			2020-11-01			EPI_ISL_5316925
IGIB11305764	20A	B.1.351	439		99	Illumina MiSeq			2020-11-01			EPI_ISL_5316926
P30	20A	B.1.351	2912.58		99.57	Nanopore			2021-02-01			0
UK_68	20A	B.1.351	2696.25		98.89	Nanopore			2021-02-01	33	M	#N/A
UK_70	20A	B.1.351	934.77		93.32	Nanopore			2021-02-01	58	F	#N/A
UK193	20A	B.1.351	360.08		95.2346	Nanopore			2021-01-01	33	M	0
UK279	20A	B.1.351	2044.2		97.05	Nanopore			2021-02-01	71	M	0
UK300	20A	B.1.351	2250.32		98.33	Nanopore			2021-03-01	73	M	0
UK319	20A	B.1.351	1105.03		98.42	Nanopore			2021-06-01	47	M	0
UK-4	20A	B.1.351	1100		99	Illumina MiSeq			2020-11-01			0
UK409	20A	B.1.351	3929.88		99.5	Nanopore			2021-03-01	28	M	0
UK410	20A	B.1.351	3036.93		98.77	Nanopore			2021-03-01	65	M	0
210553864	20A	B.1.617.1	838.242		96.44	Nanopore			2021-03-01			0
CI-33-NS-071120	20A	B.1.617.1	1652		99	Illumina MiSeq			2021-02-01			0
CI-33-RS-261020	20A	B.1.617.1	203		95	Illumina MiSeq			2021-02-01			0
CI-38-RS-041120	20A	B.1.617.1	134		91	Illumina MiSeq			2021-02-01			0
CI-41-NS-091120	20A	B.1.617.1	1401		98	Illumina MiSeq			2021-02-01			0
CI-47-T1-RS-271120	20A	B.1.617.1	2532		99	Illumina MiSeq			2021-02-01			0
CI-47-T2-NS-251120	20A	B.1.617.1	648		98	Illumina MiSeq			2021-02-01			0
CM-25-NS-300920	20A	B.1.617.1	159		94	Illumina MiSeq			2021-02-01			0
CM-39-BM-091120	20A	B.1.617.1	1148		98	Illumina MiSeq			2021-02-01			0
IGIB104025154	20A	B.1.617.1	3436.06	2430708	98.91	NextSeq	Maharashtra	2021-04	2021-04-01	63	Male	EPI_ISL_10638257
IGIB11305269	20A	B.1.617.1	1984		99	Illumina MiSeq			2020-11-01			EPI_ISL_5316910
IGIB1130546940	20A	B.1.617.1	4293.65	1252313	99.79	NextSeq	Delhi	2021-04	2021-04-01	unknown	unknown	EPI_ISL_10067593
UK274	20A	B.1.617.1	2456.09		97.17	Nanopore			2021-02-01	61	M	0
UK320	20A	B.1.617.1	1978.32		98.38	Nanopore			2021-06-01	74	F	0
210552113	20B	B.1	905.939		97.72	Nanopore			2021-03-01			0
210552555	20B	B.1	2364.69		99.37	Nanopore			2021-03-01			0
CM-17-NS-130920	20B	B.1	7034		99	Illumina MiSeq			2020-12-01			0
CM-17-NS-150920	20B	B.1	273		98	Illumina MiSeq			2020-12-01			0
IGIB104022322	20B	B.1	1393.42	1626806	94.4	NextSeq	Maharashtra	2021-04	2021-04-01	60	Female	EPI_ISL_10638226
IGIB104022621	20B	B.1	1607.95	1877634	93.78	NextSeq	Gujarat	2021-04	2021-04-01	30	Male	EPI_ISL_10638232
IGIB104022623	20B	B.1	1698.71	2196262	94.63	NextSeq	Gujarat	2021-04	2021-04-01	43	Male	EPI_ISL_10638233
IGIB104024552	20B	B.1	1236.4	2374356	92.25	NextSeq	Maharashtra	2021-04	2021-04-01	50	Male	EPI_ISL_10638246
IGIB104024737	20B	B.1	2632.04	1350420	99.3	NextSeq	Maharashtra	2021-04	2021-04-01	60	Female	EPI_ISL_10638247
IGIB104025098	20B	B.1	1480.78	1860172	91.86	NextSeq	Maharashtra	2021-04	2021-04-01	66	Male	EPI_ISL_10638254
IGIB104025163	20B	B.1	1384.76	1892778	94.19	NextSeq	Delhi	2021-04	2021-04-01	48	Female	EPI_ISL_10638259
IGIB104026615	20B	B.1	1488.4	1795528	93.12	NextSeq	Delhi	2021-05	2021-05-01	65	Male	EPI_ISL_10638268
IGIB104026875	20B	B.1	1540.05	2279842	93.82	NextSeq	Maharashtra	2021-05	2021-05-01	51	Male	EPI_ISL_10638270
IGIB104026911	20B	B.1	1831.43	2744728	92.34	NextSeq	Maharashtra	2021-05	2021-05-01	59	Male	EPI_ISL_10638271
IGIB104026951	20B	B.1	1467.02	2076944	92.67	NextSeq	Maharashtra	2021-05	2021-05-01	42	Male	EPI_ISL_10638272
IGIB104027062	20B	B.1	1496.51	2152730	91.27	NextSeq	Maharashtra	2021-05	2021-05-01	29	Male	EPI_ISL_10638274
IGIB104027923	20B	B.1	2075.79	2992296	95.21	NextSeq	Maharashtra	2021-05	2021-05-01	52	Female	EPI_ISL_10638285
IGIB104028090	20B	B.1	1404.36	2202846	91.25	NextSeq	Gujarat	2021-05	2021-05-01	65	Female	EPI_ISL_10638288
IGIB104028568	20B	B.1	1110.57	2407792	96.51	NextSeq	Maharashtra	2021-05	2021-05-01	56	Male	EPI_ISL_10638298
IGIB104029055	20B	B.1	1742.81	2953374	93.27	NextSeq	Maharashtra	2021-05	2021-05-01	23	Female	EPI_ISL_10638302
IGIB104029063	20B	B.1	1521.55	2327018	92.88	NextSeq	Maharashtra	2021-05	2021-05-01	29	Male	EPI_ISL_10638305
IGIB1120220366078TV	20B	B.1	1517.27	2668316	93.51	NextSeq	Delhi	2022-02	2022-02-01	59	Female	EPI_ISL_10638323
IGIB1120220384560TV	20B	B.1	2525.99	2815128	97.35	NextSeq	Delhi	2022-02	2022-02-01	40	Male	EPI_ISL_10638327
IGIB1120220391318TV	20B	B.1	2354.85	3243378	95.81	NextSeq	Delhi	2022-02	2022-02-01	43	Female	EPI_ISL_10638328
IGIB1130454270	20B	B.1	1227.17	1047872	92.86	NextSeq	Delhi	2022-06	2022-06-01	unknown	unknown	EPI_ISL_14507926
IGIB11304579	20B	B.1	2439		99	Illumina MiSeq			2020-10-01			EPI_ISL_751279
IGIB11304669	20B	B.1	6472		99	Illumina MiSeq			2020-10-01			EPI_ISL_5316896
IGIB11304769	20B	B.1	300		99	Illumina MiSeq			2020-10-01			EPI_ISL_5316924
IGIB11308415	20B	B.1	4412.14	1424279	98.83	NextSeq	Delhi	2022-06	2022-06-01	unknown	unknown	EPI_ISL_14507961
IGIB1130B2B250600	20B	B.1	1382.28	3460600	90.65	NextSeq	Uttar Pradesh	2021-06	2021-06-01	34	Female	EPI_ISL_10638348
IGIB1130B2B529502	20B	B.1	1219.7	2326566	92.61	NextSeq	Uttarakhand	2021-06	2021-06-01	33	Female	EPI_ISL_10638349
IGIB1130B2B568110	20B	B.1	1275.37	1954376	92.12	NextSeq	Haryana	2021-06	2021-06-01	35	Female	EPI_ISL_10638350
IGIB1130B2B838689	20B	B.1	1078.14	2441450	90.73	NextSeq	Haryana	2021-06	2021-06-01	26	Male	EPI_ISL_10638361
IGIB1130B2B838799	20B	B.1	1312.63	2527732	91.16	NextSeq	Haryana	2021-06	2021-06-01	59	Female	EPI_ISL_10638362
IGIB1130B2B838810	20B	B.1	844.796	1913776	90.61	NextSeq	Haryana	2021-06	2021-06-01	37	Female	EPI_ISL_10638364
IGIB1130BH0434650	20B	B.1	1767.97	2991144	92.45	NextSeq	Haryana	2021-06	2021-06-01	77	Female	EPI_ISL_10638376
IGIB1130DD0400472	20B	B.1	1210.53	2188720	92.42	NextSeq	Uttar Pradesh	2021-06	2021-06-01	21	Female	EPI_ISL_10638382
IGIB1130GG0025914	20B	B.1	1176.83	3049836	90.71	NextSeq	Haryana	2021-06	2021-06-01	23	Male	EPI_ISL_10638390
IGIB1130JL0035632	20B	B.1	1380.08	2481322	91.49	NextSeq	Uttar Pradesh	2021-06	2021-06-01	62	Male	EPI_ISL_10638394
IGIB1130JL0047070	20B	B.1	1184.68	1967464	91.58	NextSeq	Haryana	2021-10	2021-10-01	24	Male	EPI_ISL_10638397
IGIB1130MB5881730	20B	B.1	1360.38	2631640	91.53	NextSeq	Delhi	2021-06	2021-06-01	57	Female	EPI_ISL_10638399
IGIB1130MB5938164	20B	B.1	1755.89	2257446	93.19	NextSeq	Delhi	2021-06	2021-06-01	60	Female	EPI_ISL_10638400
IGIB1130MB5954986	20B	B.1	1218.68	2313070	91.82	NextSeq	Uttarakhand	2021-06	2021-06-01	41	Male	EPI_ISL_10638401
IGIB1130MB5974599	20B	B.1	1654.67	2831296	92.59	NextSeq	Delhi	2021-06	2021-06-01	19 days	Male	EPI_ISL_10638403
IGIB1130MB670853	20B	B.1	1636.9	2649314	94.14	NextSeq	Haryana	2021-06	2021-06-01	unknown	unknown	EPI_ISL_10638404
IGIB1130RP0117087	20B	B.1	1363.96	2811320	92.58	NextSeq	Uttarakhand	2021-10	2021-10-01	60	Male	EPI_ISL_10638410
IGIB1130SB1205282	20B	B.1	1336.46	2877586	91.95	NextSeq	Delhi	2021-06	2021-06-01	52	Male	EPI_ISL_10638411
IGIB1130SH0279005	20B	B.1	1715.95	3051276	92.68	NextSeq	Delhi	2021-06	2021-06-01	unknown	unknown	EPI_ISL_10638414
IGIB1130SKCT400949	20B	B.1	1530.72	2561634	91.47	NextSeq	Delhi	2021-06	2021-06-01	67	Female	EPI_ISL_10638416
IGIB1130SP0453913	20B	B.1	1078.82	1758802	92.86	NextSeq	Uttar Pradesh	2021-06	2021-06-01	62	Male	EPI_ISL_10638419
IGIB1130VSH1317267	20B	B.1	1586.43	2743360	92.21	NextSeq	Uttar Pradesh	2021-06	2021-06-01	55	Female	EPI_ISL_10638424
IGIB1130VSH1334259	20B	B.1	1607.68	2862624	91.84	NextSeq	Uttar Pradesh	2021-06	2021-06-01	47	Male	EPI_ISL_10638426
IGIB1130VSH1334310	20B	B.1	1119.6	1745084	90.7	NextSeq	Uttar Pradesh	2021-06	2021-06-01	76	Male	EPI_ISL_10638427
IGIB1210108174	20B	B.1	1479.71	2353426	96.58	NextSeq	Haryana	2022-01	2022-01-01	28	Male	EPI_ISL_10638438
IGIB1210108181	20B	B.1	872.203	2807538	90.9	NextSeq	Haryana	2022-01	2022-01-01	33	Female	EPI_ISL_10638439
IGIB1210116814	20B	B.1	999.636	2668870	93.39	NextSeq	Haryana	2022-01	2022-01-01	23	Male	EPI_ISL_10638449
IGIB1210116819	20B	B.1	1406.59	2373798	95.08	NextSeq	Haryana	2022-01	2022-01-01	43	Female	EPI_ISL_10638450
IGIB1210606800531893	20B	B.1	765.759	2271482	91.6	NextSeq	Haryana	2022-01	2022-01-01	24	Male	EPI_ISL_10638507
IGIB1210606800534007	20B	B.1	714.673	2237396	91.3	NextSeq	Haryana	2022-01	2022-01-01	34	Male	EPI_ISL_10638508
IGIB1210607300543737	20B	B.1	966.575	2258266	90.55	NextSeq	Haryana	2022-01	2022-01-01	27	Male	EPI_ISL_10638520
IGIB1210607600550829	20B	B.1	1093.6	1884396	95.41	NextSeq	Haryana	2022-01	2022-01-01	40	Male	EPI_ISL_10638534
IGIB1210E343043	20B	B.1	776.892	2425240	95.29	NextSeq	Haryana	2022-01	2022-01-01	30	Male	EPI_ISL_10638563
IGIB1210V0035	20B	B.1	1573.23	3250542	93.53	NextSeq	Haryana	2022-01	2022-01-01	17	Male	EPI_ISL_10638569
OM1011	20B	B.1	303.569	321098	91.62	MiSeq	Delhi	2022-01	2022-01-01	43	Male	EPI_ISL_9487618
OM1012	20B	B.1	258.242	286904	90.4	MiSeq	Delhi	2022-01	2022-01-01	31	Male	EPI_ISL_9487619
OM1014	20B	B.1	343.297	299168	91.18	MiSeq	Delhi	2022-01	2022-01-01	48	Male	EPI_ISL_9487621
OM1020	20B	B.1	312.12	324258	90.04	MiSeq	Delhi	2022-01	2022-01-01	10	Female	EPI_ISL_9487627
OM1028	20B	B.1	353.693	387332	94.49	MiSeq	Delhi	2022-01	2022-01-01	24	Male	EPI_ISL_9487635
OM1032	20B	B.1	334.033	325122	92.8	MiSeq	Delhi	2022-01	2022-01-01	73	Male	EPI_ISL_9487639
OM1042	20B	B.1	229.609	262990	91.25	MiSeq	Punjab	2022-01	2022-01-01	76	Male	EPI_ISL_9487649
OM1051	20B	B.1	238.718	271734	90.83	MiSeq	Punjab	2022-01	2022-01-01	56	Male	EPI_ISL_9487658
OM1058	20B	B.1	211.497	223556	90.3	MiSeq	Punjab	2022-01	2022-01-01	66	Male	EPI_ISL_9487665
OM1077	20B	B.1	1048.95	443086	98.53	MiSeq	Haryana	2022-01	2022-01-01	2	Male	EPI_ISL_9487684
OM1083	20B	B.1	476.923	375366	92.64	MiSeq	Haryana	2022-01	2022-01-01	16	Male	EPI_ISL_9487690
OM1157	20B	B.1	394.028	283018	90.35	MiSeq	Haryana	2022-01	2022-01-01	35	Female	EPI_ISL_9487763
OM1175	20B	B.1	478.84	345736	93.27	MiSeq	Haryana	2022-01	2022-01-01	37	Male	EPI_ISL_9487781
OM1190	20B	B.1	435.901	426250	91.87	MiSeq	Haryana	2022-01	2022-01-01	62	Female	EPI_ISL_9487796
OM1202	20B	B.1	505.114	353350	92.73	MiSeq	Delhi	2022-01	2022-01-01	51	Male	EPI_ISL_9487808
OM1210	20B	B.1	476.544	380744	93.05	MiSeq	Delhi	2022-01	2022-01-01	23	Male	EPI_ISL_9487816
OM1449	20B	B.1	1205.1	2466172	91.09	NextSeq	HARYANA	2021-12-29	2021-12-01	20	M	EPI_ISL_9488479
OM1485	20B	B.1	1293.19	2035202	90.9	NextSeq	Uttar pradesh		2022-01-01	48	F	EPI_ISL_9488515
OM1490	20B	B.1	1715.43	2654298	91.99	NextSeq	Uttar pradesh		2022-01-01	60	M	EPI_ISL_9488520
OM1494	20B	B.1	2100.61	2875048	92.8	NextSeq	Uttar pradesh		2022-01-01	74	M	EPI_ISL_9488524
OM1515	20B	B.1	2121.32	2749536	91.62	NextSeq	HARYANA	2022-01-07	2022-01-01	2	Female	EPI_ISL_9488545
OM1540	20B	B.1	2045.81	3877358	93.93	NextSeq	HARYANA	2022-01-05	2022-01-01	19	Female	EPI_ISL_9488570
OM1545	20B	B.1	1671.65	3084086	91.44	NextSeq	HARYANA	2022-01-10	2022-01-01	27	Male	EPI_ISL_9488575
OM1548	20B	B.1	1514.94	2903342	91.59	NextSeq	HARYANA		2022-01-01	34	F	EPI_ISL_9488578
OM1551	20B	B.1	1503.34	2556610	91.75	NextSeq	Delhi	2022-01-20	2022-01-01	50	Female	EPI_ISL_9488581
OM1588	20B	B.1	1199.43	1947058	90.6	NextSeq	HARYANA	2022-01-20	2022-01-01	59	Male	EPI_ISL_9488618
OM1589	20B	B.1	1490.49	2351248	90.9	NextSeq	HARYANA	2022-01-20	2022-01-01	56	Male	EPI_ISL_9488619
OM1598	20B	B.1	1575.37	2316406	91.39	NextSeq	HARYANA	2022-01-20	2022-01-01	40	Male	EPI_ISL_9488628
OM1606	20B	B.1	1460.36	2315388	90.8	NextSeq	HARYANA	2022-01-22	2022-01-01	42	Male	EPI_ISL_9488636
OM1612	20B	B.1	1419.13	2536276	90.57	NextSeq	HARYANA	2022-01-23	2022-01-01	27	Male	EPI_ISL_9488642
OM1631	20B	B.1	1612.68	2421578	90.41	NextSeq	Delhi	2022-01-24	2022-01-01	59	Male	EPI_ISL_9488661
OM1647	20B	B.1	1283.09	2381814	91.43	NextSeq	Delhi	2022-01-22	2022-01-01	34	Male	EPI_ISL_9488677
OM1693	20B	B.1	1495.87	2196356	90.68	NextSeq	Delhi	2022-01-25	2022-01-01	66	Male	EPI_ISL_9488723
OM1728	20B	B.1	1772.38	2216936	91.67	NextSeq	HARYANA	2022-01-25	2022-01-01	21	Male	EPI_ISL_9488757
OM1731	20B	B.1	1661.31	2796694	91.71	NextSeq	HARYANA	2022-01-25	2022-01-01	36	Male	EPI_ISL_9488760
OM1800	20B	B.1	1987.77	3021190	91.41	NextSeq	Delhi	2022-01-27	2022-01-01	33	Male	EPI_ISL_9488829
OM704	20B	B.1	423.076	292970	92.74	MiSeq	HARYANA	2022-01-03	2022-01-01	M	55	EPI_ISL_8881557
OM798	20B	B.1	4151.07	1742378	98.55	NextSeq	HARYANA	2022-01-04	2022-01-01	M	44	EPI_ISL_8881657
OM807	20B	B.1	4943.31	1666470	99.65	NextSeq	HARYANA	2022-01-04	2022-01-01	M	15	EPI_ISL_8881665
OM920	20B	B.1	3720.75	1208487	98.95	NextSeq	Delhi	2022-01-07	2022-01-01	M	42	EPI_ISL_8881774
OM934	20B	B.1	1644.99	1339632	96.52	NextSeq	Delhi	2022-01-08	2022-01-01	M	30	EPI_ISL_8881788
OM946	20B	B.1	1456.33	1282132	94.17	NextSeq	Delhi	2022-01-08	2022-01-01	M	22	EPI_ISL_8881800
OM955	20B	B.1	1805.63	999061	92.07	NextSeq	Delhi	2022-01-09	2022-01-01	M	53	EPI_ISL_8881809
UK-10	20B	B.1	399		99	Illumina MiSeq			2020-11-01			0
UK-12	20B	B.1	2579		99	Illumina MiSeq			2020-11-01			0
UK27A	20B	B.1	1745.82		98.1	Nanopore			2020-12-01	36	M	0
UK299	20B	B.1	2526.8		99.53	Nanopore			2021-03-01	63	M	0
OM628	20C	B.1.351	1517.47	639678	99.83	MiSeq	HARYANA	2022-01-04	2022-01-01	0	0	EPI_ISL_8881510
210552443	20H (Beta, V2)	B.1.351	2064.76		98.97	Nanopore			2021-03-01			0
210553688	20H (Beta, V2)	B.1.351	271.224		91.67	Nanopore			2021-03-01			0
282	20I (Alpha, V1)	B.1.1.7	1157.25		99.36	Nanopore			2021-05-01			0
336	20I (Alpha, V1)	B.1.1.7	1077.99		98.49	Nanopore			2021-04-01			0
14318	20I (Alpha, V1)	B.1.1.7	2635.89		99.37	Nanopore			2021-04-01			0
210530763	20I (Alpha, V1)	B.1.1.7	698.02		98.01	Nanopore			2021-02-01			0
210540513	20I (Alpha, V1)	B.1.1.7	140.814		90.71	Nanopore			2021-02-01			0
210544748	20I (Alpha, V1)	B.1.1.7	310.879		91.14	Nanopore			2021-03-01			0
210551086	20I (Alpha, V1)	B.1.1.7										0
210553741	20I (Alpha, V1)	B.1.1.7										0
210565625	20I (Alpha, V1)	B.1.1.7	515.43		90.99	Nanopore			2021-03-01			0
210570314	20I (Alpha, V1)	B.1.1.7	736.33		92.13	Nanopore			2021-03-01			0
210580409	20I (Alpha, V1)	B.1.1.7	2602.54		99.28	Nanopore			2021-03-01			0
210580495	20I (Alpha, V1)	B.1.1.7	2195.12		99.1	Nanopore			2021-03-01			0
210591276	20I (Alpha, V1)	B.1.1.7	1424.86		95.95	Nanopore			2021-03-01			0
DALJEET_RP01	20I (Alpha, V1)	B.1.1.7	376.84		90.34	Nanopore			2021-05-01			0
GIMS1	20I (Alpha, V1)	B.1.1.7	3299.48		96.54	Nanopore			2020-12-01	35	F	0
MATN0027245068	20I (Alpha, V1)	B.1.1.7	5522		99	Illumina MiSeq			2021-05-01			0
P29	20I (Alpha, V1)	B.1.1.7	2064.4		98.62	Nanopore			2021-02-01			0
THSCOV_282	20I (Alpha, V1)	B.1.1.7	973.458		97.18	Nanopore			2021-04-01			0
THSCOV_292	20I (Alpha, V1)	B.1.1.7	3346.14		99.35	Nanopore			2021-04-01			0
UK_71	20I (Alpha, V1)	B.1.1.7	3229.49		98.76	Nanopore			2021-02-01	34	F	#N/A
UK16	20I (Alpha, V1)	B.1.1.7	1938.51		99.43	Nanopore			2020-11-01	0	0	0
UK19	20I (Alpha, V1)	B.1.1.7	3588.33		99.88	Nanopore			2020-12-01	0	0	0
UK-2	20I (Alpha, V1)	B.1.1.7	471		99	Illumina MiSeq			2020-11-01			0
UK278	20I (Alpha, V1)	B.1.1.7	1502.24		97.82	Nanopore			2021-02-01	7	F	0
UK281	20I (Alpha, V1)	B.1.1.7	1364.98		97.93	Nanopore			2021-02-01	12	F	0
UK282	20I (Alpha, V1)	B.1.1.7	1511.29		97.01	Nanopore			2021-02-01	25	F	0
UK284	20I (Alpha, V1)	B.1.1.7	1316.16		98.11	Nanopore			2021-02-01	21	M	0
UK301	20I (Alpha, V1)	B.1.1.7	3952.59		99.81	Nanopore			2021-03-01	22	M	0
UK412	20I (Alpha, V1)	B.1.1.7	4238.92		99.21	Nanopore			2021-03-01	42	Male	0
UKVTM02	20I (Alpha, V1)	B.1.1.7	1494.41		99.41	Nanopore			2020-04-01			0
287	21A (Delta)	B.1.617.2	1493.24		98.91	Nanopore			2021-05-01			0
337	21A (Delta)	B.1.617.2	1761.36		99.39	Nanopore			2021-04-01			0
637	21A (Delta)	B.1.617.2	3419.41		99.68	Nanopore			2021-05-01			0
7313	21A (Delta)	B.1.617.2	3408.5		99.41	Nanopore			2021-07-01			0
7337	21A (Delta)	B.1.617.2	2993.09		98.97	Nanopore			2021-07-01			0
7344	21A (Delta)	B.1.617.2	1507.31		98.93	Nanopore			2021-07-01			0
7474	21A (Delta)	B.1.617.2	975.731		96.86	Nanopore			2021-07-01			0
20816	21A (Delta)	B.1.617.2	1896.96		95.68	Nanopore			2021-04-01			0
105142	21A (Delta)	B.1.617.2	1172		99	Illumina MiSeq			2021-05-01			0
105149	21A (Delta)	B.1.617.2	364		99	Illumina MiSeq			2021-05-01			0
105641	21A (Delta)	B.1.617.2	121		99	Illumina MiSeq			2021-05-01			0
105659	21A (Delta)	B.1.617.2	6735		99	Illumina MiSeq			2021-05-01			0
105660	21A (Delta)	B.1.617.2	6886		99	Illumina MiSeq			2021-05-01			0
106295	21A (Delta)	B.1.617.2	7417		99	Illumina MiSeq			2021-05-01			0
107672	21A (Delta)	B.1.617.2	2581		99	Illumina MiSeq			2021-05-01			0
107682	21A (Delta)	B.1.617.2	7563		99	Illumina MiSeq			2021-05-01			0
107776	21A (Delta)	B.1.617.2	5994		99	Illumina MiSeq			2021-05-01			0
107779	21A (Delta)	B.1.617.2	7118		99	Illumina MiSeq			2021-05-01			0
107900	21A (Delta)	B.1.617.2	3331		99	Illumina MiSeq			2021-05-01			0
108144	21A (Delta)	B.1.617.2	7197		99	Illumina MiSeq			2021-05-01			0
108197	21A (Delta)	B.1.617.2	6812		99	Illumina MiSeq			2021-05-01			0
108508	21A (Delta)	B.1.617.2	7133		99	Illumina MiSeq			2021-05-01			0
109486	21A (Delta)	B.1.617.2	6759		99	Illumina MiSeq			2021-05-01			0
109897	21A (Delta)	B.1.617.2	4002		99	Illumina MiSeq			2021-05-01			0
IGIB104022153	21A (Delta)	B.1.617.2	4526.77	3478256	99.82	NextSeq	Maharashtra	2021-04	2021-04-01	58	Female	EPI_ISL_10638223
IGIB104022154	21A (Delta)	B.1.617.2	4697.82	2178226	99.8	NextSeq	Maharashtra	2021-04	2021-04-01	6	Female	EPI_ISL_10638224
IGIB104025400	21A (Delta)	B.1.617.2	3300.48	2009820	99.69	NextSeq	Maharashtra	2021-04	2021-04-01	50	Male	EPI_ISL_10638260
IGIB104026062	21A (Delta)	B.1.617.2	4422.3	3197648	99.77	NextSeq	Maharashtra	2021-05	2021-05-01	48	Female	EPI_ISL_10638264
IGIB104026592	21A (Delta)	B.1.617.2	4181.42	3511128	99.81	NextSeq	Maharashtra	2021-05	2021-05-01	24	Female	EPI_ISL_10638267
IGIB104027128	21A (Delta)	B.1.617.2	3140.29	2915760	99.22	NextSeq	Maharashtra	2021-05	2021-05-01	70	Male	EPI_ISL_10638276
IGIB104028257	21A (Delta)	B.1.617.2	3195.15	2696080	99.52	NextSeq	Maharashtra	2021-05	2021-05-01	53	Female	EPI_ISL_10638292
IGIB104028405	21A (Delta)	B.1.617.2	6153.74	3446458	99.8	NextSeq	Maharashtra	2021-05	2021-05-01	52	Male	EPI_ISL_10638295
IGIB104028532	21A (Delta)	B.1.617.2	4037.16	3004868	99.77	NextSeq	Maharashtra	2021-05	2021-05-01	31	Male	EPI_ISL_10638296
IGIB104029241	21A (Delta)	B.1.617.2	3272.85	2902672	99.55	NextSeq	Maharashtra	2021-05	2021-05-01	65	Male	EPI_ISL_10638309
IGIB104029405	21A (Delta)	B.1.617.2	3206.89	2797746	98.91	NextSeq	Maharashtra	2021-05	2021-05-01	44	Male	EPI_ISL_10638312
IGIB104029589	21A (Delta)	B.1.617.2	3852.29	3283986	99.8	NextSeq	Maharashtra	2021-05	2021-05-01	35	Male	EPI_ISL_10638317
IGIB104029616	21A (Delta)	B.1.617.2	2334.18	3022018	98.26	NextSeq	Maharashtra	2021-05	2021-05-01	35	Male	EPI_ISL_10638319
IGIB104029702	21A (Delta)	B.1.617.2	3659.18	2542942	99.2	NextSeq	Maharashtra	2021-05	2021-05-01	55	Male	EPI_ISL_10638320
IGIB104035535	21A (Delta)	B.1.617.2	4084.29	2910596	99.51	NextSeq	Maharashtra	2021-05	2021-05-01	42	Male	EPI_ISL_10638322
IGIB1130101V	21A (Delta)	B.1.617.2	1848.28		96.26	Oxford nanopore Technology			2021-03-01	65	F	EPI_ISL_3394866
IGIB11301051274V	21A (Delta)	B.1.617.2	672.701		97.11	Oxford nanopore Technology			2021-05-01	75	F	EPI_ISL_3394868
IGIB1130112885V	21A (Delta)	B.1.617.2	118.78		99.65	Illumina MiSeq			2021-04-01	46	M	EPI_ISL_3394910
IGIB1130113V	21A (Delta)	B.1.617.2	2255.35		98.99	Oxford nanopore Technology			2021-04-01	43	M	EPI_ISL_3394916
IGIB1130117644	21A (Delta)	B.1.617.2	5151.67	1355466	99.84	NextSeq	Delhi	2021-01	2021-01-01	67	Male	EPI_ISL_10067524
IGIB1130138401	21A (Delta)	B.1.617.2	4869.12	1849305	99.87	NextSeq	Delhi	2021-04	2021-04-01	89	Male	EPI_ISL_10067526
IGIB1130142332	21A (Delta)	B.1.617.2	5675.4	1320251	99.94	NextSeq	Delhi	2021-01	2021-01-01	67	Male	EPI_ISL_10067527
IGIB1130151752V	21A (Delta)	B.1.617.2	918.302		97.2	Oxford nanopore Technology			2021-07-01	54	M	EPI_ISL_3394869
IGIB1130204979	21A (Delta)	B.1.617.2	5076.74	1882882	99.8	NextSeq	Delhi	2021-03	2021-03-01	66	Female	EPI_ISL_10067533
IGIB1130207490	21A (Delta)	B.1.617.2	5137.71	1748696	99.81	NextSeq	Delhi	2021-04	2021-04-01	44	Male	EPI_ISL_10067535
IGIB1130208251	21A (Delta)	B.1.617.2	5108.1	1943659	99.61	NextSeq	Delhi	2021-04	2021-04-01	66	Female	EPI_ISL_10067537
IGIB1130209535	21A (Delta)	B.1.617.2	3538.28	1346810	99.69	NextSeq	Delhi	2021-04	2021-04-01	70	Female	EPI_ISL_10067538
IGIB1130221862	21A (Delta)	B.1.617.2	4895.32	1786256	99.81	NextSeq	Delhi	2021-04	2021-04-01	45	Male	EPI_ISL_10067539
IGIB1130245786	21A (Delta)	B.1.617.2	4589.28	1319175	99.89	NextSeq	Delhi	2021-01	2021-01-01	40	Female	EPI_ISL_10067541
IGIB1130253129	21A (Delta)	B.1.617.2	4755.51	1114694	99.82	NextSeq	Delhi	2020-12	2020-12-01	46	Male	EPI_ISL_10067543
IGIB1130260227	21A (Delta)	B.1.617.2	4321.98	1337123	99.89	NextSeq	Delhi	2021-03	2021-03-01	61	Male	EPI_ISL_10067544
IGIB1130261532	21A (Delta)	B.1.617.2	4714.8	1165985	99.9	NextSeq	Delhi	2021-01	2021-01-01	79	Male	EPI_ISL_10067545
IGIB1130265694V	21A (Delta)	B.1.617.2	112.19		99.68	Illumina MiSeq			2021-04-01	39	F	EPI_ISL_3394909
IGIB1130277326	21A (Delta)	B.1.617.2	4909.88	1531873	99.81	NextSeq	Delhi	2021-04	2021-04-01	62	Female	EPI_ISL_10067548
IGIB1130277845	21A (Delta)	B.1.617.2	5210.53	1722920	99.8	NextSeq	Delhi	2020-12	2020-12-01	70	Male	EPI_ISL_10067549
IGIB1130281130	21A (Delta)	B.1.617.2	4994.77	1370924	99.91	NextSeq	Delhi	2021-04	2021-04-01	70	Female	EPI_ISL_10067551
IGIB1130291060	21A (Delta)	B.1.617.2	4954.95	1692553	99.8	NextSeq	Delhi	2021-04	2021-04-01	70	Male	EPI_ISL_10067552
IGIB1130296101	21A (Delta)	B.1.617.2	4951.68	2069357	99.78	NextSeq	Delhi	2021-04	2021-04-01	73	Male	EPI_ISL_10067554
IGIB1130298132V	21A (Delta)	B.1.617.2	564.723		95.12	Oxford nanopore Technology			2021-04-01	38	F	EPI_ISL_3394862
IGIB113031451	21A (Delta)	B.1.617.2	3680.83	1132116	99.79	NextSeq	Delhi	2021-03	2021-03-01	96	Female	EPI_ISL_10067555
IGIB1130329605	21A (Delta)	B.1.617.2	4636.72	1038948	99.86	NextSeq	Delhi	2020-12	2020-12-01	53	Male	EPI_ISL_10067556
IGIB11303347	21A (Delta)	B.1.617.2	5249.23	1357523	99.92	NextSeq	Delhi	2021-01	2021-01-01	75	Male	EPI_ISL_10067557
IGIB1130337410	21A (Delta)	B.1.617.2	4861.85	1374876	99.93	NextSeq	Delhi	2021-02	2021-02-01	70	Male	EPI_ISL_10067559
IGIB1130343387	21A (Delta)	B.1.617.2	5341.18	1912555	99.81	NextSeq	Delhi	2021-03	2021-03-01	73	Male	EPI_ISL_10067560
IGIB1130344159	21A (Delta)	B.1.617.2	5043.05	1170270	99.84	NextSeq	Delhi	2021-03	2021-03-01	56	Male	EPI_ISL_10067563
IGIB1130346943	21A (Delta)	B.1.617.2	4675.3	1747206	99.69	NextSeq	Delhi	2021-04	2021-04-01	50	Male	EPI_ISL_10067565
IGIB1130347048	21A (Delta)	B.1.617.2	4728.27	1281203	99.88	NextSeq	Delhi	2021-04	2021-04-01	72	Male	EPI_ISL_10067566
IGIB1130348493	21A (Delta)	B.1.617.2	4586.73	1347476	99.85	NextSeq	Delhi	2021-04	2021-04-01	88	Male	EPI_ISL_10067567
IGIB1130348497	21A (Delta)	B.1.617.2	3935.87	1149924	99.74	NextSeq	Delhi	2021-04	2021-04-01	69	Male	EPI_ISL_10067568
IGIB1130348653	21A (Delta)	B.1.617.2	4834.56	1849590	99.81	NextSeq	Delhi	2021-04	2021-04-01	61	Male	EPI_ISL_10067569
IGIB1130348724	21A (Delta)	B.1.617.2	4831.41	1318835	99.84	NextSeq	Delhi	2021-04	2021-04-01	83	Male	EPI_ISL_10067570
IGIB1130349759	21A (Delta)	B.1.617.2	4989.34	1490547	99.81	NextSeq	Delhi	2021-04	2021-04-01	60	Female	EPI_ISL_10067571
IGIB113035063	21A (Delta)	B.1.617.2	4945.3	1542357	99.79	NextSeq	Delhi	2021-04	2021-04-01	47	Male	EPI_ISL_10067572
IGIB1130370238V	21A (Delta)	B.1.617.2	427.181		93.26	Oxford nanopore Technology			2021-04-01	45	M	EPI_ISL_3394878
IGIB1130381270	21A (Delta)	B.1.617.2	4261.34	1063584	99.8	NextSeq	Delhi	2021-01	2021-01-01	55	Male	EPI_ISL_10067575
IGIB1130391529	21A (Delta)	B.1.617.2	4635.45	1341221	99.92	NextSeq	Delhi	2021-03	2021-03-01	71	Male	EPI_ISL_10067577
IGIB1130393746	21A (Delta)	B.1.617.2	4657.44	1216680	99.84	NextSeq	Delhi	2021-04	2021-04-01	66	Male	EPI_ISL_10067578
IGIB1130394617	21A (Delta)	B.1.617.2	4184.12	1296962	99.84	NextSeq	Delhi	2021-04	2021-04-01	71	Female	EPI_ISL_10067579
IGIB1130397062	21A (Delta)	B.1.617.2	4804.44	1713764	99.81	NextSeq	Delhi	2021-04	2021-04-01	78	Male	EPI_ISL_10067581
IGIB1130404656	21A (Delta)	B.1.617.2	5498.13	2227964	99.93	NextSeq	Delhi	2021-04	2021-04-01	56	Male	EPI_ISL_10067582
IGIB1130421407	21A (Delta)	B.1.617.2	4728.87	1273570	99.81	NextSeq	Delhi	2020-12	2020-12-01	68	Male	EPI_ISL_10067584
IGIB1130425112	21A (Delta)	B.1.617.2	4844.47	1276503	99.85	NextSeq	Delhi	2020-12	2020-12-01	81	Female	EPI_ISL_10067585
IGIB1130427992	21A (Delta)	B.1.617.2	4397.42	1413449	99.8	NextSeq	Delhi	2021-01	2021-01-01	71	Female	EPI_ISL_10067586
IGIB1130431528	21A (Delta)	B.1.617.2	3929.72	1199761	99.83	NextSeq	Delhi	2021-04	2021-04-01	35	Male	EPI_ISL_10067587
IGIB1130442599	21A (Delta)	B.1.617.2	3885.64	1516379	99.39	NextSeq	Delhi	2021-03	2021-03-01	58	Male	EPI_ISL_10067588
IGIB1130447004V	21A (Delta)	B.1.617.2	181.79		99.71	Illumina MiSeq			2021-04-01	41	F	EPI_ISL_3394907
IGIB1130455156	21A (Delta)	B.1.617.2	4683.26	1443282	99.8	NextSeq	Delhi	2021-04	2021-04-01	79	Male	EPI_ISL_10067589
IGIB1130506998	21A (Delta)	B.1.617.2	5294.74	1633527	99.82	NextSeq	Delhi	2021-04	2021-04-01	64	Male	EPI_ISL_10067590
IGIB1130545612	21A (Delta)	B.1.617.2	4991.04	1302244	99.79	NextSeq	Delhi	2021-04	2021-04-01	69	Male	EPI_ISL_10067592
IGIB1130547986	21A (Delta)	B.1.617.2	4816.05	1420629	99.81	NextSeq	Delhi	2021-04	2021-04-01	65	Male	EPI_ISL_10067595
IGIB1130561089	21A (Delta)	B.1.617.2	4330.01	1306401	99.83	NextSeq	Delhi	2020-12	2020-12-01	54	Female	EPI_ISL_10067596
IGIB1130577215	21A (Delta)	B.1.617.2	4713.2	1462515	99.93	NextSeq	Delhi	2021-03	2021-03-01	81	Male	EPI_ISL_10067597
IGIB1130597619	21A (Delta)	B.1.617.2	3752.37	1567415	99.7	NextSeq	Delhi	2021-03	2021-03-01	76	Male	EPI_ISL_10067598
IGIB1130613834	21A (Delta)	B.1.617.2	4919.92	1281278	99.83	NextSeq	Delhi	2021-03	2021-03-01	68	Male	EPI_ISL_10067599
IGIB1130673790	21A (Delta)	B.1.617.2	4904.1	1065682	99.83	NextSeq	Delhi	2020-12	2020-12-01	63	Male	EPI_ISL_10067601
IGIB1130788230	21A (Delta)	B.1.617.2	3885.1	1427341	99.83	NextSeq	Delhi	2020-12	2020-12-01	86	Female	EPI_ISL_10067605
IGIB1130791534	21A (Delta)	B.1.617.2	5266.31	1542222	99.73	NextSeq	Delhi	2021-02	2021-02-01	81	Female	EPI_ISL_10067606
IGIB1130829549	21A (Delta)	B.1.617.2	4718.83	1282984	99.83	NextSeq	Delhi	2021-04	2021-04-01	64	Male	EPI_ISL_10067609
IGIB1130833724	21A (Delta)	B.1.617.2	4824.39	1367696	99.83	NextSeq	Delhi	2020-12	2020-12-01	83	Female	EPI_ISL_10067610
IGIB1130834147	21A (Delta)	B.1.617.2	4650.49	949311	99.86	NextSeq	Delhi	2021-03	2021-03-01	80	Male	EPI_ISL_10067611
IGIB1130837562	21A (Delta)	B.1.617.2	3420.11	1604770	99	NextSeq	Delhi	2021-01	2021-01-01	41	Female	EPI_ISL_10067613
IGIB1130841859	21A (Delta)	B.1.617.2	4756.6	1261411	99.97	NextSeq	Delhi	2021-03	2021-03-01	49	Male	EPI_ISL_10067614
IGIB1130847010	21A (Delta)	B.1.617.2	5215.22	1553597	99.83	NextSeq	Delhi	2021-04	2021-04-01	69	Female	EPI_ISL_10067616
IGIB1130847132	21A (Delta)	B.1.617.2	5014.3	1924190	99.82	NextSeq	Delhi	2021-04	2021-04-01	79	Male	EPI_ISL_10067617
IGIB1130847357	21A (Delta)	B.1.617.2	5010.47	1487339	99.64	NextSeq	Delhi	2021-04	2021-04-01	46	Male	EPI_ISL_10067618
IGIB1130848564	21A (Delta)	B.1.617.2	4725.41	1835100	99.81	NextSeq	Delhi	2021-04	2021-04-01	66	Male	EPI_ISL_10067620
IGIB1130879427	21A (Delta)	B.1.617.2	5121.96	1377615	99.82	NextSeq	Delhi	2021-01	2021-01-01	75	Female	EPI_ISL_10067622
IGIB1130881521	21A (Delta)	B.1.617.2	5429.46	1800453	99.8	NextSeq	Delhi	2021-04	2021-04-01	59	Male	EPI_ISL_10067623
IGIB1130892190	21A (Delta)	B.1.617.2	5483.67	1703903	99.91	NextSeq	Delhi	2021-03	2021-03-01	55	Female	EPI_ISL_10067625
IGIB1130895406	21A (Delta)	B.1.617.2	5039.82	1768581	99.79	NextSeq	Delhi	2021-04	2021-04-01	65	Male	EPI_ISL_10067628
IGIB1130897693	21A (Delta)	B.1.617.2	5342.28	1790799	99.84	NextSeq	Delhi	2021-04	2021-04-01	51	Male	EPI_ISL_10067629
IGIB1130898858	21A (Delta)	B.1.617.2	4627.89	2940716	99.89	NextSeq	Delhi	2021-04	2021-04-01	63	Male	EPI_ISL_10067631
IGIB1130900331	21A (Delta)	B.1.617.2	4923.76	1914940	99.89	NextSeq	Delhi	2021-04	2021-04-01	91	Female	EPI_ISL_10067632
IGIB1130900696	21A (Delta)	B.1.617.2	4644.24	1884651	99.82	NextSeq	Delhi	2021-04	2021-04-01	36	Female	EPI_ISL_10067633
IGIB113093V	21A (Delta)	B.1.617.2	1334.58		98.5	Oxford nanopore Technology			2021-07-01	43	F	EPI_ISL_3394874
K.K.AGARWAL	21A (Delta)	B.1.617.2	1680.7		99.31	Nanopore			2021-05-01			0
ML01051274	21A (Delta)	B.1.617.2	672.7		97.11	Nanopore			2021-05-01			0
MV38829	21A (Delta)	B.1.617.2	2123.77		99.09	Nanopore			2021-05-01			0
MV39196	21A (Delta)	B.1.617.2	1411.73		99.15	Nanopore			2021-05-01			0
NB03	21A (Delta)	B.1.617.2	2584.77		96.24	Nanopore			2021-04-01			0
NB04	21A (Delta)	B.1.617.2	3415.96		97.72	Nanopore			2021-04-01			0
SHGK112885	21A (Delta)	B.1.617.2	118		99	Illumina MiSeq			2020-05-01			0
SKMS447004	21A (Delta)	B.1.617.2	181		99	Illumina MiSeq			2020-05-01			0
THSCOV_287	21A (Delta)	B.1.617.2	1242.52		96.26	Nanopore			2021-04-01			0
VEENA_AGARWAL_122111795	21A (Delta)	B.1.617.2	1844.94		98.17	Nanopore			2020-05-01			0
98995	21B (Kappa)	B.1.617.1	6696		99	Illumina MiSeq			2021-05-01			0
105345	21B (Kappa)	B.1.617.1	6060		99	Illumina MiSeq			2021-05-01			0
105645	21B (Kappa)	B.1.617.1	1196		99	Illumina MiSeq			2021-05-01			0
108491	21B (Kappa)	B.1.617.1	5306		99	Illumina MiSeq			2021-05-01			0
108524	21B (Kappa)	B.1.617.1	5444		99	Illumina MiSeq			2021-05-01			0
110488	21B (Kappa)	B.1.617.1	205		99	Illumina MiSeq			2021-05-01			0
IGIB104022512	21B (Kappa)	B.1.617.1	4408.71	3516854	99.83	NextSeq	Maharashtra	2021-04	2021-04-01	79	Male	EPI_ISL_10638228
IGIB104022563	21B (Kappa)	B.1.617.1	4485.48	3193076	99.58	NextSeq	Maharashtra	2021-04	2021-04-01	47	Male	EPI_ISL_10638231
IGIB104023346	21B (Kappa)	B.1.617.1	3382.42	3889570	99.82	NextSeq	Maharashtra	2021-04	2021-04-01	74	Male	EPI_ISL_10638237
IGIB104024492	21B (Kappa)	B.1.617.1	5228.41	3767840	99.88	NextSeq	Maharashtra	2021-04	2021-04-01	45	Female	EPI_ISL_10638245
P2142	21B (Kappa)	B.1.617.1	1076.86		96.63	Nanopore			2021-03-01			0
210565028	21D (Eta)	B.1.617.1	4548.67		99.57	Nanopore			2021-03-01			0
210565680	21D (Eta)	B.1.617.1	1138.88		90.45	Nanopore			2021-03-01			0
210573677	21D (Eta)	B.1.617.1	1224.72		94.87	Nanopore			2021-03-01			0
UK276	21D (Eta)	B.1.617.1	2580.41		98.84	Nanopore			2021-02-01	63	F	0
OM63	21I (Delta)	AY.*	1385.54	102918	92.83	Nanopore	Delhi	2021-12-10	2021-12-01	M	42	EPI_ISL_9003894
OM64	21I (Delta)	AY.*	1576.54	108871	92.37	Nanopore	Delhi	2021-12-10	2021-12-01	F	10	EPI_ISL_8881097
335	21I (Delta)	B.1.617.2	1688.95		99.08	Nanopore			2021-04-01			0
7255	21I (Delta)	B.1.617.2	1817.79		99.29	Nanopore			2021-07-01			0
EHND368600	21I (Delta)	B.1.617.2	249		99	Illumina MiSeq			2021-05-01			0
IGIB104022349	21I (Delta)	B.1.617.2	4751.16	2613440	99.51	NextSeq	Maharashtra	2021-04	2021-04-01	72	Female	EPI_ISL_10638227
IGIB104022557	21I (Delta)	B.1.617.2	4641.67	3283852	99.83	NextSeq	Maharashtra	2021-04	2021-04-01	34	Male	EPI_ISL_10638230
IGIB104024471	21I (Delta)	B.1.617.2	5262.83	3732064	99.8	NextSeq	Maharashtra	2021-04	2021-04-01	26	Female	EPI_ISL_10638244
IGIB104025051	21I (Delta)	B.1.617.2	5310.88	2883268	99.77	NextSeq	Maharashtra	2021-04	2021-04-01	56	Female	EPI_ISL_10638253
IGIB104025743	21I (Delta)	B.1.617.2	4339.14	2044716	99.81	NextSeq	Maharashtra	2021-04	2021-04-01	38	Male	EPI_ISL_10638262
IGIB104025751	21I (Delta)	B.1.617.2	5569.5	3275474	99.84	NextSeq	Maharashtra	2021-05	2021-05-01	16	Female	EPI_ISL_10638263
IGIB104027258	21I (Delta)	B.1.617.2	5467.03	4202526	99.91	NextSeq	Maharashtra	2021-05	2021-05-01	41	Female	EPI_ISL_10638277
IGIB104027411	21I (Delta)	B.1.617.2	4447.79	4100112	99.83	NextSeq	Maharashtra	2021-05	2021-05-01	51	Female	EPI_ISL_10638281
IGIB104028559	21I (Delta)	B.1.617.2	4850.69	3074558	99.81	NextSeq	Maharashtra	2021-05	2021-05-01	45	Male	EPI_ISL_10638297
IGIB104029078	21I (Delta)	B.1.617.2	4809.42	3822496	99.82	NextSeq	Maharashtra	2021-05	2021-05-01	40	Male	EPI_ISL_10638308
IGIB104029247	21I (Delta)	B.1.617.2	4176.04	2758222	99.83	NextSeq	Maharashtra	2021-05	2021-05-01	55	Female	EPI_ISL_10638310
IGIB104029252	21I (Delta)	B.1.617.2	5435.36	3326368	99.82	NextSeq	Maharashtra	2021-05	2021-05-01	25	Male	EPI_ISL_10638311
IGIB104029450	21I (Delta)	B.1.617.2	3379.56	3502368	99.84	NextSeq	Maharashtra	2021-05	2021-05-01	74	Male	EPI_ISL_10638314
IGIB104029451	21I (Delta)	B.1.617.2	4199.96	2639174	99.81	NextSeq	Maharashtra	2021-05	2021-05-01	32	Male	EPI_ISL_10638315
IGIB104029601	21I (Delta)	B.1.617.2	5138.69	3639946	99.82	NextSeq	Maharashtra	2021-05	2021-05-01	42	Male	EPI_ISL_10638318
IGIB1130111V	21I (Delta)	B.1.617.2	1300.22		98.19	Oxford nanopore Technology			2021-05-01	36	M	EPI_ISL_3394872
IGIB1130149231V	21I (Delta)	B.1.617.2	6532.53		99.87	Illumina MiSeq			2021-04-01	50	M	EPI_ISL_3394898
IGIB11302065529	21I (Delta)	B.1.617.2	2326.12	1406229	96.55	NextSeq	Delhi	2022-07	2022-07-01	19	Male	EPI_ISL_14507874
IGIB1130270387V	21I (Delta)	B.1.617.2	204.52		99.71	Illumina MiSeq			2021-04-01	43	M	EPI_ISL_3394906
IGIB1130300073V	21I (Delta)	B.1.617.2	138.65		99.71	Illumina MiSeq			2021-04-01	38	M	EPI_ISL_3394908
IGIB1130368600V	21I (Delta)	B.1.617.2	249.82		99.71	Illumina MiSeq			2021-04-01	42	M	EPI_ISL_3394905
IGIB1130433112V	21I (Delta)	B.1.617.2	159.5		99.65	Illumina MiSeq			2021-04-01	44	M	EPI_ISL_3394911
IGIB1130751585V	21I (Delta)	B.1.617.2	6034.68		99.84	Illumina MiSeq			2021-04-01	34	M	EPI_ISL_3394900
OM153	21I (Delta)	B.1.617.2	4655.91	373214	97.51	Nanopore	HARYANA	2021-12-16	2021-12-01	M	27	EPI_ISL_8881175
P3	21I (Delta)	B.1.617.2	188		99	Illumina MiSeq			2020-05-01			0
SHPP270387	21I (Delta)	B.1.617.2	204		99	Illumina MiSeq			2020-05-01			0
SKMS433112	21I (Delta)	B.1.617.2	159		99	Illumina MiSeq			2020-05-01			0
341	21J (Delta)	AY.*	1012.49		97.94	Nanopore			2021-04-01			0
707	21J (Delta)	AY.*	1429.47		98.29	Nanopore			2021-04-01			0
7334	21J (Delta)	AY.*	2186.51		98.54	Nanopore			2021-07-01			0
108796	21J (Delta)	AY.*	5812		99	Illumina MiSeq			2021-05-01			0
110197	21J (Delta)	AY.*	676		98	Illumina MiSeq			2021-05-01			0
CI25RS300920	21J (Delta)	AY.*	341		96	Illumina MiSeq			2021-05-01			0
IGIB1130182572V	21J (Delta)	AY.*	734.492		95.85	Oxford nanopore Technology			2021-03-01	51	M	EPI_ISL_3394865
MV38688	21J (Delta)	AY.*	1743.34		97.42	Nanopore			2021-05-01			0
OM106	21J (Delta)	AY.*	3000.85	197141	97.5	Nanopore	Delhi	2021-12-14	2021-12-01	F	42	EPI_ISL_8881130
OM1127	21J (Delta)	AY.*	921.297	460676	97.4	MiSeq	Delhi	2022-01	2022-01-01	39	Male	EPI_ISL_9487733
OM120	21J (Delta)	AY.*	4729.45	380820	97.34	Nanopore	HARYANA	2021-12-11	2021-12-01	F	77	EPI_ISL_8881144
OM121	21J (Delta)	AY.*	5335.53	501705	97.34	Nanopore	HARYANA	2021-12-11	2021-12-01	F	48	EPI_ISL_8881145
OM122	21J (Delta)	AY.*	5176.59	449514	97.33	Nanopore	HARYANA	2021-12-11	2021-12-01	M	55	EPI_ISL_8881146
OM123	21J (Delta)	AY.*	3082.6	221504	97.51	Nanopore	HARYANA	2021-12-13	2021-12-01	M	45	EPI_ISL_8881147
OM124	21J (Delta)	AY.*	5059.27	416995	97.53	Nanopore	HARYANA	2021-12-13	2021-12-01	F	47	EPI_ISL_8881148
OM125	21J (Delta)	AY.*	3863.73	290360	97.52	Nanopore	HARYANA	2021-12-13	2021-12-01	F	16	EPI_ISL_8881149
OM126	21J (Delta)	AY.*	2462.02	177656	97.49	Nanopore	HARYANA	2021-12-13	2021-12-01	M	51	EPI_ISL_8881150
OM134	21J (Delta)	AY.*	1534.83	210558	97.51	Nanopore	Delhi	2021-12-16	2021-12-01	M	18	EPI_ISL_8881158
OM150	21J (Delta)	AY.*	759.204	171686	96.78	Nanopore	Delhi	2021-12-17	2021-12-01	F	9	EPI_ISL_8881173
OM151	21J (Delta)	AY.*	2015.87	236003	93.51	Nanopore	Delhi	2021-12-17	2021-12-01	F	39	EPI_ISL_9003892
OM159	21J (Delta)	AY.*	1824.16	132862	99.98	Nanopore	Delhi	2021-12-17	2021-12-01	M	8	EPI_ISL_8881181
OM166	21J (Delta)	AY.*	3737.09	240495	99.99	Nanopore	Delhi	2021-12-16	2021-12-01	F	38	EPI_ISL_8881187
OM206	21J (Delta)	AY.*	1104.25	93273	97.4	Nanopore	Delhi	2021-12-20	2021-12-01	F	21	EPI_ISL_9003891
OM210	21J (Delta)	AY.*	3507.25	240072	97.52	Nanopore	Delhi	2021-12-20	2021-12-01	M	32	EPI_ISL_9003890
OM24	21J (Delta)	AY.*	6057.23		97.35	Nanopore	Delhi	2021-12-04	2021-12-01	M	27	EPI_ISL_8881070
OM25	21J (Delta)	AY.*	3521.17		92.91	Nanopore	Delhi	2021-12-04	2021-12-01	F	32	EPI_ISL_8881071
OM306	21J (Delta)	AY.*	885.971	88667	97.39	Nanopore	UTTAR PRADESH	2021-12-25	2021-12-01	M	59	EPI_ISL_8881280
OM307	21J (Delta)	AY.*	1379.73	123342	97.06	Nanopore	UTTAR PRADESH	2021-12-25	2021-12-01	F	54	EPI_ISL_8881281
OM312	21J (Delta)	AY.*	632.239	50052	97.1	Nanopore	Delhi	2021-12-24	2021-12-01	M	31	EPI_ISL_8881285
OM313	21J (Delta)	AY.*	3147.1	196571	97.49	Nanopore	Delhi	2021-12-24	2021-12-01	M	33	EPI_ISL_8881286
OM32	21J (Delta)	AY.*	5793.1	605726	97.33	Nanopore	Delhi	2021-12-06	2021-12-01	M	19	EPI_ISL_8881073
OM324	21J (Delta)	AY.*	352.716	98766	94.61	Nanopore	HARYANA	2021-12-22	2021-12-01	F	28	EPI_ISL_8881294
OM35	21J (Delta)	AY.*	4973.2	367021	97.34	Nanopore	Delhi	2021-12-07	2021-12-01	F	31	EPI_ISL_8881074
OM37	21J (Delta)	AY.*	4183.47	269927	97.3	Nanopore	Delhi	2021-12-07	2021-12-01	M	38	EPI_ISL_8881075
OM43	21J (Delta)	AY.*	5223.46	431503	96.95	Nanopore	Delhi	2021-12-07	2021-12-01	M	11	EPI_ISL_9003896
OM44	21J (Delta)	AY.*	5154.28	391167	96.95	Nanopore	Delhi	2021-12-07	2021-12-01	M	18	EPI_ISL_8881079
OM45	21J (Delta)	AY.*	4330.35	316233	97.49	Nanopore	HARYANA	2021-12-02	2021-12-01	M	31	EPI_ISL_8881080
OM46	21J (Delta)	AY.*	1074.63	93126	96.87	Nanopore	HARYANA	2021-12-03	2021-12-01	M	36	EPI_ISL_8881081
OM468	21J (Delta)	AY.*	1236.52		98.39	MiSeq	HARYANA	2021-12-29	2021-12-01	M	5	EPI_ISL_8881397
OM469	21J (Delta)	AY.*	1127.55		98.77	MiSeq	HARYANA	2021-12-29	2021-12-01	F	60	EPI_ISL_8881398
OM49	21J (Delta)	AY.*	3815.53	253546	97.48	Nanopore	HARYANA	2021-12-04	2021-12-01	F	56	EPI_ISL_8881084
OM51	21J (Delta)	AY.*	4251.13	306724	97.49	Nanopore	HARYANA	2021-12-04	2021-12-01	F	32	EPI_ISL_8881086
OM52	21J (Delta)	AY.*	953.761	100011	96.82	Nanopore	HARYANA	2021-12-04	2021-12-01	M	26	EPI_ISL_8881087
OM53	21J (Delta)	AY.*	1331.6	115929	97.44	Nanopore	HARYANA	2021-12-04	2021-12-01	M	22	EPI_ISL_8881088
OM54	21J (Delta)	AY.*	2023.23	128351	97.44	Nanopore	HARYANA	2021-12-04	2021-12-01	M	57	EPI_ISL_8881089
OM55	21J (Delta)	AY.*	976.493	80258	95.8	Nanopore	HARYANA	2021-12-04	2021-12-01	F	35	EPI_ISL_8881090
OM56	21J (Delta)	AY.*	2096.24	125768	96.87	Nanopore	Delhi	2021-12-08	2021-12-01	F	45	EPI_ISL_8881091
OM58	21J (Delta)	AY.*	2747.34	182687	97.27	Nanopore	Delhi	2021-12-09	2021-12-01	F	13	EPI_ISL_8881093
OM582	21J (Delta)	AY.*	1429.56		91.96	Nanopore	Delhi	2022-01-02	2022-01-01	M	32	EPI_ISL_8881482
OM592	21J (Delta)	AY.*	3390.15		97.35	Nanopore	Delhi	2022-01-02	2022-01-01	M	5	EPI_ISL_9003885
OM61	21J (Delta)	AY.*	1419.92	93003	96.48	Nanopore	Delhi	2021-12-09	2021-12-01	F	18	EPI_ISL_8881095
OM65	21J (Delta)	AY.*	1881.68	119544	94.62	Nanopore	Delhi	2021-12-10	2021-12-01	F	18	EPI_ISL_9003893
OM69	21J (Delta)	AY.*	4306	416080	97.49	Nanopore	HARYANA	2021-12-06	2021-12-01	M	72	EPI_ISL_8881099
OM70	21J (Delta)	AY.*	4754.03	436736	97.51	Nanopore	HARYANA	2021-12-08	2021-12-01	M	26	EPI_ISL_8881100
OM72	21J (Delta)	AY.*	5090.64	541121	97.52	Nanopore	HARYANA	2021-12-10	2021-12-01	F	29	EPI_ISL_8881101
OM73	21J (Delta)	AY.*	1044.65	162592	92.83	Nanopore	HARYANA	2021-12-10	2021-12-01	M	26	EPI_ISL_8881102
OM75	21J (Delta)	AY.*	4357.53	301237	97.31	Nanopore	Delhi	2021-12-11	2021-12-01	M	37	EPI_ISL_8881104
OM80	21J (Delta)	AY.*	2823.64	207391	96.29	Nanopore	Delhi	2021-12-11	2021-12-01	M	31	EPI_ISL_8881109
OM82	21J (Delta)	AY.*	3762.02	324634	97.31	Nanopore	Delhi	2021-12-12	2021-12-01	M	6	EPI_ISL_8881111
OM84	21J (Delta)	AY.*	4465.23	349803	97.32	Nanopore	Delhi	2021-12-09	2021-12-01	M	35	EPI_ISL_8881113
OM93	21J (Delta)	AY.*	1817.52	156233	97.4	Nanopore	Delhi	2021-12-13	2021-12-01	F	30	EPI_ISL_8881120
OM94	21J (Delta)	AY.*	4500.97	337797	97.52	Nanopore	Delhi	2021-12-13	2021-12-01	M	30	EPI_ISL_8881121
P1	21J (Delta)	AY.*	173		99	Illumina MiSeq			2020-05-01			0
347	21J (Delta)	B.1.617.2	1133.58		98.07	Nanopore			2021-04-01			0
556	21J (Delta)	B.1.617.2	3064.06		99.54	Nanopore			2021-05-01			0
7271	21J (Delta)	B.1.617.2	2269.78		98.71	Nanopore			2021-07-01			0
106262	21J (Delta)	B.1.617.2	135		99	Illumina MiSeq			2021-05-01			0
107632	21J (Delta)	B.1.617.2	2204		99	Illumina MiSeq			2021-05-01			0
107871	21J (Delta)	B.1.617.2	134		99	Illumina MiSeq			2021-05-01			0
108158	21J (Delta)	B.1.617.2	335		99	Illumina MiSeq			2021-05-01			0
164566	21J (Delta)	B.1.617.2	3761.38		99.4	Nanopore			2021-05-01			0
CI21RST2190920	21J (Delta)	B.1.617.2	115		97	Illumina MiSeq			2021-05-01			0
CI32RS021120	21J (Delta)	B.1.617.2	194		97	Illumina MiSeq			2021-05-01			0
IGIB104024879	21J (Delta)	B.1.617.2	4115.4	2880628	98.94	NextSeq	Delhi	2021-04	2021-04-01	23	Female	EPI_ISL_10638249
IGIB104024968	21J (Delta)	B.1.617.2	3754.85	2209374	98.92	NextSeq	Delhi	2021-04	2021-04-01	32	Male	EPI_ISL_10638251
IGIB104028175	21J (Delta)	B.1.617.2	4757.36	3193264	98.67	NextSeq	Maharashtra	2021-05	2021-05-01	48	Female	EPI_ISL_10638290
IGIB104029054	21J (Delta)	B.1.617.2	4577.65	3304340	99.2	NextSeq	Maharashtra	2021-05	2021-05-01	64	Male	EPI_ISL_10638301
IGIB1130102915V	21J (Delta)	B.1.617.2	2696.91		99.54	Oxford nanopore Technology			2021-04-01	51	M	EPI_ISL_3394913
IGIB11301042671V	21J (Delta)	B.1.617.2	2900.23		98.97	Oxford nanopore Technology			2021-05-01	75	M	EPI_ISL_3394876
IGIB1130105V	21J (Delta)	B.1.617.2	1870.48		95.67	Oxford nanopore Technology			2021-03-01	57	M	EPI_ISL_3394864
IGIB11301586655	21J (Delta)	B.1.617.2	2135.76	759205	95.42	NextSeq	Delhi	2022-07	2022-07-01	37	Female	EPI_ISL_14507738
IGIB113015915V	21J (Delta)	B.1.617.2	5337.44		99.83	Illumina MiSeq			2021-04-01	40	M	EPI_ISL_3394901
IGIB1130164306V	21J (Delta)	B.1.617.2	7162.3		99.85	Illumina MiSeq			2021-04-01	37	F	EPI_ISL_3394899
IGIB11302065340	21J (Delta)	B.1.617.2	4192.15	1593205	99.81	NextSeq	Delhi	2022-07	2022-07-01	39	Female	EPI_ISL_14507871
IGIB11302065376	21J (Delta)	B.1.617.2	2143.56	1275154	96.25	NextSeq	Delhi	2022-07	2022-07-01	66	Male	EPI_ISL_14507873
IGIB1130207932	21J (Delta)	B.1.617.2	5197.63	1367726	99.81	NextSeq	Delhi	2021-04	2021-04-01	75	Female	EPI_ISL_10067536
IGIB113023885V	21J (Delta)	B.1.617.2	1168.39		98.21	Oxford nanopore Technology			2021-05-01	56	F	EPI_ISL_3394873
IGIB1130243892	21J (Delta)	B.1.617.2	4997.37	2040784	99.89	NextSeq	Delhi	2021-04	2021-04-01	79	Female	EPI_ISL_10067540
IGIB1130248022V	21J (Delta)	B.1.617.2	3049.66		98.63	Oxford nanopore Technology			2021-04-01	39	F	EPI_ISL_3394875
IGIB1130263237V	21J (Delta)	B.1.617.2	2279.05		99.77	Illumina MiSeq			2021-04-01	36	F	EPI_ISL_3394902
IGIB1130293063	21J (Delta)	B.1.617.2	4948.29	1415365	99.84	NextSeq	Delhi	2021-04	2021-04-01	63	Male	EPI_ISL_10067553
IGIB1130359925V	21J (Delta)	B.1.617.2	1245.23		97.09	Oxford nanopore Technology			2021-04-01	64	M	EPI_ISL_3394867
IGIB1130371022V	21J (Delta)	B.1.617.2	2027.14		97.97	Oxford nanopore Technology			2021-04-01	58	F	EPI_ISL_3394871
IGIB1130375373V	21J (Delta)	B.1.617.2	1066.43		99.72	Illumina MiSeq			2021-04-01	36	M	EPI_ISL_3394904
IGIB1130390681V	21J (Delta)	B.1.617.2	2112.92		99.74	Illumina MiSeq			2021-04-01	50	F	EPI_ISL_3394903
IGIB1130396490	21J (Delta)	B.1.617.2	4836.09	2055999	99.88	NextSeq	Delhi	2021-04	2021-04-01	78	Male	EPI_ISL_10067580
IGIB1130411241	21J (Delta)	B.1.617.2	5658.88	1385408	99.85	NextSeq	Delhi	2021-04	2021-04-01	85	Male	EPI_ISL_10067583
IGIB1130531207	21J (Delta)	B.1.617.2	5260.59	1313653	99.87	NextSeq	Delhi	2021-04	2021-04-01	84	Female	EPI_ISL_10067591
IGIB113059193V	21J (Delta)	B.1.617.2	1817.31		97.65	Oxford nanopore Technology			2021-03-01	39	M	EPI_ISL_3394870
IGIB113079263	21J (Delta)	B.1.617.2	4365.11	1514009	99.9	NextSeq	Delhi	2021-03	2021-03-01	76	Male	EPI_ISL_10067607
IGIB1130809159	21J (Delta)	B.1.617.2	4865.62	1763631	99.82	NextSeq	Delhi	2021-01	2021-01-01	75	Male	EPI_ISL_10067608
IGIB1130837353	21J (Delta)	B.1.617.2	5700.31	1713419	99.91	NextSeq	Delhi	2021-04	2021-04-01	69	Male	EPI_ISL_10067612
IGIB1130889485	21J (Delta)	B.1.617.2	5272.38	1622361	99.86	NextSeq	Delhi	2021-03	2021-03-01	65	Male	EPI_ISL_10067624
IGIB1130892814	21J (Delta)	B.1.617.2	5908.76	1398157	99.94	NextSeq	Delhi	2021-03	2021-03-01	34	Male	EPI_ISL_10067626
IGIB1160BAL04	21J (Delta)	B.1.617.2	5421.19	3535570	99.85	NextSeq	Delhi	2022-02	2022-02-01	unknown	unknown	EPI_ISL_10638429
MAXO15915	21J (Delta)	B.1.617.2	5337		99	Illumina MiSeq			2020-10-01			0
NHWZ375373	21J (Delta)	B.1.617.2	1066		99	Illumina MiSeq			2020-10-01			0
OM1078	21J (Delta)	B.1.617.2	885.725	377534	99.8	MiSeq	Haryana	2022-01	2022-01-01	26	Male	EPI_ISL_9487685
OM1079	21J (Delta)	B.1.617.2	907.336	386412	99.8	MiSeq	Haryana	2022-01	2022-01-01	34	Male	EPI_ISL_9487686
OM111	21J (Delta)	B.1.617.2	903.972	125524	93.33	Nanopore	Delhi	2021-12-14	2021-12-01	M	19	EPI_ISL_8881135
OM116	21J (Delta)	B.1.617.2	1835.06	148765	97.17	Nanopore	HARYANA	2021-12-08	2021-12-01	F	64	EPI_ISL_8881140
OM117	21J (Delta)	B.1.617.2	3122.03	219440	96.94	Nanopore	HARYANA	2021-12-08	2021-12-01	F	28	EPI_ISL_8881141
OM118	21J (Delta)	B.1.617.2	4777.68	428802	97.38	Nanopore	HARYANA	2021-12-08	2021-12-01	M	26	EPI_ISL_8881142
OM119	21J (Delta)	B.1.617.2	3957.3	295548	97.31	Nanopore	HARYANA	2021-12-08	2021-12-01	M	71	EPI_ISL_8881143
OM136	21J (Delta)	B.1.617.2	690.456	145974	96.41	Nanopore	Delhi	2021-12-16	2021-12-01	F	45	EPI_ISL_8881160
OM165	21J (Delta)	B.1.617.2	2220.92	135974	99.96	Nanopore	Delhi	2021-12-18	2021-12-01	F	21	EPI_ISL_8881186
OM167	21J (Delta)	B.1.617.2	2347.75	145882	99.97	Nanopore	Delhi	2021-12-18	2021-12-01	F	45	EPI_ISL_8881188
OM19	21J (Delta)	B.1.617.2	1602.67		96.79	Nanopore	Delhi	2021-12-03	2021-12-01	0	0	EPI_ISL_8881066
OM20	21J (Delta)	B.1.617.2	5643.21		97.48	Nanopore	Delhi	2021-12-03	2021-12-01	0	0	EPI_ISL_8881067
OM200	21J (Delta)	B.1.617.2	4004.54	275222	97.54	Nanopore	UTTER PRADESH	12/17/2021	2021-12-01	F	32	EPI_ISL_8881204
OM21	21J (Delta)	B.1.617.2	5799.95		97.49	Nanopore	Delhi	2021-12-03	2021-12-01	0	0	EPI_ISL_8881068
OM22	21J (Delta)	B.1.617.2	3483.33		97.29	Nanopore	Delhi	2021-12-03	2021-12-01	0	0	EPI_ISL_8881069
OM243	21J (Delta)	B.1.617.2	3951.68		97.49	Nanopore	UTTER PRADESH	2021-12-20	2021-12-01	F	43	EPI_ISL_8881236
OM247	21J (Delta)	B.1.617.2	739.939		97.38	Nanopore	HARYANA	2021-12-21	2021-12-01	F	10	EPI_ISL_8881239
OM36	21J (Delta)	B.1.617.2	5647.13	549710	97.88	Nanopore	Delhi	2021-12-07	2021-12-01	M	55	EPI_ISL_9003895
OM40	21J (Delta)	B.1.617.2	1966.53	135268	96.87	Nanopore	HARYANA	2021-12-06	2021-12-01	M	62	EPI_ISL_8881076
OM42	21J (Delta)	B.1.617.2	4441.94	296422	95.9	Nanopore	Delhi	2021-12-07	2021-12-01	M	35	EPI_ISL_8881078
OM464	21J (Delta)	B.1.617.2	1351		98.03	MiSeq	Delhi	2021-12-24	2021-12-01	F	5	EPI_ISL_8881394
OM466	21J (Delta)	B.1.617.2	804.794		93.62	MiSeq	HARYANA	2021-12-27	2021-12-01	M	35	EPI_ISL_8881396
OM48	21J (Delta)	B.1.617.2	812.154	73682	96.55	Nanopore	HARYANA	2021-12-04	2021-12-01	M	83	EPI_ISL_8881083
OM573	21J (Delta)	B.1.617.2	2900.34		96.26	Nanopore	Delhi	2022-01-02	2022-01-01	F	22	EPI_ISL_8881475
OM646	21J (Delta)	B.1.617.2	3381.87	1422433	99.23	NextSeq	HARYANA	2022-01-04	2022-01-01	F	17	EPI_ISL_8881607
OM74	21J (Delta)	B.1.617.2	5260.81	617814	94.39	Nanopore	HARYANA	2021-12-11	2021-12-01	0	0	EPI_ISL_8881103
OM81	21J (Delta)	B.1.617.2	4154.4	319136	95.56	Nanopore	Delhi	2021-12-11	2021-12-01	M	24	EPI_ISL_8881110
OM98	21J (Delta)	B.1.617.2	1769.02	151060	97.26	Nanopore	Delhi	2021-12-13	2021-12-01	M	35	EPI_ISL_8881124
OM99	21J (Delta)	B.1.617.2	3290.73	291255	97.48	Nanopore	Delhi	2021-12-13	2021-12-01	F	27	EPI_ISL_8881125
P7	21J (Delta)	B.1.617.2	726		99	Illumina MiSeq			2020-05-01			0
SHPP263237	21J (Delta)	B.1.617.2	2279		99	Illumina MiSeq			2020-05-01			0
SHPP390681	21J (Delta)	B.1.617.2	2112		99	Illumina MiSeq			2020-05-01			0
SKMS164306	21J (Delta)	B.1.617.2	7162		99	Illumina MiSeq			2020-05-01			0
IGIB1120220243089TV	21K (Omicron)	BA.1	463.32	344066	93.61	MiSeq	Delhi	2022-01	2022-01-01	29	Male	EPI_ISL_9844769
IGIB1120220264429TV	21K (Omicron)	BA.1	502.435	339596	94.99	MiSeq	Delhi	2022-01	2022-01-01	57	Male	EPI_ISL_9844763
IGIB1120220265824TV	21K (Omicron)	BA.1	555.753	268294	96.41	MiSeq	Delhi	2022-01	2022-01-01	57	Male	EPI_ISL_9844764
IGIB1120220274958TV	21K (Omicron)	BA.1	414.794	254378	96.32	MiSeq	Delhi	2022-01	2022-01-01	43	Male	EPI_ISL_9844765
IGIB1120220275544TV	21K (Omicron)	BA.1	242.755	116934	95.08	MiSeq	Delhi	2022-01	2022-01-01	58	Male	EPI_ISL_9844766
IGIB1120220275874TV	21K (Omicron)	BA.1	339.164	257230	93.76	MiSeq	Delhi	2022-01	2022-01-01	26	Male	EPI_ISL_9844775
IGIB1120220280440TV	21K (Omicron)	BA.1	505.156	272678	95.08	MiSeq	Delhi	2022-01	2022-01-01	47	Male	EPI_ISL_9844767
IGIB1120220280930TV	21K (Omicron)	BA.1	681.739	419286	95.8	MiSeq	Delhi	2022-01	2022-01-01	33	Male	EPI_ISL_9844770
IGIB1120220281058TV	21K (Omicron)	BA.1	599.725	319634	95.79	MiSeq	Delhi	2022-01	2022-01-01	28	Male	EPI_ISL_9844795
IGIB1120220281109TV	21K (Omicron)	BA.1	776.006	428452	95.67	MiSeq	Delhi	2022-01	2022-01-01	30	Female	EPI_ISL_9844771
IGIB1120220282007TV	21K (Omicron)	BA.1	378.67	351666	93.5	MiSeq	Delhi	2022-01	2022-01-01	24	Female	EPI_ISL_9844768
IGIB1120220282141TV	21K (Omicron)	BA.1	359.931	234368	94.49	MiSeq	Delhi	2022-01	2022-01-01	33	Female	EPI_ISL_9844772
IGIB1120220284052TV	21K (Omicron)	BA.1	436.285	496226	93.47	MiSeq	Delhi	2022-01	2022-01-01	29	Male	EPI_ISL_9844746
IGIB1120220290007TV	21K (Omicron)	BA.1	614.062	299842	95.67	MiSeq	Delhi	2022-01	2022-01-01	18	Male	EPI_ISL_9844749
IGIB1120220290193TV	21K (Omicron)	BA.1	493.791	401558	94.57	MiSeq	Delhi	2022-01	2022-01-01	56	Female	EPI_ISL_9844776
IGIB1120220290422TV	21K (Omicron)	BA.1	512.176	445722	93.62	MiSeq	Delhi	2022-01	2022-01-01	51	Female	EPI_ISL_9844777
IGIB1120220293425TV	21K (Omicron)	BA.1	445.133	318510	94	MiSeq	Delhi	2022-01	2022-01-01	31	Male	EPI_ISL_9844757
IGIB1120220294341TV	21K (Omicron)	BA.1	335.006	216188	94.4	MiSeq	Delhi	2022-01	2022-01-01	35	Male	EPI_ISL_9844751
IGIB1120220294732TV	21K (Omicron)	BA.1	797.431	538906	95.56	MiSeq	Delhi	2022-01	2022-01-01	50	Female	EPI_ISL_9844752
IGIB1120220295253TV	21K (Omicron)	BA.1	451.953	293410	94.85	MiSeq	Delhi	2022-01	2022-01-01	41	Male	EPI_ISL_9844758
IGIB1120220301127TV	21K (Omicron)	BA.1	706.103	454842	96.17	MiSeq	Delhi	2022-01	2022-01-01	36	Male	EPI_ISL_9844745
IGIB1120220301302TV	21K (Omicron)	BA.1	1146.42	659102	96.03	MiSeq	Delhi	2022-01	2022-01-01	69	Female	EPI_ISL_9844753
IGIB1120220301769TV	21K (Omicron)	BA.1	697.255	408008	96.02	MiSeq	Delhi	2022-01	2022-01-01	26	Male	EPI_ISL_9844754
IGIB1120220304195TV	21K (Omicron)	BA.1	742.39	405432	96.68	MiSeq	Delhi	2022-01	2022-01-01	31	Male	EPI_ISL_9844807
IGIB1120220310473TV	21K (Omicron)	BA.1	756.479	488246	95.09	MiSeq	Delhi	2022-01	2022-01-01	19	Male	EPI_ISL_9844761
IGIB1120220310615TV	21K (Omicron)	BA.1	1047.89	560636	96.21	MiSeq	Delhi	2022-01	2022-01-01	11	Male	EPI_ISL_9844762
IGIB1120220311476TV	21K (Omicron)	BA.1	787.081	411390	96.67	MiSeq	Delhi	2022-01	2022-01-01	60	Male	EPI_ISL_9844809
IGIB1120220312373TV	21K (Omicron)	BA.1	756.56	411914	96.28	MiSeq	Delhi	2022-01	2022-01-01	22	Male	EPI_ISL_9844815
IGIB1120220313594TV	21K (Omicron)	BA.1	472.442	244478	96.38	MiSeq	Delhi	2022-01	2022-01-01	23	Male	EPI_ISL_9844812
IGIB1120220324270TV	21K (Omicron)	BA.1	337.317	250450	90.39	MiSeq	Delhi	2022-02	2022-02-01	81	Male	EPI_ISL_9844888
IGIB1120220330958TV	21K (Omicron)	BA.1	658.39	393488	94.95	MiSeq	Delhi	2022-02	2022-02-01	23	Female	EPI_ISL_9844842
IGIB1120220331205TV	21K (Omicron)	BA.1	533.454	287218	94.6	MiSeq	Delhi	2022-02	2022-02-01	52	Male	EPI_ISL_9844890
IGIB1120220332005TV	21K (Omicron)	BA.1	813.727	414100	96.49	MiSeq	Delhi	2022-02	2022-02-01	28	Female	EPI_ISL_9844838
IGIB1120220340700TV	21K (Omicron)	BA.1	775.972	363908	95.85	MiSeq	Delhi	2022-02	2022-02-01	58	Male	EPI_ISL_9844891
IGIB1120220341255TV	21K (Omicron)	BA.1	1354.61	606982	97.59	MiSeq	Delhi	2022-02	2022-02-01	25	Female	EPI_ISL_9844881
IGIB1120220342471TV	21K (Omicron)	BA.1	777.649	339642	95.12	MiSeq	Delhi	2022-02	2022-02-01	45	Male	EPI_ISL_9844878
IGIB1120220346107TV	21K (Omicron)	BA.1	1006.58	526890	96.54	MiSeq	Delhi	2022-02	2022-02-01	26	Female	EPI_ISL_9844884
IGIB1120220351811TV	21K (Omicron)	BA.1	875.225	415408	96.76	MiSeq	Delhi	2022-02	2022-02-01	65	Female	EPI_ISL_9844896
IGIB1120220352178TV	21K (Omicron)	BA.1	645.403	328556	95.41	MiSeq	Delhi	2022-02	2022-02-01	43	Male	EPI_ISL_9844893
IGIB1120220352285TV	21K (Omicron)	BA.1	517.088	320694	94.1	MiSeq	Delhi	2022-02	2022-02-01	63	Female	EPI_ISL_9844894
IGIB1120220352355TV	21K (Omicron)	BA.1	1271.67	570586	97.11	MiSeq	Delhi	2022-02	2022-02-01	50	Female	EPI_ISL_9844898
IGIB1120220352531TV	21K (Omicron)	BA.1	688.567	392890	95.82	MiSeq	Delhi	2022-02	2022-02-01	56	Female	EPI_ISL_9844899
IGIB1120220353197TV	21K (Omicron)	BA.1	328.805	272296	90.28	MiSeq	Delhi	2022-02	2022-02-01	30	Male	EPI_ISL_9844901
IGIB1120220353656TV	21K (Omicron)	BA.1	472.507	275602	94.88	MiSeq	Delhi	2022-02	2022-02-01	38	Male	EPI_ISL_9844907
IGIB1120220354879TV	21K (Omicron)	BA.1	315.22	323698	91.28	MiSeq	Delhi	2022-02	2022-02-01	24	Female	EPI_ISL_9844908
IGIB1120220355690TV	21K (Omicron)	BA.1	732.781	357418	95.68	MiSeq	Delhi	2022-02	2022-02-01	29	Female	EPI_ISL_9844909
IGIB1120220356114TV	21K (Omicron)	BA.1	472.412	288688	93.7	MiSeq	Delhi	2022-02	2022-02-01	54	Female	EPI_ISL_9844902
IGIB1120220356135TV	21K (Omicron)	BA.1	551.327	313780	94.97	MiSeq	Delhi	2022-02	2022-02-01	45	Female	EPI_ISL_9844903
IGIB1120220361768TV	21K (Omicron)	BA.1	526.773	351704	97.09	MiSeq	Delhi	2022-02	2022-02-01	54	Male	EPI_ISL_9844910
IGIB1120220362240TV	21K (Omicron)	BA.1	920.981	463682	96.2	MiSeq	Delhi	2022-02	2022-02-01	36	Female	EPI_ISL_9844906
IGIB1120220362408TV	21K (Omicron)	BA.1	469.5	226166	96.01	MiSeq	Delhi	2022-02	2022-02-01	30	Male	EPI_ISL_9844915
IGIB1120220365399TV	21K (Omicron)	BA.1	478.754	400344	94.12	MiSeq	Delhi	2022-02	2022-02-01	34	Male	EPI_ISL_9844926
IGIB1120220370151TV	21K (Omicron)	BA.1	4306.27	3330210	98.24	NextSeq	Delhi	2022-02	2022-02-01	70	Male	EPI_ISL_10638324
IGIB1120220371642TV	21K (Omicron)	BA.1	477.3	230364	95.76	MiSeq	Delhi	2022-02	2022-02-01	20	Female	EPI_ISL_9844921
IGIB1120220371721TV	21K (Omicron)	BA.1	201.099	157660	90.31	MiSeq	Delhi	2022-02	2022-02-01	52	Male	EPI_ISL_9844923
IGIB1120220374417TV	21K (Omicron)	BA.1	455.007	310358	93.66	MiSeq	Delhi	2022-02	2022-02-01	33	Male	EPI_ISL_9844925
IGIB1120220381441TV	21K (Omicron)	BA.1	5598.22	5051530	99.68	NextSeq	Delhi	2022-02	2022-02-01	28	Female	EPI_ISL_10638325
IGIB1120220392379TV	21K (Omicron)	BA.1	1995.76	2422280	95.79	NextSeq	Delhi	2022-02	2022-02-01	37	Male	EPI_ISL_10638330
IGIB1120220402093TV	21K (Omicron)	BA.1	4257.61	3313184	97.82	NextSeq	Delhi	2022-02	2022-02-01	75	Male	EPI_ISL_10638333
IGIB1120220403759TV	21K (Omicron)	BA.1	4521.48	3001256	99.01	NextSeq	Delhi	2022-02	2022-02-01	59	Female	EPI_ISL_10638334
IGIB1120220412152TV	21K (Omicron)	BA.1	4855.28	2933886	97.7	NextSeq	Delhi	2022-02	2022-02-01	8	Male	EPI_ISL_10638335
IGIB1120220421968TV	21K (Omicron)	BA.1	4372.37	3081208	98.57	NextSeq	Delhi	2022-02	2022-02-01	39	Male	EPI_ISL_10638337
IGIB1120220432037TV	21K (Omicron)	BA.1	2796.64	2145930	95.11	NextSeq	Delhi	2022-02	2022-02-01	51	Male	EPI_ISL_10638338
IGIB1120220434996TV	21K (Omicron)	BA.1	5455.24	3552862	99.43	NextSeq	Delhi	2022-02	2022-02-01	32	Male	EPI_ISL_10638340
IGIB1120220434997TV	21K (Omicron)	BA.1	5182.27	2860028	99.39	NextSeq	Delhi	2022-02	2022-02-01	30	Female	EPI_ISL_10638341
IGIB1120220441575TV	21K (Omicron)	BA.1	4931.56	3556394	98.59	NextSeq	Delhi	2022-02	2022-02-01	24	Female	EPI_ISL_10638342
IGIB1120220460821TV	21K (Omicron)	BA.1	5144.35	2833626	98.59	NextSeq	Delhi	2022-02	2022-02-01	38	Male	EPI_ISL_10638345
IGIB11301836234	21K (Omicron)	BA.1	765.775	365752	97.6	MiSeq	Delhi	2022-03	2022-03-01	54	Female	EPI_ISL_12407941
IGIB1130b2b1705798	21K (Omicron)	BA.1	515.235	329726	95.0874	MiSeq	Delhi	2022-04	2022-04-01	71	Female	EPI_ISL_12900694
IGIB1160BAL05	21K (Omicron)	BA.1	5177.51	3994090	99.44	NextSeq	Delhi	2022	2022-02-01	unknown	unknown	EPI_ISL_10638430
IGIB1160BAL06	21K (Omicron)	BA.1	4395.65	4020058	99.66	NextSeq	Delhi	2022	2022-02-01	unknown	unknown	EPI_ISL_10638431
IGIB1210605900565878	21K (Omicron)	BA.1	2968.22	2809114	96.26	NextSeq	Haryana	2022-01	2022-01-01	16	Female	EPI_ISL_10638496
IGIB1210606800550289TV	21K (Omicron)	BA.1	4984.58	4286374	99.19	NextSeq	Haryana	2022-02	2022-02-01	27	Male	EPI_ISL_10638511
IGIB1210606800564601TV	21K (Omicron)	BA.1	2516.19	2202066	96.75	NextSeq	Haryana	2022-02	2022-02-01	54	Male	EPI_ISL_10638515
IGIB1210606800569298TV	21K (Omicron)	BA.1	4574.61	3020672	98.34	NextSeq	Haryana	2022-02	2022-02-01	56	Male	EPI_ISL_10638516
IGIB1210607400550901	21K (Omicron)	BA.1	4204.05	2955082	96.77	NextSeq	Haryana	2022-01	2022-01-01	56	Female	EPI_ISL_10638527
IGIB1210607600579605TV	21K (Omicron)	BA.1	467.099	232912	92.91	MiSeq	HR	2022-01	2022-01-01	60	Male	EPI_ISL_9844863
IGIB1210K3814	21K (Omicron)	BA.1	3470.44	2334096	97.42	NextSeq	Delhi	2022-01	2022-01-01	48	Male	EPI_ISL_13223338
OM100	21K (Omicron)	BA.1	1091.07	120179	92.23	Nanopore	Delhi	2021-12-13	2021-12-01	M	22	EPI_ISL_8881126
OM1003	21K (Omicron)	BA.1	644.402	311440	96.15	MiSeq	Delhi	2022-01	2022-01-01	46	Male	EPI_ISL_9487610
OM1005	21K (Omicron)	BA.1	382.653	244984	93.51	MiSeq	Delhi	2022-01	2022-01-01	23	Male	EPI_ISL_9487612
OM101	21K (Omicron)	BA.1	4787.17	459669	97.65	Nanopore	Delhi	2021-12-14	2021-12-01	M	50	EPI_ISL_8881127
OM1013	21K (Omicron)	BA.1	797.963	411650	97.37	MiSeq	Delhi	2022-01	2022-01-01	74	Female	EPI_ISL_9487620
OM1015	21K (Omicron)	BA.1	540.956	361584	96.11	MiSeq	Delhi	2022-01	2022-01-01	31	Male	EPI_ISL_9487622
OM1016	21K (Omicron)	BA.1	468.837	334812	95.67	MiSeq	Delhi	2022-01	2022-01-01	33	Female	EPI_ISL_9487623
OM1018	21K (Omicron)	BA.1	790.96	400968	97.18	MiSeq	Delhi	2022-01	2022-01-01	29	Male	EPI_ISL_9487625
OM1019	21K (Omicron)	BA.1	559.563	341182	96.74	MiSeq	Delhi	2022-01	2022-01-01	27	Male	EPI_ISL_9487626
OM102	21K (Omicron)	BA.1	691.068	102692	91.3	Nanopore	Delhi	2021-12-14	2021-12-01	M	23	EPI_ISL_8881128
OM1021	21K (Omicron)	BA.1	452.921	316186	94.58	MiSeq	Delhi	2022-01	2022-01-01	30	Male	EPI_ISL_9487628
OM1025	21K (Omicron)	BA.1	532.829	305042	97.26	MiSeq	Delhi	2022-01	2022-01-01	43	Male	EPI_ISL_9487632
OM1026	21K (Omicron)	BA.1	719.946	385154	96.99	MiSeq	Delhi	2022-01	2022-01-01	28	Female	EPI_ISL_9487633
OM1029	21K (Omicron)	BA.1	784.394	390922	96.49	MiSeq	Delhi	2022-01	2022-01-01	25	Female	EPI_ISL_9487636
OM1034	21K (Omicron)	BA.1	645.578	338380	97.17	MiSeq	Delhi	2022-01	2022-01-01	45	Male	EPI_ISL_9487641
OM1037	21K (Omicron)	BA.1	670.589	413656	97.49	MiSeq	Punjab	2022-01	2022-01-01	42	Male	EPI_ISL_9487644
OM1041	21K (Omicron)	BA.1	681.592	325436	96.9	MiSeq	Punjab	2022-01	2022-01-01	22	Female	EPI_ISL_9487648
OM1043	21K (Omicron)	BA.1	375.814	368366	94.05	MiSeq	Punjab	2022-01	2022-01-01	69	Male	EPI_ISL_9487650
OM1064	21K (Omicron)	BA.1	896.181	456008	96.03	MiSeq	Punjab	2022-01	2022-01-01	62	Female	EPI_ISL_9487671
OM1066	21K (Omicron)	BA.1	563.003	334896	96.78	MiSeq	Haryana	2022-01	2022-01-01	63	Male	EPI_ISL_9487673
OM107	21K (Omicron)	BA.1	1511.32	123714	97.49	Nanopore	Delhi	2021-12-14	2021-12-01	F	29	EPI_ISL_8881131
OM1075	21K (Omicron)	BA.1	844.672	418810	98.74	MiSeq	Delhi	2022-01	2022-01-01	Unknown	Unknown	EPI_ISL_9487682
OM108	21K (Omicron)	BA.1	3894.22	278924	95.65	Nanopore	Delhi	2021-12-14	2021-12-01	F	38	EPI_ISL_8881132
OM109	21K (Omicron)	BA.1	1559.32	140729	95.19	Nanopore	Delhi	2021-12-14	2021-12-01	F	13	EPI_ISL_8881133
OM1093	21K (Omicron)	BA.1	734.773	364608	96.76	MiSeq	Haryana	2022-01	2022-01-01	44	Male	EPI_ISL_9487699
OM1098	21K (Omicron)	BA.1	359.285	213536	97.53	MiSeq	Delhi	2022-01	2022-01-01	51	Female	EPI_ISL_9487704
OM1099	21K (Omicron)	BA.1	878.126	422818	97.61	MiSeq	Delhi	2022-01	2022-01-01	28	Female	EPI_ISL_9487705
OM1101	21K (Omicron)	BA.1	886.908	434020	98.08	MiSeq	Delhi	2022-01	2022-01-01	23	Male	EPI_ISL_9487707
OM1103	21K (Omicron)	BA.1	727.313	411412	96.73	MiSeq	Delhi	2022-01	2022-01-01	22	Female	EPI_ISL_9487709
OM1106	21K (Omicron)	BA.1	548.434	353136	97.8	MiSeq	Delhi	2022-01	2022-01-01	23	Male	EPI_ISL_9487712
OM1107	21K (Omicron)	BA.1	908.153	455114	98.32	MiSeq	Delhi	2022-01	2022-01-01	37	Female	EPI_ISL_9487713
OM1108	21K (Omicron)	BA.1	671.613	363878	97.92	MiSeq	Delhi	2022-01	2022-01-01	9	Male	EPI_ISL_9487714
OM1111	21K (Omicron)	BA.1	315.273	175360	96.07	MiSeq	Delhi	2022-01	2022-01-01	22	Male	EPI_ISL_9487717
OM1112	21K (Omicron)	BA.1	840.629	402402	97.92	MiSeq	Delhi	2022-01	2022-01-01	60	Male	EPI_ISL_9487718
OM1119	21K (Omicron)	BA.1	986.107	509634	93.92	MiSeq	Delhi	2022-01	2022-01-01	39	Male	EPI_ISL_9487725
OM1121	21K (Omicron)	BA.1	414.498	333514	90.38	MiSeq	Delhi	2022-01	2022-01-01	27	Male	EPI_ISL_9487727
OM1122	21K (Omicron)	BA.1	988.908	449640	95.12	MiSeq	Delhi	2022-01	2022-01-01	64	Male	EPI_ISL_9487728
OM1123	21K (Omicron)	BA.1	722.948	403244	95.86	MiSeq	Delhi	2022-01	2022-01-01	57	Female	EPI_ISL_9487729
OM1124	21K (Omicron)	BA.1	1010.75	486598	96.32	MiSeq	Delhi	2022-01	2022-01-01	38	Male	EPI_ISL_9487730
OM1126	21K (Omicron)	BA.1	605.4	436122	93.33	MiSeq	Delhi	2022-01	2022-01-01	44	Male	EPI_ISL_9487732
OM113	21K (Omicron)	BA.1	4572.86	375678	95.31	Nanopore	Delhi	2021-12-14	2021-12-01	F	19	EPI_ISL_8881137
OM1139	21K (Omicron)	BA.1	482.541	447590	93.77	MiSeq	Haryana	2022-01	2022-01-01	30	Male	EPI_ISL_9487745
OM114	21K (Omicron)	BA.1	3597.73	230608	97.52	Nanopore	Delhi	2021-12-15	2021-12-01	M	19	EPI_ISL_8881138
OM1140	21K (Omicron)	BA.1	1143.91	561412	96.08	MiSeq	Haryana	2022-01	2022-01-01	36	Male	EPI_ISL_9487746
OM1141	21K (Omicron)	BA.1	720.046	369062	94	MiSeq	Haryana	2022-01	2022-01-01	29	Male	EPI_ISL_9487747
OM1142	21K (Omicron)	BA.1	1009.82	487038	96.05	MiSeq	Haryana	2022-01	2022-01-01	30	Female	EPI_ISL_9487748
OM1145	21K (Omicron)	BA.1	1148.16	534494	96.06	MiSeq	Haryana	2022-01	2022-01-01	20	Female	EPI_ISL_9487751
OM1146	21K (Omicron)	BA.1	737.793	460866	94.96	MiSeq	Haryana	2022-01	2022-01-01	26	Male	EPI_ISL_9487752
OM115	21K (Omicron)	BA.1	4766.91	362190	96.82	Nanopore	Delhi	2021-12-15	2021-12-01	F	18	EPI_ISL_8881139
OM1153	21K (Omicron)	BA.1	982.547	509340	94.75	MiSeq	Haryana	2022-01	2022-01-01	14	Female	EPI_ISL_9487759
OM1155	21K (Omicron)	BA.1	819.924	500638	95.21	MiSeq	Haryana	2022-01	2022-01-01	46	Female	EPI_ISL_9487761
OM1172	21K (Omicron)	BA.1	770.027	472698	94.31	MiSeq	Haryana	2022-01	2022-01-01	12	Female	EPI_ISL_9487778
OM1173	21K (Omicron)	BA.1	1007.33	465814	95.44	MiSeq	Haryana	2022-01	2022-01-01	28	Female	EPI_ISL_9487779
OM1174	21K (Omicron)	BA.1	1059.69	466938	94.72	MiSeq	Haryana	2022-01	2022-01-01	13	Male	EPI_ISL_9487780
OM1195	21K (Omicron)	BA.1	852.518	444530	95.66	MiSeq	Delhi	2022-01	2022-01-01	32	Male	EPI_ISL_9487801
OM1196	21K (Omicron)	BA.1	1167.35	570262	95.41	MiSeq	Delhi	2022-01	2022-01-01	14	Male	EPI_ISL_9487802
OM1199	21K (Omicron)	BA.1	1176.97	534776	94.97	MiSeq	Delhi	2022-01	2022-01-01	35	Male	EPI_ISL_9487805
OM1201	21K (Omicron)	BA.1	964.832	507440	94.77	MiSeq	Delhi	2022-01	2022-01-01	33	Female	EPI_ISL_9487807
OM1203	21K (Omicron)	BA.1	380.348	214890	92.9	MiSeq	Delhi	2022-01	2022-01-01	51	Male	EPI_ISL_9487809
OM1205	21K (Omicron)	BA.1	1553.77	719662	95.69	MiSeq	Delhi	2022-01	2022-01-01	45	Male	EPI_ISL_9487811
OM1211	21K (Omicron)	BA.1	639.233	343666	94.49	MiSeq	Delhi	2022-01	2022-01-01	36	Male	EPI_ISL_9487817
OM1216	21K (Omicron)	BA.1	704.958	438520	93.41	MiSeq	Delhi	2022-01	2022-01-01	24	Male	EPI_ISL_9487822
OM1217	21K (Omicron)	BA.1	482.621	407914	93.09	MiSeq	Delhi	2022-01	2022-01-01	50	Female	EPI_ISL_9487823
OM1218	21K (Omicron)	BA.1	1212.83	570616	95.23	MiSeq	Delhi	2022-01	2022-01-01	28	Male	EPI_ISL_9487824
OM1220	21K (Omicron)	BA.1	1082.47	617160	93.75	MiSeq	Delhi	2022-01	2022-01-01	64	Male	EPI_ISL_9487826
OM1221	21K (Omicron)	BA.1	1459.31	684896	94.04	MiSeq	Delhi	2022-01	2022-01-01	22	Male	EPI_ISL_9487827
OM1222	21K (Omicron)	BA.1	905.564	518232	94.31	MiSeq	Delhi	2022-01	2022-01-01	24	Male	EPI_ISL_9487828
OM1223	21K (Omicron)	BA.1	1408.33	656364	95.48	MiSeq	Delhi	2022-01	2022-01-01	24	Male	EPI_ISL_9487829
OM1224	21K (Omicron)	BA.1	839.766	443542	93.18	MiSeq	Delhi	2022-01	2022-01-01	34	Male	EPI_ISL_9487830
OM1230	21K (Omicron)	BA.1	1052.95	477478	92.82	MiSeq	Delhi	2022-01	2022-01-01	25	Male	EPI_ISL_9487836
OM1233	21K (Omicron)	BA.1	788.874	379302	93.03	MiSeq	Haryana	2022-01	2022-01-01	67	Female	EPI_ISL_9487839
OM1245	21K (Omicron)	BA.1	1119.56	537968	93.53	MiSeq	Delhi	2022-01	2022-01-01	29	Male	EPI_ISL_9487850
OM1265	21K (Omicron)	BA.1	1925.12	843446	95.21	MiSeq	Delhi	2022-01	2022-01-01	35	Female	EPI_ISL_9487869
OM1266	21K (Omicron)	BA.1	1190.11	562872	93.31	MiSeq	Delhi	2022-01	2022-01-01	13	Male	EPI_ISL_9487870
OM127	21K (Omicron)	BA.1	2111.24	186484	96.66	Nanopore	Delhi	2021-12-15	2021-12-01	M	32	EPI_ISL_8881151
OM1270	21K (Omicron)	BA.1	921.197	488304	90.97	MiSeq	Delhi	2022-01	2022-01-01	17	Male	EPI_ISL_9487874
OM1271	21K (Omicron)	BA.1	1061.43	524310	93.45	MiSeq	Delhi	2022-01	2022-01-01	13	Male	EPI_ISL_9487875
OM1272	21K (Omicron)	BA.1	954.493	505458	92.48	MiSeq	Delhi	2022-01	2022-01-01	47	Female	EPI_ISL_9487876
OM1280	21K (Omicron)	BA.1	540.332	289472	92.51	MiSeq	Delhi	2022-01	2022-01-01	51	Female	EPI_ISL_9487884
OM129	21K (Omicron)	BA.1	937.956	107430	95.98	Nanopore	Delhi	2021-12-15	2021-12-01	F	38	EPI_ISL_8881153
OM1290	21K (Omicron)	BA.1	380.658	236306	92.7	MiSeq	Delhi	2022-01	2022-01-01	49	Male	EPI_ISL_9487893
OM1294	21K (Omicron)	BA.1	372.919	228418	92.49	MiSeq	Delhi	2022-01	2022-01-01	23	Male	EPI_ISL_9487897
OM1306	21K (Omicron)	BA.1	1014.6	462026	96.2	MiSeq	Delhi	2022-01	2022-01-01	Unknown	Unknown	EPI_ISL_9487909
OM1311	21K (Omicron)	BA.1	416.969	216120	90.1	MiSeq	Delhi	2022-01	2022-01-01	47	Female	EPI_ISL_9487914
OM1322	21K (Omicron)	BA.1	396.684	280606	91.05	MiSeq	Delhi	2022-01	2022-01-01	36	Male	EPI_ISL_9487925
OM1327	21K (Omicron)	BA.1	804.653	410064	95.67	MiSeq	Delhi	2022-01	2022-01-01	25	Male	EPI_ISL_9487930
OM1337	21K (Omicron)	BA.1	458.289	348958	91.04	MiSeq	Delhi	2022-01	2022-01-01	23	Male	EPI_ISL_9487940
OM1348	21K (Omicron)	BA.1	917.497	454496	95.88	MiSeq	Delhi	2022-01	2022-01-01	20	Male	EPI_ISL_9487951
OM1349	21K (Omicron)	BA.1	891.61	523036	95.23	MiSeq	Delhi	2022-01	2022-01-01	30	Male	EPI_ISL_9487952
OM1350	21K (Omicron)	BA.1	987.464	538686	96.3	MiSeq	Delhi	2022-01	2022-01-01	35	Male	EPI_ISL_9487953
OM1351	21K (Omicron)	BA.1	841.732	488668	95.87	MiSeq	Delhi	2022-01	2022-01-01	33	Male	EPI_ISL_9487954
OM1355	21K (Omicron)	BA.1	584.943	349092	95.49	MiSeq	Delhi	2022-01	2022-01-01	58	Male	EPI_ISL_9487958
OM1360	21K (Omicron)	BA.1	627.797	383670	94.14	MiSeq	Delhi	2022-01	2022-01-01	68	Male	EPI_ISL_9487963
OM1365	21K (Omicron)	BA.1	283.813	295972	90.99	MiSeq	Delhi	2022-01	2022-01-01	58	Male	EPI_ISL_9487968
OM1366	21K (Omicron)	BA.1	372.009	333038	91.65	MiSeq	Delhi	2022-01	2022-01-01	64	Male	EPI_ISL_9487969
OM1368	21K (Omicron)	BA.1	956.186	476842	96.48	MiSeq	Delhi	2022-01	2022-01-01	34	Male	EPI_ISL_9487971
OM1369	21K (Omicron)	BA.1	484.552	317958	94.07	MiSeq	Delhi	2022-01	2022-01-01	37	Female	EPI_ISL_9487972
OM1372	21K (Omicron)	BA.1	752.582	464106	93.62	MiSeq	Delhi	2022-01	2022-01-01	33	Male	EPI_ISL_9487975
OM1377	21K (Omicron)	BA.1	692.186	364578	96.05	MiSeq	Delhi	2022-01	2022-01-01	27	Female	EPI_ISL_9487980
OM138	21K (Omicron)	BA.1	630.848	104259	95.25	Nanopore	Delhi	2021-12-16	2021-12-01	M	47	EPI_ISL_8881162
OM1382	21K (Omicron)	BA.1	385.537	381632	90.95	MiSeq	Delhi	2022-01	2022-01-01	50	Male	EPI_ISL_9487985
OM1383	21K (Omicron)	BA.1	615.873	334402	94.74	MiSeq	Delhi	2022-01	2022-01-01	35	Male	EPI_ISL_9487986
OM1385	21K (Omicron)	BA.1	982.385	592232	95.98	MiSeq	Delhi	2022-01	2022-01-01	40	Male	EPI_ISL_9487988
OM1388	21K (Omicron)	BA.1	773.487	372766	95.35	MiSeq	Delhi	2022-01	2022-01-01	34	Male	EPI_ISL_9487991
OM1389	21K (Omicron)	BA.1	909.571	420976	96.47	MiSeq	Delhi	2022-01	2022-01-01	43	Male	EPI_ISL_9487992
OM139	21K (Omicron)	BA.1	4494.23	407920	95.37	Nanopore	HARYANA	2021-12-16	2021-12-01	F	24	EPI_ISL_8881163
OM1390	21K (Omicron)	BA.1	442.447	327610	94.36	MiSeq	Delhi	2022-01	2022-01-01	44	Female	EPI_ISL_9487993
OM1393	21K (Omicron)	BA.1	791.508	380668	95.12	MiSeq	Delhi	2022-01	2022-01-01	23	Male	EPI_ISL_9487996
OM1395	21K (Omicron)	BA.1	700.786	412882	96.76	MiSeq	Delhi	2022-01	2022-01-01	54	Female	EPI_ISL_9487998
OM1397	21K (Omicron)	BA.1	434.266	290726	93.99	MiSeq	Delhi	2022-01	2022-01-01	30	Male	EPI_ISL_9488000
OM1398	21K (Omicron)	BA.1	452.994	266700	94.07	MiSeq	Delhi	2022-01	2022-01-01	51	Female	EPI_ISL_9488001
OM1399	21K (Omicron)	BA.1	681.144	404850	95.69	MiSeq	Delhi	2022-01	2022-01-01	44	Male	EPI_ISL_9488002
OM1412	21K (Omicron)	BA.1	788.251	399946	95.75	MiSeq	Delhi	2022-01	2022-01-01	32	Male	EPI_ISL_9488015
OM1415	21K (Omicron)	BA.1	390.817	301304	91.86	MiSeq	Delhi	2022-01	2022-01-01	52	Female	EPI_ISL_9488018
OM1419	21K (Omicron)	BA.1	893.829	493084	96.41	MiSeq	Delhi	2022-01	2022-01-01	52	Male	EPI_ISL_9488022
OM142	21K (Omicron)	BA.1	1624.1	185942	94.9	Nanopore	Delhi	2021-12-16	2021-12-01	M	26	EPI_ISL_8881165
OM1420	21K (Omicron)	BA.1	694.546	442314	95.87	MiSeq	Delhi	2022-01	2022-01-01	47	Male	EPI_ISL_9488023
OM1422	21K (Omicron)	BA.1	754.267	386924	96.25	MiSeq	Delhi	2022-01	2022-01-01	30	Male	EPI_ISL_9488025
OM1423	21K (Omicron)	BA.1	314.782	187474	93.63	MiSeq	Delhi	2022-01	2022-01-01	60	Male	EPI_ISL_9488026
OM1424	21K (Omicron)	BA.1	591.239	346254	96.04	MiSeq	Delhi	2022-01	2022-01-01	26	Male	EPI_ISL_9488027
OM1428	21K (Omicron)	BA.1	1105.6	523076	95.61	MiSeq	Delhi	2022-01	2022-01-01	34	Female	EPI_ISL_9488031
OM1429	21K (Omicron)	BA.1	420.934	342960	92.54	MiSeq	Delhi	2022-01	2022-01-01	69	Male	EPI_ISL_9488032
OM143	21K (Omicron)	BA.1	625.779	128353	93.19	Nanopore	Delhi	2021-12-16	2021-12-01	M	29	EPI_ISL_8881166
OM1456	21K (Omicron)	BA.1	2757.25	2066332	96.44	NextSeq	HARYANA		2022-01-01	39	FEMALE	EPI_ISL_9488486
OM1457	21K (Omicron)	BA.1	3055.15	2592206	96.45	NextSeq	HARYANA		2022-01-01	0.6	MALE	EPI_ISL_9488487
OM1458	21K (Omicron)	BA.1	3351.39	3346358	97.55	NextSeq	HARYANA		2022-01-01	37	MALE	EPI_ISL_9488488
OM1459	21K (Omicron)	BA.1	3609.93	2852214	97.21	NextSeq	HARYANA		2022-01-01	64	FEMALE	EPI_ISL_9488489
OM146	21K (Omicron)	BA.1	4161.86	289179	96.28	Nanopore	Delhi	2021-12-16	2021-12-01	M	29	EPI_ISL_8881169
OM147	21K (Omicron)	BA.1	1314.96	135893	97.52	Nanopore	Delhi	2021-12-17	2021-12-01	F	5	EPI_ISL_8881170
OM148	21K (Omicron)	BA.1	1507.54	171542	95.67	Nanopore	Delhi	2021-12-17	2021-12-01	M	27	EPI_ISL_8881171
OM1495	21K (Omicron)	BA.1	4415.69	2611640	98.11	NextSeq	Uttar pradesh		2022-01-01	31	F	EPI_ISL_9488525
OM1502	21K (Omicron)	BA.1	4724.5	2938388	93.45	NextSeq	HARYANA	2021-12-31	2021-12-01	32	M	EPI_ISL_9488532
OM1506	21K (Omicron)	BA.1	4539.79	3510944	98.16	NextSeq	HARYANA		2022-01-01	35	M	EPI_ISL_9488536
OM154	21K (Omicron)	BA.1	4804.79	407032	95.48	Nanopore	Delhi	2021-12-17	2021-12-01	F	20	EPI_ISL_8881176
OM155	21K (Omicron)	BA.1	5122.9	448850	99.91	Nanopore	HARYANA	2021-12-16	2021-12-01	F	19	EPI_ISL_8881177
OM1550	21K (Omicron)	BA.1	4411.12	2913926	96.41	NextSeq	Delhi	2022-01-20	2022-01-01	28	Male	EPI_ISL_9488580
OM1552	21K (Omicron)	BA.1	3334.12	2858106	96.62	NextSeq	Delhi	2022-01-20	2022-01-01	12	Male	EPI_ISL_9488582
OM1553	21K (Omicron)	BA.1	4796.26	3070670	96.94	NextSeq	Delhi	2022-01-20	2022-01-01	39	Female	EPI_ISL_9488583
OM1554	21K (Omicron)	BA.1	3792.67	3860948	97.34	NextSeq	Delhi	2022-01-20	2022-01-01	35	Male	EPI_ISL_9488584
OM156	21K (Omicron)	BA.1	4072.15	263271	99.91	Nanopore	HARYANA	2021-12-17	2021-12-01	M	44	EPI_ISL_8881178
OM1563	21K (Omicron)	BA.1	2482.62	1961664	94.86	NextSeq	Delhi	2022-01-20	2022-01-01	30	Female	EPI_ISL_9488593
OM1564	21K (Omicron)	BA.1	3240.78	2899570	96.22	NextSeq	Delhi	2022-01-20	2022-01-01	56	Male	EPI_ISL_9488594
OM1565	21K (Omicron)	BA.1	3656.32	3395506	96.56	NextSeq	Delhi	2022-01-20	2022-01-01	34	Male	EPI_ISL_9488595
OM1566	21K (Omicron)	BA.1	3588.25	2530328	96.33	NextSeq	Delhi	2022-01-20	2022-01-01	37	Male	EPI_ISL_9488596
OM157	21K (Omicron)	BA.1	2427.72	154983	99.99	Nanopore	Delhi	2021-12-17	2021-12-01	F	37	EPI_ISL_8881179
OM1571	21K (Omicron)	BA.1	3939.26	2764316	96.5	NextSeq	Delhi	2022-01-20	2022-01-01	47	Female	EPI_ISL_9488601
OM1572	21K (Omicron)	BA.1	2914.73	2343582	95.74	NextSeq	Delhi	2022-01-20	2022-01-01	25	Female	EPI_ISL_9488602
OM1574	21K (Omicron)	BA.1	2495.88	1807392	95.27	NextSeq	Delhi	2022-01-20	2022-01-01	24	Female	EPI_ISL_9488604
OM1578	21K (Omicron)	BA.1	3052.33	2788738	95.23	NextSeq	Delhi	2022-01-21	2022-01-01	43	Male	EPI_ISL_9488608
OM158	21K (Omicron)	BA.1	4221.83	295196	99.92	Nanopore	Delhi	2021-12-17	2021-12-01	M	59	EPI_ISL_8881180
OM1582	21K (Omicron)	BA.1	3815.81	3110506	96.36	NextSeq	Delhi	2022-01-21	2022-01-01	32	Female	EPI_ISL_9488612
OM1583	21K (Omicron)	BA.1	3234.73	2177108	96.31	NextSeq	Delhi	2022-01-21	2022-01-01	58	Female	EPI_ISL_9488613
OM1584	21K (Omicron)	BA.1	2990.79	2162260	95.9	NextSeq	Delhi	2022-01-21	2022-01-01	33	Male	EPI_ISL_9488614
OM1585	21K (Omicron)	BA.1	4226.13	2995420	96.67	NextSeq	Delhi	2022-01-21	2022-01-01	38	Male	EPI_ISL_9488615
OM160	21K (Omicron)	BA.1	3067.87	178632	99.97	Nanopore	Delhi	2021-12-17	2021-12-01	F	43	EPI_ISL_8881182
OM1623	21K (Omicron)	BA.1	4552.28	3188678	97.87	NextSeq	Delhi	2022-01-23	2022-01-01	49	Female	EPI_ISL_9488653
OM163	21K (Omicron)	BA.1	5106.78	461813	99.93	Nanopore	Delhi	2021-12-18	2021-12-01	M	24	EPI_ISL_8881184
OM1630	21K (Omicron)	BA.1	4629.39	3483638	97.95	NextSeq	Delhi	2022-01-24	2022-01-01	64	Female	EPI_ISL_9488660
OM1637	21K (Omicron)	BA.1	5270.2	3930054	97.06	NextSeq	Delhi	2022-01-22	2022-01-01	23	Female	EPI_ISL_9488667
OM164	21K (Omicron)	BA.1	3291.54	202324	99.77	Nanopore	Delhi	2021-12-18	2021-12-01	F	42	EPI_ISL_8881185
OM1640	21K (Omicron)	BA.1	2974.88	3955670	97.75	NextSeq	Delhi	2022-01-22	2022-01-01	33	Male	EPI_ISL_9488670
OM1643	21K (Omicron)	BA.1	3433.64	2558044	95.8	NextSeq	Delhi	2022-01-22	2022-01-01	29	Male	EPI_ISL_9488673
OM1644	21K (Omicron)	BA.1	2285.09	2420258	94.53	NextSeq	Delhi	2022-01-22	2022-01-01	51	Female	EPI_ISL_9488674
OM1659	21K (Omicron)	BA.1	4060.47	2479760	98.19	NextSeq	Delhi	2022-01-23	2022-01-01	28	Male	EPI_ISL_9488689
OM1660	21K (Omicron)	BA.1	4063.26	2256074	97.64	NextSeq	Delhi	2022-01-23	2022-01-01	14	Female	EPI_ISL_9488690
OM1661	21K (Omicron)	BA.1	5762.73	3359114	97.52	NextSeq	Delhi	2022-01-23	2022-01-01	28	Male	EPI_ISL_9488691
OM1662	21K (Omicron)	BA.1	5317.79	3163362	97.73	NextSeq	Delhi	2022-01-23	2022-01-01	27	Female	EPI_ISL_9488692
OM1663	21K (Omicron)	BA.1	2615.27	2648390	95.26	NextSeq	Delhi	2022-01-23	2022-01-01	47	Female	EPI_ISL_9488693
OM1664	21K (Omicron)	BA.1	4081.32	2383044	97.21	NextSeq	Delhi	2022-01-23	2022-01-01	9	Male	EPI_ISL_9488694
OM1665	21K (Omicron)	BA.1	5414.51	3189822	97.84	NextSeq	Delhi	2022-01-23	2022-01-01	58	Female	EPI_ISL_9488695
OM1667	21K (Omicron)	BA.1	4520.71	2362348	97.33	NextSeq	Delhi	2022-01-21	2022-01-01	35	Male	EPI_ISL_9488697
OM1668	21K (Omicron)	BA.1	4311.1	2696838	97.35	NextSeq	Delhi	2022-01-21	2022-01-01	32	Male	EPI_ISL_9488698
OM1669	21K (Omicron)	BA.1	3597.81	2192710	97.81	NextSeq	Delhi	2022-01-21	2022-01-01	57	Male	EPI_ISL_9488699
OM1670	21K (Omicron)	BA.1	4301.88	3006796	97.44	NextSeq	Delhi	2022-01-21	2022-01-01	23	Female	EPI_ISL_9488700
OM1672	21K (Omicron)	BA.1	4343.17	2878892	98.07	NextSeq	Delhi	2022-01-21	2022-01-01	38	Female	EPI_ISL_9488702
OM1676	21K (Omicron)	BA.1	4002.53	2923222	97.38	NextSeq	Delhi	2022-01-21	2022-01-01	23	Male	EPI_ISL_9488706
OM1678	21K (Omicron)	BA.1	4874.46	3266960	97.4	NextSeq	Delhi	2022-01-22	2022-01-01	36	Female	EPI_ISL_9488708
OM1679	21K (Omicron)	BA.1	4333.71	3106258	97.17	NextSeq	Delhi	2022-01-22	2022-01-01	26	Male	EPI_ISL_9488709
OM1680	21K (Omicron)	BA.1	4903.99	3092970	97.37	NextSeq	Delhi	2022-01-22	2022-01-01	26	Female	EPI_ISL_9488710
OM1688	21K (Omicron)	BA.1	5113.99	3323924	98.66	NextSeq	Delhi	2022-01-24	2022-01-01	60	Male	EPI_ISL_9488718
OM1689	21K (Omicron)	BA.1	4050.55	3314288	97.53	NextSeq	Delhi	2022-01-24	2022-01-01	38	Male	EPI_ISL_9488719
OM1694	21K (Omicron)	BA.1	4515.68	2690028	97.32	NextSeq	Delhi	2022-01-24	2022-01-01	27	Male	EPI_ISL_9488724
OM1695	21K (Omicron)	BA.1	3083.42	1830184	97.25	NextSeq	Delhi	2022-01-25	2022-01-01	23	Male	EPI_ISL_9488725
OM1696	21K (Omicron)	BA.1	4621.67	2584586	97.06	NextSeq	Delhi	2022-01-24	2022-01-01	52	Female	EPI_ISL_9488726
OM1700	21K (Omicron)	BA.1	4823.09	2871070	97.26	NextSeq	Delhi	2022-01-24	2022-01-01	35	Male	EPI_ISL_9488730
OM1703	21K (Omicron)	BA.1	2766.13	2180934	96.19	NextSeq	Delhi	2022-01-25	2022-01-01	35	Female	EPI_ISL_9488733
OM1704	21K (Omicron)	BA.1	2686.22	2330234	96.21	NextSeq	Delhi	2022-01-24	2022-01-01	24	Male	EPI_ISL_9488734
OM172	21K (Omicron)	BA.1	1178.96	97795	93.21	Nanopore	Delhi	2021-12-18	2021-12-01	F	19	EPI_ISL_8881191
OM1757	21K (Omicron)	BA.1	3045.75	2862150	95.9	NextSeq	Delhi	2022-01-25	2022-01-01	26	Male	EPI_ISL_9488786
OM1760	21K (Omicron)	BA.1	3790.84	3232192	96.28	NextSeq	Delhi	2022-01-25	2022-01-01	61	Male	EPI_ISL_9488789
OM1761	21K (Omicron)	BA.1	4110.35	3170692	97.46	NextSeq	Delhi	2022-01-25	2022-01-01	34	Male	EPI_ISL_9488790
OM1768	21K (Omicron)	BA.1	2674.68	2831564	96.15	NextSeq	Delhi	2022-01-26	2022-01-01	26	Male	EPI_ISL_9488797
OM1771	21K (Omicron)	BA.1	5332.57	3422248	98.28	NextSeq	Delhi	2022-01-26	2022-01-01	23	Female	EPI_ISL_9488800
OM1799	21K (Omicron)	BA.1	5704.34	3900456	97.22	NextSeq	HARYANA	2022-01-27	2022-01-01	23	Male	EPI_ISL_9488828
OM1801	21K (Omicron)	BA.1	2636.78	2810976	96.76	NextSeq	Delhi	2022-01-27	2022-01-01	24	Female	EPI_ISL_9488830
OM1802	21K (Omicron)	BA.1	4337.25	2959602	97.6	NextSeq	Delhi	2022-01-27	2022-01-01	40	Male	EPI_ISL_9488831
OM1805	21K (Omicron)	BA.1	4428.63	3171930	97.4	NextSeq	Delhi	2022-01-27	2022-01-01	30	Male	EPI_ISL_9488834
OM1808	21K (Omicron)	BA.1	3579.5	2965602	95.9	NextSeq	Delhi	2022-01-27	2022-01-01	32	Female	EPI_ISL_9488837
OM1809	21K (Omicron)	BA.1	3923.14	2831460	96.3	NextSeq	Delhi	2022-01-27	2022-01-01	54	Female	EPI_ISL_9488838
OM1811	21K (Omicron)	BA.1	3730.61	2279818	98.18	NextSeq	Delhi	2022-01-27	2022-01-01	22	Male	EPI_ISL_9488840
OM1818	21K (Omicron)	BA.1	3313.44	2846332	96.42	NextSeq	Delhi	2022-01-28	2022-01-01	33	Male	EPI_ISL_9488847
OM186	21K (Omicron)	BA.1	1614.13	102675	91.79	Nanopore	Delhi	2021-12-19	2021-12-01	M	23	EPI_ISL_8881196
OM195	21K (Omicron)	BA.1	2644.07	189722	91.35	Nanopore	HARYANA	2021-12-18	2021-12-01	M	30	EPI_ISL_8881199
OM196	21K (Omicron)	BA.1	1421.06	109077	94.61	Nanopore	HARYANA	2021-12-20	2021-12-01	F	33	EPI_ISL_8881200
OM197	21K (Omicron)	BA.1	1608.4	112955	94.13	Nanopore	HARYANA	2021-12-20	2021-12-01	F	32	EPI_ISL_8881201
OM199	21K (Omicron)	BA.1	2333.73	136851	94.18	Nanopore	UTTER PRADESH	12/17/2021	2021-12-01	F	50	EPI_ISL_8881203
OM205	21K (Omicron)	BA.1	1273.07	91321	90.53	Nanopore	Delhi	2021-12-20	2021-12-01	M	27	EPI_ISL_8881209
OM207	21K (Omicron)	BA.1	3100.08	187405	94.56	Nanopore	Delhi	2021-12-20	2021-12-01	F	44	EPI_ISL_8881210
OM208	21K (Omicron)	BA.1	4153.59	259400	94.59	Nanopore	Delhi	2021-12-20	2021-12-01	F	43	EPI_ISL_8881211
OM209	21K (Omicron)	BA.1	4844.87	378842	95.56	Nanopore	Delhi	2021-12-21	2021-12-01	M	19	EPI_ISL_8881212
OM211	21K (Omicron)	BA.1	3552.82	209634	94.51	Nanopore	Delhi	2021-12-20	2021-12-01	M	42	EPI_ISL_8881213
OM219	21K (Omicron)	BA.1	1652.75	104346	93.96	Nanopore	GURUGRAM, Haryana	2021-12-22	2021-12-01	M	33	EPI_ISL_8881219
OM224	21K (Omicron)	BA.1	1071.62	68108	92.05	Nanopore	GURUGRAM, Haryana	2021-12-22	2021-12-01	M	42	EPI_ISL_8881222
OM227	21K (Omicron)	BA.1	1019.13	64575	90.43	Nanopore	Delhi	2021-12-22	2021-12-01	M	32	EPI_ISL_8881224
OM234	21K (Omicron)	BA.1	1878.08	107897	93.49	Nanopore	Delhi	2021-12-22	2021-12-01	M	19	EPI_ISL_9003889
OM235	21K (Omicron)	BA.1	882.161	51389	90.79	Nanopore	Delhi	2021-12-22	2021-12-01	M	22	EPI_ISL_8881229
OM238	21K (Omicron)	BA.1	1160.68		90.34	Nanopore	HARYANA	2021-12-21	2021-12-01	M	35	EPI_ISL_8881232
OM239	21K (Omicron)	BA.1	807.82		93.32	Nanopore	HARYANA	2021-12-18	2021-12-01	M	0	EPI_ISL_8881233
OM240	21K (Omicron)	BA.1	936.783		94.13	Nanopore	HARYANA	2021-12-20	2021-12-01	F	37	EPI_ISL_8881234
OM248	21K (Omicron)	BA.1	616.641		94.35	Nanopore	Delhi	2021-12-22	2021-12-01	M	37	EPI_ISL_8881240
OM249	21K (Omicron)	BA.1	1253.59		94.67	Nanopore	Delhi	2021-12-22	2021-12-01	M	24	EPI_ISL_8881241
OM251	21K (Omicron)	BA.1	792.894		92.32	Nanopore	Delhi	2021-12-22	2021-12-01	F	50	EPI_ISL_8881242
OM253	21K (Omicron)	BA.1	1190.62		94.4	Nanopore	Delhi	2021-12-22	2021-12-01	M	23	EPI_ISL_8881243
OM256	21K (Omicron)	BA.1	1105.93		94.68	Nanopore	Delhi	2021-12-22	2021-12-01	F	47	EPI_ISL_8881246
OM258	21K (Omicron)	BA.1	1888.65		90.73	Nanopore	Delhi	2021-12-23	2021-12-01	M	9	EPI_ISL_8881248
OM261	21K (Omicron)	BA.1	1838.35		94.53	Nanopore	GURUGRAM	12/20/2021	2021-12-01	0	0	EPI_ISL_8881250
OM262	21K (Omicron)	BA.1	749.882		92.7	Nanopore	GURUGRAM	12/20/2021	2021-12-01	0	0	EPI_ISL_8881251
OM263	21K (Omicron)	BA.1	3440.63		92.44	Nanopore	GURUGRAM	12/21/2021	2021-12-01	0	0	EPI_ISL_8881252
OM267	21K (Omicron)	BA.1	1260.42		90.85	Nanopore	HARYANA	2021-12-23	2021-12-01	F	35	EPI_ISL_8881255
OM273	21K (Omicron)	BA.1	2876.47		91.99	Nanopore	Delhi	2021-12-24	2021-12-01	M	22	EPI_ISL_9003888
OM275	21K (Omicron)	BA.1	1196.01		90.15	Nanopore	Delhi	2021-12-24	2021-12-01	M	17	EPI_ISL_8881259
OM277	21K (Omicron)	BA.1	702.707		92.63	Nanopore	Delhi	2021-12-24	2021-12-01	F	31	EPI_ISL_8881261
OM282	21K (Omicron)	BA.1	3029.64		94.31	Nanopore	Delhi	2021-12-24	2021-12-01	M	54	EPI_ISL_8881263
OM283	21K (Omicron)	BA.1	3029.74		94.53	Nanopore	Delhi	2021-12-24	2021-12-01	M	26	EPI_ISL_8881264
OM287	21K (Omicron)	BA.1	2874.5		94.11	Nanopore	Delhi	2021-12-24	2021-12-01	M	44	EPI_ISL_8881265
OM29	21K (Omicron)	BA.1	5361.26		94.41	Nanopore	Delhi	2021-12-05	2021-12-01	M	36	EPI_ISL_8881072
OM299	21K (Omicron)	BA.1	1074.56	111103	94.46	Nanopore	HARYANA	2021-12-23	2021-12-01	M	0	EPI_ISL_8881273
OM300	21K (Omicron)	BA.1	1336.4	125232	91.47	Nanopore	HARYANA	2021-12-22	2021-12-01	F	42	EPI_ISL_8881274
OM301	21K (Omicron)	BA.1	4385.96	298966	95.14	Nanopore	HARYANA	2021-12-22	2021-12-01	F	40	EPI_ISL_8881275
OM302	21K (Omicron)	BA.1	2646.66	170447	94.63	Nanopore	HARYANA	2021-12-22	2021-12-01	M	69	EPI_ISL_8881276
OM303	21K (Omicron)	BA.1	2076	126340	94.44	Nanopore	HARYANA	2021-12-24	2021-12-01	F	66	EPI_ISL_8881277
OM304	21K (Omicron)	BA.1	571.704	59737	94.08	Nanopore	HARYANA	2021-12-24	2021-12-01	F	15	EPI_ISL_8881278
OM305	21K (Omicron)	BA.1	1965.39	160135	95.42	Nanopore	HARYANA	2021-12-24	2021-12-01	F	34	EPI_ISL_8881279
OM310	21K (Omicron)	BA.1	792.649	60822	94.19	Nanopore	Delhi	2021-12-23	2021-12-01	M	30	EPI_ISL_8881283
OM311	21K (Omicron)	BA.1	1530.96	105773	94.6	Nanopore	Delhi	2021-12-23	2021-12-01	F	29	EPI_ISL_8881284
OM316	21K (Omicron)	BA.1	419.644	54821	91.68	Nanopore	Delhi	2021-12-24	2021-12-01	F	27	EPI_ISL_9003887
OM317	21K (Omicron)	BA.1	1316.98	99583	94.52	Nanopore	Delhi	2021-12-24	2021-12-01	M	29	EPI_ISL_8881288
OM318	21K (Omicron)	BA.1	3439.11	205342	95.49	Nanopore	Delhi	2021-12-25	2021-12-01	M	35	EPI_ISL_8881289
OM320	21K (Omicron)	BA.1	2698.22	163683	94.51	Nanopore	Delhi	2021-12-25	2021-12-01	M	20	EPI_ISL_8881290
OM321	21K (Omicron)	BA.1	2484.54	139885	94.93	Nanopore	Delhi	2021-12-25	2021-12-01	M	32	EPI_ISL_8881291
OM322	21K (Omicron)	BA.1	2362.05	149680	95.53	Nanopore	Delhi	2021-12-25	2021-12-01	M	47	EPI_ISL_8881292
OM323	21K (Omicron)	BA.1	426.509	55334	90.09	Nanopore	Delhi	2021-12-25	2021-12-01	F	26	EPI_ISL_8881293
OM325	21K (Omicron)	BA.1	3762.76	265755	94.51	Nanopore	HARYANA	2021-12-21	2021-12-01	M	58	EPI_ISL_8881295
OM331	21K (Omicron)	BA.1	1209.68	93837	90.74	Nanopore	Delhi	2021-12-25	2021-12-01	M	27	EPI_ISL_8881296
OM332	21K (Omicron)	BA.1	880.776	68019	92.84	Nanopore	Delhi	2021-12-25	2021-12-01	M	46	EPI_ISL_8881297
OM334	21K (Omicron)	BA.1	1449.2	111928	97.33	Nanopore	Delhi	2021-12-25	2021-12-01	F	17	EPI_ISL_8881299
OM338	21K (Omicron)	BA.1	1875.96	125177	94.45	Nanopore	Delhi	2021-12-25	2021-12-01	M	29	EPI_ISL_8881300
OM342	21K (Omicron)	BA.1	468.679	59130	92.48	Nanopore	Delhi	2021-12-26	2021-12-01	M	8	EPI_ISL_8881302
OM344	21K (Omicron)	BA.1	1302.21	99538	94.56	Nanopore	Delhi	2021-12-26	2021-12-01	M	23	EPI_ISL_8881304
OM345	21K (Omicron)	BA.1	1089.01	99623	94.39	Nanopore	Delhi	2021-12-26	2021-12-01	M	30	EPI_ISL_8881305
OM346	21K (Omicron)	BA.1	929.148	75998	94.56	Nanopore	Delhi	2021-12-26	2021-12-01	F	55	EPI_ISL_8881306
OM347	21K (Omicron)	BA.1	2432.71	162595	96.85	Nanopore	Delhi	2021-12-26	2021-12-01	M	39	EPI_ISL_8881307
OM349	21K (Omicron)	BA.1	825.256	85774	93.96	Nanopore	Delhi	2021-12-26	2021-12-01	F	51	EPI_ISL_8881308
OM360	21K (Omicron)	BA.1	1148.38	81656	91.09	Nanopore	HARYANA	2021-12-24	2021-12-01	M	31	EPI_ISL_8881316
OM369	21K (Omicron)	BA.1	902.966	64248	94.31	Nanopore	Delhi	2021-12-27	2021-12-01	M	22	EPI_ISL_8881322
OM387	21K (Omicron)	BA.1	1285.05	75995	90.56	Nanopore	Delhi	2021-12-28	2021-12-01	F	28	EPI_ISL_8881332
OM400	21K (Omicron)	BA.1	1777.7	113349	90.43	Nanopore	Delhi	2021-12-29	2021-12-01	F	26	EPI_ISL_8881340
OM406	21K (Omicron)	BA.1	1730.88	143213	94.22	Nanopore	Delhi	2021-12-29	2021-12-01	F	35	EPI_ISL_8881346
OM414	21K (Omicron)	BA.1	3522.06	250637	90.6	Nanopore	Delhi	2021-12-29	2021-12-01	F	19	EPI_ISL_8881351
OM415	21K (Omicron)	BA.1	3750.01	265230	91.35	Nanopore	Delhi	2021-12-29	2021-12-01	F	29	EPI_ISL_8881352
OM420	21K (Omicron)	BA.1	907.701		96.9	MiSeq	HARYANA	2021-12-26	2021-12-01	F	12	EPI_ISL_8881356
OM421	21K (Omicron)	BA.1	1354.54		97.22	MiSeq	HARYANA	2021-12-27	2021-12-01	F	12	EPI_ISL_8881357
OM422	21K (Omicron)	BA.1	1325.59		97.64	MiSeq	HARYANA	2021-12-27	2021-12-01	F	42	EPI_ISL_8881358
OM423	21K (Omicron)	BA.1	1007.53		97.51	MiSeq	HARYANA	2021-12-27	2021-12-01	M	6	EPI_ISL_8881359
OM424	21K (Omicron)	BA.1	1730.49		99.11	MiSeq	HARYANA	2021-12-27	2021-12-01	M	42	EPI_ISL_8881360
OM426	21K (Omicron)	BA.1	1255.23		97.99	MiSeq	HARYANA	2021-12-27	2021-12-01	F	29	EPI_ISL_8881361
OM427	21K (Omicron)	BA.1	651.138		96.48	MiSeq	HARYANA	2021-12-27	2021-12-01	M	31	EPI_ISL_8881362
OM428	21K (Omicron)	BA.1	1497.06		98.43	MiSeq	HARYANA	2021-12-26	2021-12-01	M	35	EPI_ISL_8881363
OM429	21K (Omicron)	BA.1	984.29		95.52	MiSeq	HARYANA	2021-12-26	2021-12-01	F	47	EPI_ISL_8881364
OM430	21K (Omicron)	BA.1	620.27		93.88	MiSeq	HARYANA	2021-12-28	2021-12-01	F	15	EPI_ISL_8881365
OM431	21K (Omicron)	BA.1	1263.98		97.89	MiSeq	HARYANA	2021-12-28	2021-12-01	F	42	EPI_ISL_8881366
OM433	21K (Omicron)	BA.1	1337.85		97.55	MiSeq	HARYANA	2021-12-28	2021-12-01	F	40	EPI_ISL_8881368
OM434	21K (Omicron)	BA.1	907.715		95.72	MiSeq	HARYANA	2021-12-29	2021-12-01	F	66	EPI_ISL_8881369
OM437	21K (Omicron)	BA.1	1490.46		98.22	MiSeq	HARYANA	2021-12-29	2021-12-01	F	10	EPI_ISL_8881370
OM438	21K (Omicron)	BA.1	1521.12		98.24	MiSeq	HARYANA	2021-12-29	2021-12-01	F	39	EPI_ISL_8881371
OM441	21K (Omicron)	BA.1	1283.83		96.81	MiSeq	HARYANA	2021-12-30	2021-12-01	M	20	EPI_ISL_8881374
OM445	21K (Omicron)	BA.1	1237.29		97.33	MiSeq	Delhi	2021-12-29	2021-12-01	F	30	EPI_ISL_8881377
OM446	21K (Omicron)	BA.1	1347.5		98.01	MiSeq	Delhi	2021-12-29	2021-12-01	M	26	EPI_ISL_8881378
OM447	21K (Omicron)	BA.1	1213.66		96.61	MiSeq	Delhi	2021-12-29	2021-12-01	M	47	EPI_ISL_8881379
OM448	21K (Omicron)	BA.1	1243.43		97.21	MiSeq	Delhi	2021-12-29	2021-12-01	M	28	EPI_ISL_8881380
OM449	21K (Omicron)	BA.1	1341.8		97.51	MiSeq	Delhi	2021-12-29	2021-12-01	M	50	EPI_ISL_8881381
OM450	21K (Omicron)	BA.1	1000.64		95.6	MiSeq	Delhi	2021-12-29	2021-12-01	M	33	EPI_ISL_8881382
OM451	21K (Omicron)	BA.1	1515.94		95.99	MiSeq	Delhi	2021-12-29	2021-12-01	M	36	EPI_ISL_8881383
OM452	21K (Omicron)	BA.1	1201.65		97.87	MiSeq	Delhi	2021-12-29	2021-12-01	M	38	EPI_ISL_8881384
OM453	21K (Omicron)	BA.1	1198.76		96.46	MiSeq	Delhi	2021-12-29	2021-12-01	M	31	EPI_ISL_8881385
OM454	21K (Omicron)	BA.1	1187.87		97.31	MiSeq	Delhi	2021-12-29	2021-12-01	F	22	EPI_ISL_8881386
OM456	21K (Omicron)	BA.1	1114.44		97.63	MiSeq	Delhi	2021-12-30	2021-12-01	F	36	EPI_ISL_8881387
OM458	21K (Omicron)	BA.1	1305.41		98.06	MiSeq	Delhi	2021-12-30	2021-12-01	M	43	EPI_ISL_8881389
OM459	21K (Omicron)	BA.1	1361.88		96.87	MiSeq	Delhi	2021-12-30	2021-12-01	F	35	EPI_ISL_8881390
OM460	21K (Omicron)	BA.1	1469.25		97.52	MiSeq	Delhi	2021-12-30	2021-12-01	M	54	EPI_ISL_8881391
OM465	21K (Omicron)	BA.1	1139.74		93.35	MiSeq	Delhi	2021-12-23	2021-12-01	M	22	EPI_ISL_8881395
OM475	21K (Omicron)	BA.1	678.317		92.52	MiSeq	Delhi	2021-12-31	2021-12-01	M	31	EPI_ISL_8881404
OM476	21K (Omicron)	BA.1	889.684		95.6	MiSeq	Delhi	2021-12-31	2021-12-01	M	55	EPI_ISL_8881405
OM477	21K (Omicron)	BA.1	921.75		98.34	MiSeq	Delhi	2021-12-31	2021-12-01	F	53	EPI_ISL_8881406
OM479	21K (Omicron)	BA.1	348.466		91.15	MiSeq	Delhi	2021-12-31	2021-12-01	F	33	EPI_ISL_8881408
OM482	21K (Omicron)	BA.1	695.961		92.21	MiSeq	Delhi	2021-12-31	2021-12-01	M	36	EPI_ISL_8881410
OM483	21K (Omicron)	BA.1	985.503		96.96	MiSeq	Delhi	2021-12-31	2021-12-01	M	31	EPI_ISL_8881411
OM484	21K (Omicron)	BA.1	634.241		93.59	MiSeq	Delhi	2021-12-31	2021-12-01	M	45	EPI_ISL_8881412
OM486	21K (Omicron)	BA.1	582.374		92.37	MiSeq	Delhi	2021-12-31	2021-12-01	M	29	EPI_ISL_8881414
OM487	21K (Omicron)	BA.1	513.647		92.24	MiSeq	Delhi	2021-12-31	2021-12-01	M	22	EPI_ISL_8881415
OM488	21K (Omicron)	BA.1	555.007		91.84	MiSeq	Delhi	2021-12-31	2021-12-01	F	61	EPI_ISL_8881416
OM491	21K (Omicron)	BA.1	1011.23		95.25	MiSeq	Delhi	2021-12-31	2021-12-01	F	30	EPI_ISL_8881419
OM494	21K (Omicron)	BA.1	817.616		97	MiSeq	Delhi	2021-12-31	2021-12-01	M	28	EPI_ISL_8881421
OM495	21K (Omicron)	BA.1	729.398		95.58	MiSeq	Delhi	2021-12-31	2021-12-01	M	65	EPI_ISL_8881422
OM497	21K (Omicron)	BA.1	849.298		97.04	MiSeq	Delhi	2021-12-31	2021-12-01	M	42	EPI_ISL_8881424
OM499	21K (Omicron)	BA.1	493.439		90.24	MiSeq	Delhi	2021-12-31	2021-12-01	M	27	EPI_ISL_8881425
OM500	21K (Omicron)	BA.1	1048.22		97.9	MiSeq	Delhi	2021-12-31	2021-12-01	M	34	EPI_ISL_8881426
OM501	21K (Omicron)	BA.1	1245.48		95.9	MiSeq	HARYANA	2021-12-31	2021-12-01	M	32	EPI_ISL_8881427
OM508	21K (Omicron)	BA.1	950.276		97.14	MiSeq	HARYANA	2021-12-31	2021-12-01	M	40	EPI_ISL_8881434
OM509	21K (Omicron)	BA.1	1009.94		97.78	MiSeq	HARYANA	2021-12-31	2021-12-01	F	63	EPI_ISL_8881434
OM510	21K (Omicron)	BA.1	652.623		92.75	MiSeq	HARYANA	2021-12-31	2021-12-01	F	38	EPI_ISL_8881436
OM525	21K (Omicron)	BA.1	1215.33	112124	92.36	Nanopore	Delhi	2021-12-31	2021-12-01	M	52	EPI_ISL_8881442
OM556	21K (Omicron)	BA.1	1412.49	93361	91.18	Nanopore	HARYANA	2021-12-29	2021-12-01	F	18	EPI_ISL_8881463
OM567	21K (Omicron)	BA.1	3445.07		97.04	Nanopore	HARYANA	2022-01-03	2022-01-01	F	67	EPI_ISL_8881470
OM568	21K (Omicron)	BA.1	2183.03		93.02	Nanopore	HARYANA	2022-01-03	2022-01-01	F	17	EPI_ISL_8881471
OM57	21K (Omicron)	BA.1	1028.88	79898	93.52	Nanopore	Delhi	2021-12-08	2021-12-01	M	48	EPI_ISL_8881092
OM572	21K (Omicron)	BA.1	2029.38		93.38	Nanopore	Delhi	2022-01-02	2022-01-01	F	45	EPI_ISL_8881474
OM575	21K (Omicron)	BA.1	2361.9		93.31	Nanopore	Delhi	2022-01-02	2022-01-01	M	31	EPI_ISL_8881477
OM577	21K (Omicron)	BA.1	1945.9		92.88	Nanopore	Delhi	2022-01-02	2022-01-01	F	70	EPI_ISL_8881478
OM59	21K (Omicron)	BA.1	2621.34	169635	93.89	Nanopore	Delhi	2021-12-09	2021-12-01	M	33	EPI_ISL_8881094
OM594	21K (Omicron)	BA.1	1952.16		93.82	Nanopore	Delhi	2022-01-02	2022-01-01	M	34	EPI_ISL_8881489
OM597	21K (Omicron)	BA.1	3255.87	221876	94.43	Nanopore	Delhi	2022-01-03	2022-01-01	F	48	EPI_ISL_8881491
OM600	21K (Omicron)	BA.1	2505.27	184950	92.2	Nanopore	Delhi	2022-01-03	2022-01-01	M	26	EPI_ISL_8881493
OM609	21K (Omicron)	BA.1	2163.46	177016	90.08	Nanopore	Delhi	2022-01-01	2022-01-01	F	34	EPI_ISL_8881499
OM611	21K (Omicron)	BA.1	2884.24	189680	94.32	Nanopore	Delhi	2022-01-01	2022-01-01	M	8	EPI_ISL_8881500
OM614	21K (Omicron)	BA.1	2970.13	211890	92.58	Nanopore	Delhi	2022-01-01	2022-01-01	M	61	EPI_ISL_8881502
OM622	21K (Omicron)	BA.1	2820.44	225913	93.26	Nanopore	Delhi	2022-01-01	2022-01-01	M	27	EPI_ISL_8881508
OM629	21K (Omicron)	BA.1	1098.69	467844	99.33	MiSeq	HARYANA	2022-01-04	2022-01-01	0	0	#N/A
OM630	21K (Omicron)	BA.1	1357.2	581200	99.66	MiSeq	#N/A		2022-01-01	#N/A	#N/A	#N/A
OM642	21K (Omicron)	BA.1	3355.88	1103452	93.82	NextSeq	HARYANA	2022-01-04	2022-01-01	M	32	EPI_ISL_8881603
OM654	21K (Omicron)	BA.1	2861.73	1582739	92.95	NextSeq	HARYANA	2022-01-04	2022-01-01	F	7	EPI_ISL_8881612
OM657	21K (Omicron)	BA.1	2040.06	741416	95.49	NextSeq	HARYANA	2022-01-04	2022-01-01	M	73	EPI_ISL_8881613
OM658	21K (Omicron)	BA.1	3677.98	1320841	99.35	NextSeq	HARYANA	2022-01-04	2022-01-01	F	68	EPI_ISL_8881614
OM660	21K (Omicron)	BA.1	678.292	371944	93.05	MiSeq	Delhi	2022-01-04	2022-01-01	M	33	EPI_ISL_8881517
OM661	21K (Omicron)	BA.1	770.777	338182	96.1	MiSeq	Delhi	2022-01-04	2022-01-01	F	52	EPI_ISL_8881518
OM663	21K (Omicron)	BA.1	982.097	420328	97.43	MiSeq	Delhi	2022-01-04	2022-01-01	F	32	EPI_ISL_8881519
OM664	21K (Omicron)	BA.1	348.375	248480	91.5	MiSeq	Delhi	2022-01-04	2022-01-01	F	29	EPI_ISL_8881520
OM665	21K (Omicron)	BA.1	675.602	327160	93.69	MiSeq	Delhi	2022-01-04	2022-01-01	M	30	EPI_ISL_8881521
OM667	21K (Omicron)	BA.1	854.63	402192	95.57	MiSeq	Delhi	2022-01-04	2022-01-01	F	34	EPI_ISL_8881523
OM668	21K (Omicron)	BA.1	1008.03	447934	97.51	MiSeq	Delhi	2022-01-04	2022-01-01	F	32	EPI_ISL_8881524
OM669	21K (Omicron)	BA.1	936.577	446224	96.4	MiSeq	Delhi	2022-01-04	2022-01-01	F	20	EPI_ISL_8881525
OM670	21K (Omicron)	BA.1	481.357	260048	91.04	MiSeq	Delhi	2022-01-04	2022-01-01	F	8	EPI_ISL_8881526
OM671	21K (Omicron)	BA.1	868.218	385124	95.12	MiSeq	Delhi	2022-01-04	2022-01-01	F	26	EPI_ISL_8881527
OM672	21K (Omicron)	BA.1	775.962	408244	94.93	MiSeq	Delhi	2022-01-04	2022-01-01	M	35	EPI_ISL_8881528
OM673	21K (Omicron)	BA.1	814.647	402938	92.77	MiSeq	Delhi	2022-01-04	2022-01-01	M	62	EPI_ISL_8881529
OM675	21K (Omicron)	BA.1	1276.67	577928	96.31	MiSeq	Delhi	2022-01-04	2022-01-01	F	49	EPI_ISL_8881530
OM677	21K (Omicron)	BA.1	1194.49	514304	98.13	MiSeq	Delhi	2022-01-04	2022-01-01	F	48	EPI_ISL_8881531
OM681	21K (Omicron)	BA.1	654.231	276624	92.1	MiSeq	Delhi	2022-01-04	2022-01-01	M	64	EPI_ISL_8881535
OM683	21K (Omicron)	BA.1	861.335	385834	95.31	MiSeq	Delhi	2022-01-04	2022-01-01	M	36	EPI_ISL_8881537
OM684	21K (Omicron)	BA.1	969.227	427338	95.26	MiSeq	Delhi	2022-01-04	2022-01-01	M	27	EPI_ISL_8881538
OM685	21K (Omicron)	BA.1	1259.42	547930	97.07	MiSeq	Delhi	2022-01-04	2022-01-01	M	35	EPI_ISL_8881539
OM686	21K (Omicron)	BA.1	569.5	350608	95.65	MiSeq	Delhi	2022-01-04	2022-01-01	F	29	EPI_ISL_8881540
OM688	21K (Omicron)	BA.1	1214.8	533308	98.08	MiSeq	Delhi	2022-01-04	2022-01-01	F	26	EPI_ISL_8881542
OM689	21K (Omicron)	BA.1	844.726	442824	95.23	MiSeq	Delhi	2022-01-04	2022-01-01	M	33	EPI_ISL_8881543
OM690	21K (Omicron)	BA.1	834.188	464286	93.7	MiSeq	Delhi	2022-01-04	2022-01-01	M	21	EPI_ISL_8881544
OM691	21K (Omicron)	BA.1	1285.5	571652	97.07	MiSeq	Delhi	2022-01-04	2022-01-01	F	25	EPI_ISL_8881545
OM693	21K (Omicron)	BA.1	1198.94	522468	97.67	MiSeq	Delhi	2022-01-04	2022-01-01	M	40	EPI_ISL_8881546
OM695	21K (Omicron)	BA.1	1022.04	442818	98.12	MiSeq	Delhi	2022-01-04	2022-01-01	M	29	EPI_ISL_8881548
OM696	21K (Omicron)	BA.1	1136.44	508280	97.81	MiSeq	Delhi	2022-01-04	2022-01-01	M	38	EPI_ISL_8881549
OM697	21K (Omicron)	BA.1	1008.18	432904	98.12	MiSeq	Delhi	2022-01-04	2022-01-01	F	32	EPI_ISL_8881550
OM698	21K (Omicron)	BA.1	759.855	328258	97.53	MiSeq	Delhi	2022-01-04	2022-01-01	M	26	EPI_ISL_8881551
OM699	21K (Omicron)	BA.1	1139.74	511794	97.98	MiSeq	Delhi	2022-01-04	2022-01-01	F	30	EPI_ISL_8881552
OM700	21K (Omicron)	BA.1	858.136	374296	96.44	MiSeq	Delhi	2022-01-04	2022-01-01	M	38	EPI_ISL_8881553
OM701	21K (Omicron)	BA.1	1321.98	563420	97.84	MiSeq	Delhi	2022-01-04	2022-01-01	M	31	EPI_ISL_8881554
OM703	21K (Omicron)	BA.1	368.644	163342	95.16	MiSeq	Delhi	2022-01-04	2022-01-01	M	22	EPI_ISL_8881556
OM706	21K (Omicron)	BA.1	1127.51	479936	98.83	MiSeq	HARYANA	2022-01-03	2022-01-01	M	36	EPI_ISL_8881559
OM707	21K (Omicron)	BA.1	805.371	358876	97.25	MiSeq	Delhi	2022-01-04	2022-01-01	F	38	EPI_ISL_8881560
OM708	21K (Omicron)	BA.1	731.508	359424	95.82	MiSeq	Delhi	2022-01-04	2022-01-01	F	34	EPI_ISL_8881561
OM710	21K (Omicron)	BA.1	1172.21	539820	96.3	MiSeq	Delhi	2022-01-04	2022-01-01	F	32	EPI_ISL_8881562
OM711	21K (Omicron)	BA.1	1051.22	457804	98.02	MiSeq	Delhi	2022-01-04	2022-01-01	M	56	EPI_ISL_8881563
OM712	21K (Omicron)	BA.1	1223.7	526124	97.91	MiSeq	Delhi	2022-01-04	2022-01-01	F	41	EPI_ISL_8881564
OM713	21K (Omicron)	BA.1	1154.46	507064	98.05	MiSeq	Delhi	2022-01-04	2022-01-01	F	15	EPI_ISL_8881565
OM714	21K (Omicron)	BA.1	749.827	432152	90.16	MiSeq	Delhi	2022-01-04	2022-01-01	M	46	EPI_ISL_8881566
OM715	21K (Omicron)	BA.1	979.558	508592	95.63	MiSeq	Delhi	2022-01-04	2022-01-01	F	26	EPI_ISL_8881567
OM716	21K (Omicron)	BA.1	1466.63	628906	97.69	MiSeq	Delhi	2022-01-04	2022-01-01	M	42	EPI_ISL_8881568
OM717	21K (Omicron)	BA.1	1341.43	581724	97.87	MiSeq	Delhi	2022-01-04	2022-01-01	M	23	EPI_ISL_8881569
OM718	21K (Omicron)	BA.1	1423.34	621858	98.38	MiSeq	Delhi	2022-01-04	2022-01-01	F	19	EPI_ISL_8881570
OM719	21K (Omicron)	BA.1	592.483	297090	93.68	MiSeq	Delhi	2022-01-04	2022-01-01	F	43	EPI_ISL_8881571
OM720	21K (Omicron)	BA.1	1109.09	493700	96.46	MiSeq	Delhi	2022-01-04	2022-01-01	M	39	EPI_ISL_8881572
OM721	21K (Omicron)	BA.1	1878.03	795806	98.2	MiSeq	Delhi	2022-01-04	2022-01-01	M	49	EPI_ISL_8881573
OM723	21K (Omicron)	BA.1	1355.53	578290	99.07	MiSeq	Delhi	2022-01-04	2022-01-01	M	31	EPI_ISL_8881575
OM724	21K (Omicron)	BA.1	1011.38	431190	97.15	MiSeq	Delhi	2022-01-04	2022-01-01	M	53	EPI_ISL_8881576
OM725	21K (Omicron)	BA.1	735.612	313366	97.41	MiSeq	Delhi	2022-01-05	2022-01-01	F	24	EPI_ISL_8881577
OM726	21K (Omicron)	BA.1	787.457	334284	96.67	MiSeq	Delhi	2022-01-05	2022-01-01	M	55	EPI_ISL_8881578
OM727	21K (Omicron)	BA.1	1310.82	562294	98.4	MiSeq	Delhi	2022-01-05	2022-01-01	F	52	EPI_ISL_8881579
OM728	21K (Omicron)	BA.1	1279.2	553216	98.92	MiSeq	Delhi	2022-01-05	2022-01-01	M	58	EPI_ISL_8881580
OM729	21K (Omicron)	BA.1	983.361	463356	97.28	MiSeq	Delhi	2022-01-05	2022-01-01	M	51	EPI_ISL_8881581
OM731	21K (Omicron)	BA.1	697.772	318724	97.99	MiSeq	Delhi	2022-01-05	2022-01-01	M	46	EPI_ISL_8881583
OM733	21K (Omicron)	BA.1	1338.36	587432	98.02	MiSeq	Delhi	2022-01-05	2022-01-01	M	36	EPI_ISL_8881584
OM734	21K (Omicron)	BA.1	921.564	464464	94.38	MiSeq	Delhi	2022-01-05	2022-01-01	F	22	EPI_ISL_8881585
OM735	21K (Omicron)	BA.1	801.993	345596	97.66	MiSeq	Delhi	2022-01-05	2022-01-01	M	19	EPI_ISL_8881586
OM736	21K (Omicron)	BA.1	738.027	318530	97.11	MiSeq	Delhi	2022-01-05	2022-01-01	M	32	EPI_ISL_8881587
OM741	21K (Omicron)	BA.1	876.302	386348	97.56	MiSeq	Delhi	2022-01-05	2022-01-01	M	35	EPI_ISL_8881592
OM742	21K (Omicron)	BA.1	1327.21	565688	99.07	MiSeq	Delhi	2022-01-05	2022-01-01	M	30	EPI_ISL_8881593
OM743	21K (Omicron)	BA.1	1652.1	706296	98.65	MiSeq	Delhi	2022-01-05	2022-01-01	M	37	EPI_ISL_8881594
OM745	21K (Omicron)	BA.1	1474.2	649450	97.8	MiSeq	Delhi	2022-01-05	2022-01-01	F	26	EPI_ISL_8881596
OM746	21K (Omicron)	BA.1	1106.04	470124	97.6	MiSeq	Delhi	2022-01-05	2022-01-01	M	39	EPI_ISL_8881597
OM747	21K (Omicron)	BA.1	1051.02	477552	97.32	MiSeq	Delhi	2022-01-05	2022-01-01	M	85	EPI_ISL_8881598
OM748	21K (Omicron)	BA.1	871.488	497518	97.06	MiSeq	Delhi	2022-01-05	2022-01-01	M	45	EPI_ISL_8881599
OM749	21K (Omicron)	BA.1	1443.61	619564	98.7	MiSeq	Delhi	2022-01-05	2022-01-01	0	0	EPI_ISL_8881600
OM76	21K (Omicron)	BA.1	967.939	132824	92.18	Nanopore	Delhi	2021-12-11	2021-12-01	M	50	EPI_ISL_8881105
OM764	21K (Omicron)	BA.1	1062.97	660397	90.4	NextSeq	Delhi	2022-01-05	2022-01-01	M	39	EPI_ISL_8881625
OM765	21K (Omicron)	BA.1	1483.4	879421	92.6	NextSeq	Delhi	2022-01-05	2022-01-01	M	57	EPI_ISL_8881626
OM767	21K (Omicron)	BA.1	3487.18	1520044	96.28	NextSeq	Delhi	2022-01-05	2022-01-01	M	36	EPI_ISL_8881628
OM768	21K (Omicron)	BA.1	4512.88	1421395	98.66	NextSeq	Delhi	2022-01-05	2022-01-01	F	32	EPI_ISL_8881629
OM77	21K (Omicron)	BA.1	4599.6	332285	95.27	Nanopore	Delhi	2021-12-11	2021-12-01	F	30	EPI_ISL_8881106
OM772	21K (Omicron)	BA.1	1480.26	1047290	91.25	NextSeq	Delhi	2022-01-05	2022-01-01	M	61	EPI_ISL_8881633
OM774	21K (Omicron)	BA.1	5314.86	1946892	99	NextSeq	Delhi	2022-01-05	2022-01-01	M	25	EPI_ISL_8881634
OM778	21K (Omicron)	BA.1	5068.06	1939259	99.54	NextSeq	Delhi	2022-01-06	2022-01-01	F	44	EPI_ISL_8881638
OM78	21K (Omicron)	BA.1	3922.93	241186	95.36	Nanopore	Delhi	2021-12-11	2021-12-01	M	30	EPI_ISL_8881107
OM780	21K (Omicron)	BA.1	5595	1598935	98.77	NextSeq	Delhi	2022-01-06	2022-01-01	M	23	EPI_ISL_8881640
OM781	21K (Omicron)	BA.1	4656.68	1545590	99.1	NextSeq	Delhi	2022-01-06	2022-01-01	F	18	EPI_ISL_8881641
OM782	21K (Omicron)	BA.1	4054.59	1373810	97.11	NextSeq	Delhi	2022-01-06	2022-01-01	M	31	EPI_ISL_8881642
OM783	21K (Omicron)	BA.1	5514.48	1502103	96.99	NextSeq	Delhi	2022-01-06	2022-01-01	F	52	EPI_ISL_8881643
OM784	21K (Omicron)	BA.1	5838.83	2183369	99.61	NextSeq	Delhi	2022-01-06	2022-01-01	M	31	EPI_ISL_8881644
OM787	21K (Omicron)	BA.1	3998.06	1442584	98.3	NextSeq	Delhi	2022-01-06	2022-01-01	M	28	EPI_ISL_8881647
OM790	21K (Omicron)	BA.1	4331.94	2228220	99.32	NextSeq	Delhi	2022-01-06	2022-01-01	M	31	EPI_ISL_8881649
OM791	21K (Omicron)	BA.1	5030.54	1818113	99.3	NextSeq	Delhi	2022-01-06	2022-01-01	M	49	EPI_ISL_8881650
OM792	21K (Omicron)	BA.1	3466.72	1279501	96.27	NextSeq	Delhi	2022-01-06	2022-01-01	F	24	EPI_ISL_8881651
OM793	21K (Omicron)	BA.1	4732.93	1726130	98.54	NextSeq	Delhi	2022-01-06	2022-01-01	M	32	EPI_ISL_8881652
OM794	21K (Omicron)	BA.1	3754.71	1440518	95.97	NextSeq	HARYANA	2022-01-01	2022-01-01	M	40	EPI_ISL_8881653
OM799	21K (Omicron)	BA.1	3588.12	1290271	94.13	NextSeq	HARYANA	2022-01-04	2022-01-01	M	55	EPI_ISL_8881658
OM801	21K (Omicron)	BA.1	5080.53	1784245	98.32	NextSeq	HARYANA	2022-01-04	2022-01-01	M	53	EPI_ISL_8881660
OM803	21K (Omicron)	BA.1	5105.5	1688300	99.21	NextSeq	HARYANA	2022-01-04	2022-01-01	M	37	EPI_ISL_8881662
OM819	21K (Omicron)	BA.1	4827.98	1546496	98.4	NextSeq	Delhi	2022-01-06	2022-01-01	M	32	EPI_ISL_8881675
OM820	21K (Omicron)	BA.1	3219.1	2010767	96.26	NextSeq	Delhi	2022-01-06	2022-01-01	M	34	EPI_ISL_8881676
OM822	21K (Omicron)	BA.1	5696.57	2295078	99.07	NextSeq	Delhi	2022-01-06	2022-01-01	M	35	EPI_ISL_8881678
OM823	21K (Omicron)	BA.1	5276.29	1845795	98.13	NextSeq	Delhi	2022-01-06	2022-01-01	M	11	EPI_ISL_8881679
OM825	21K (Omicron)	BA.1	4847.62	1841496	98.07	NextSeq	Delhi	2022-01-06	2022-01-01	M	30	EPI_ISL_8881681
OM826	21K (Omicron)	BA.1	5266.93	1732491	99.29	NextSeq	Delhi	2022-01-06	2022-01-01	M	45	EPI_ISL_8881682
OM827	21K (Omicron)	BA.1	5099.78	1370282	97.97	NextSeq	Delhi	2022-01-06	2022-01-01	M	27	EPI_ISL_8881683
OM83	21K (Omicron)	BA.1	2773.62	310562	94.69	Nanopore	Delhi	2021-12-12	2021-12-01	F	25	EPI_ISL_8881112
OM830	21K (Omicron)	BA.1	4604.99	1173783	97.46	NextSeq	Delhi	2022-01-06	2022-01-01	M	14	EPI_ISL_8881686
OM838	21K (Omicron)	BA.1	5393.18	1226721	99.32	NextSeq	Delhi	2022-01-06	2022-01-01	M	31	EPI_ISL_8881694
OM840	21K (Omicron)	BA.1	4726.87	1371285	98.81	NextSeq	Delhi	2022-01-06	2022-01-01	M	24	EPI_ISL_8881696
OM845	21K (Omicron)	BA.1	4074.94	1279144	97.24	NextSeq	Delhi	2022-01-07	2022-01-01	M	32	EPI_ISL_8881700
OM846	21K (Omicron)	BA.1	5077.17	1401666	99.08	NextSeq	Delhi	2022-01-07	2022-01-01	F	26	EPI_ISL_8881701
OM847	21K (Omicron)	BA.1	4136.03	1262999	96.69	NextSeq	Delhi	2022-01-07	2022-01-01	M	49	EPI_ISL_8881702
OM85	21K (Omicron)	BA.1	5115.27	531490	95.37	Nanopore	Delhi	2021-12-02	2021-12-01	F	66	EPI_ISL_8881114
OM850	21K (Omicron)	BA.1	2546.55	893217	97.96	NextSeq	Delhi	2022-01-07	2022-01-01	F	31	EPI_ISL_8881705
OM852	21K (Omicron)	BA.1	3941.26	1441777	98.52	NextSeq	Delhi	2022-01-07	2022-01-01	M	47	EPI_ISL_8881706
OM853	21K (Omicron)	BA.1	5072.03	1453125	99.72	NextSeq	Delhi	2022-01-07	2022-01-01	M	28	EPI_ISL_8881707
OM854	21K (Omicron)	BA.1	5346.7	1455647	99.77	NextSeq	Delhi	2022-01-07	2022-01-01	F	28	EPI_ISL_8881708
OM856	21K (Omicron)	BA.1	5996.19	1563713	99.73	NextSeq	Delhi	2022-01-06	2022-01-01	F	46	EPI_ISL_8881710
OM857	21K (Omicron)	BA.1	4223.41	1068901	96.3	NextSeq	Delhi	2022-01-06	2022-01-01	M	25	EPI_ISL_8881711
OM858	21K (Omicron)	BA.1	4800.7	1146344	98.36	NextSeq	Delhi	2022-01-06	2022-01-01	M	64	EPI_ISL_8881712
OM86	21K (Omicron)	BA.1	5366.06	827633	97.25	Nanopore	Delhi	2021-12-03	2021-12-01	M	69	EPI_ISL_8881115
OM860	21K (Omicron)	BA.1	3697.62	1119422	98.1	NextSeq	Delhi	2022-01-06	2022-01-01	M	64	EPI_ISL_8881714
OM861	21K (Omicron)	BA.1	3162.02	908850	97.11	NextSeq	Delhi	2022-01-06	2022-01-01	F	44	EPI_ISL_8881715
OM862	21K (Omicron)	BA.1	4608.41	1411377	99.67	NextSeq	Delhi	2022-01-06	2022-01-01	F	36	EPI_ISL_8881716
OM863	21K (Omicron)	BA.1	4425.34	1362849	97.24	NextSeq	Delhi	2022-01-06	2022-01-01	M	24	EPI_ISL_8881717
OM864	21K (Omicron)	BA.1	5466.21	1455960	99.69	NextSeq	Delhi	2022-01-06	2022-01-01	F	34	EPI_ISL_8881718
OM865	21K (Omicron)	BA.1	3764.08	1214279	96.5	NextSeq	Delhi	2022-01-06	2022-01-01	M	31	EPI_ISL_8881719
OM870	21K (Omicron)	BA.1	4070.87	1271737	97.55	NextSeq	Delhi	2022-01-07	2022-01-01	F	35	EPI_ISL_8881724
OM871	21K (Omicron)	BA.1	3828.16	1342245	97.77	NextSeq	Delhi	2022-01-07	2022-01-01	F	44	EPI_ISL_8881725
OM874	21K (Omicron)	BA.1	2384.07	970761	94.86	NextSeq	Delhi	2022-01-07	2022-01-01	M	35	EPI_ISL_8881728
OM875	21K (Omicron)	BA.1	4999.85	1145517	98.38	NextSeq	Delhi	2022-01-07	2022-01-01	M	42	EPI_ISL_8881729
OM876	21K (Omicron)	BA.1	4472.96	1186843	99.67	NextSeq	Delhi	2022-01-07	2022-01-01	M	35	EPI_ISL_8881730
OM877	21K (Omicron)	BA.1	5154.35	1495630	99.52	NextSeq	Delhi	2022-01-07	2022-01-01	M	6	EPI_ISL_8881731
OM879	21K (Omicron)	BA.1	3326.66	1072496	94.18	NextSeq	Delhi	2022-01-07	2022-01-01	M	49	EPI_ISL_8881733
OM88	21K (Omicron)	BA.1	3142	204239	95.47	Nanopore	Delhi	2021-12-12	2021-12-01	F	20	EPI_ISL_8881117
OM881	21K (Omicron)	BA.1	4578.23	1474462	97.28	NextSeq	Delhi	2022-01-07	2022-01-01	M	40	EPI_ISL_8881735
OM882	21K (Omicron)	BA.1	5821.46	1846487	99.62	NextSeq	Delhi	2022-01-07	2022-01-01	M	23	EPI_ISL_8881736
OM883	21K (Omicron)	BA.1	5850.7	1431644	99.68	NextSeq	Delhi	2022-01-07	2022-01-01	M	20	EPI_ISL_8881737
OM884	21K (Omicron)	BA.1	4941.29	1533399	99.03	NextSeq	Delhi	2022-01-07	2022-01-01	F	23	EPI_ISL_8881738
OM888	21K (Omicron)	BA.1	4980	1766613	98.25	NextSeq	Delhi	2022-01-07	2022-01-01	M	35	EPI_ISL_8881742
OM889	21K (Omicron)	BA.1	4457.6	1201451	97.55	NextSeq	Delhi	2022-01-07	2022-01-01	M	40	EPI_ISL_8881743
OM89	21K (Omicron)	BA.1	2828.79	273804	95.28	Nanopore	Delhi	2021-12-12	2021-12-01	F	49	EPI_ISL_8881118
OM890	21K (Omicron)	BA.1	4583.66	1334056	97.97	NextSeq	Delhi	2022-01-07	2022-01-01	M	38	EPI_ISL_8881744
OM891	21K (Omicron)	BA.1	5518.46	1464672	99.59	NextSeq	Delhi	2022-01-07	2022-01-01	M	33	EPI_ISL_8881745
OM895	21K (Omicron)	BA.1	4359.89	1325941	95.18	NextSeq	Delhi	2022-01-07	2022-01-01	M	61	EPI_ISL_8881749
OM896	21K (Omicron)	BA.1	4871.51	1253438	98.13	NextSeq	Delhi	2022-01-08	2022-01-01	F	25	EPI_ISL_8881750
OM897	21K (Omicron)	BA.1	4921.29	1603698	99.41	NextSeq	Delhi	2022-01-08	2022-01-01	F	44	EPI_ISL_8881751
OM899	21K (Omicron)	BA.1	3548.94	1030396	95.05	NextSeq	Delhi	2022-01-08	2022-01-01	F	30	EPI_ISL_8881753
OM90	21K (Omicron)	BA.1	2443.82	233228	94.58	Nanopore	Delhi	2021-12-13	2021-12-01	M	21	EPI_ISL_8881119
OM900	21K (Omicron)	BA.1	5688.65	1533122	98.82	NextSeq	Delhi	2022-01-08	2022-01-01	M	43	EPI_ISL_8881754
OM901	21K (Omicron)	BA.1	4695.83	1221474	98.41	NextSeq	Delhi	2022-01-08	2022-01-01	M	30	EPI_ISL_8881755
OM902	21K (Omicron)	BA.1	2935.63	1159313	93.43	NextSeq	Delhi	2022-01-08	2022-01-01	M	25	EPI_ISL_8881756
OM903	21K (Omicron)	BA.1	6058.67	1596968	99.7	NextSeq	Delhi	2022-01-08	2022-01-01	F	21	EPI_ISL_8881757
OM904	21K (Omicron)	BA.1	3115.35	1420944	95.93	NextSeq	Delhi	2022-01-08	2022-01-01	F	35	EPI_ISL_8881758
OM906	21K (Omicron)	BA.1	4429.84	1396792	98.98	NextSeq	Delhi	2022-01-08	2022-01-01	F	31	EPI_ISL_8881760
OM908	21K (Omicron)	BA.1	5040.59	1693569	99.63	NextSeq	Delhi	2022-01-08	2022-01-01	M	27	EPI_ISL_8881762
OM909	21K (Omicron)	BA.1	5021.55	1038877	99.6	NextSeq	Delhi	2022-01-08	2022-01-01	M	32	EPI_ISL_8881763
OM911	21K (Omicron)	BA.1	4668.71	1423188	98.95	NextSeq	Delhi	2022-01-08	2022-01-01	M	31	EPI_ISL_8881765
OM912	21K (Omicron)	BA.1	2906.36	1496673	91.89	NextSeq	Delhi	2022-01-08	2022-01-01	M	35	EPI_ISL_8881766
OM913	21K (Omicron)	BA.1	3257.92	1087242	97.99	NextSeq	Delhi	2022-01-08	2022-01-01	M	24	EPI_ISL_8881767
OM915	21K (Omicron)	BA.1	3428.75	1120382	95.39	NextSeq	Delhi	2022-01-08	2022-01-01	F	26	EPI_ISL_8881769
OM916	21K (Omicron)	BA.1	5557.67	1633285	99.72	NextSeq	Delhi	2022-01-08	2022-01-01	M	28	EPI_ISL_8881770
OM917	21K (Omicron)	BA.1	4922.77	1051376	98.52	NextSeq	Delhi	2022-01-07	2022-01-01	M	55	EPI_ISL_8881771
OM918	21K (Omicron)	BA.1	2240.3	959386	92.38	NextSeq	Delhi	2022-01-07	2022-01-01	M	30	EPI_ISL_8881772
OM919	21K (Omicron)	BA.1	4429.46	1325565	97.17	NextSeq	Delhi	2022-01-07	2022-01-01	M	64	EPI_ISL_8881773
OM921	21K (Omicron)	BA.1	5530.78	1538700	99.57	NextSeq	Delhi	2022-01-07	2022-01-01	F	37	EPI_ISL_8881775
OM922	21K (Omicron)	BA.1	5913.77	1788457	99.7	NextSeq	Delhi	2022-01-07	2022-01-01	M	24	EPI_ISL_8881776
OM924	21K (Omicron)	BA.1	1455.04	904637	97.39	NextSeq	Delhi	2022-01-07	2022-01-01	M	30	EPI_ISL_8881778
OM927	21K (Omicron)	BA.1	2474.92	1035797	96.81	NextSeq	Delhi	2022-01-08	2022-01-01	M	33	EPI_ISL_8881781
OM931	21K (Omicron)	BA.1	2386.58	872589	96.77	NextSeq	Delhi	2022-01-08	2022-01-01	M	31	EPI_ISL_8881785
OM939	21K (Omicron)	BA.1	3074.55	673842	99.6	NextSeq	Delhi	2022-01-08	2022-01-01	F	26	EPI_ISL_8881793
OM942	21K (Omicron)	BA.1	1008.05	846291	94.95	NextSeq	Delhi	2022-01-08	2022-01-01	M	23	EPI_ISL_8881796
OM944	21K (Omicron)	BA.1	3879.04	1097480	96.68	NextSeq	Delhi	2022-01-08	2022-01-01	M	25	EPI_ISL_8881798
OM945	21K (Omicron)	BA.1	2584.96	1057734	98.36	NextSeq	Delhi	2022-01-08	2022-01-01	M	43	EPI_ISL_8881799
OM95	21K (Omicron)	BA.1	4300.34	309823	97.52	Nanopore	Delhi	2021-12-13	2021-12-01	M	19	EPI_ISL_8881122
OM950	21K (Omicron)	BA.1	3793.45	966442	99.13	NextSeq	Delhi	2022-01-09	2022-01-01	F	28	EPI_ISL_8881804
OM951	21K (Omicron)	BA.1	2715.72	1262843	97.09	NextSeq	Delhi	2022-01-09	2022-01-01	M	25	EPI_ISL_8881805
OM953	21K (Omicron)	BA.1	3247.99	1316781	97.85	NextSeq	Delhi	2022-01-09	2022-01-01	M	36	EPI_ISL_8881807
OM954	21K (Omicron)	BA.1	3585.5	1511060	99.81	NextSeq	Delhi	2022-01-09	2022-01-01	M	47	EPI_ISL_8881808
OM958	21K (Omicron)	BA.1	4371.78	1403695	99.7	NextSeq	Delhi	2022-01-09	2022-01-01	M	27	EPI_ISL_8881812
OM959	21K (Omicron)	BA.1	4207.79	1050349	99.65	NextSeq	Delhi	2022-01-09	2022-01-01	M	37	EPI_ISL_8881813
OM960	21K (Omicron)	BA.1	2651.71	868788	98.11	NextSeq	Delhi	2022-01-09	2022-01-01	M	60	EPI_ISL_8881814
OM963	21K (Omicron)	BA.1	4863.12	1241130	99.8	NextSeq	Delhi	2022-01-09	2022-01-01	M	21	EPI_ISL_8881817
OM970	21K (Omicron)	BA.1	3165.73	1004979	99.17	NextSeq	Delhi	2022-01-09	2022-01-01	M	33	EPI_ISL_8881824
OM975	21K (Omicron)	BA.1	5294.17	1894137	99.75	NextSeq	Delhi	2022-01-09	2022-01-01	M	77	EPI_ISL_8881829
OM976	21K (Omicron)	BA.1	4744.45	1587710	99.03	NextSeq	Delhi	2022-01-09	2022-01-01	M	25	EPI_ISL_8881830
OM979	21K (Omicron)	BA.1	4242.07	1112790	99.41	NextSeq	Delhi	2022-01-09	2022-01-01	M	34	EPI_ISL_8881833
OM981	21K (Omicron)	BA.1	5239.15	1507569	99.68	NextSeq	Delhi	2022-01-09	2022-01-01	F	22	EPI_ISL_8881835
OM983	21K (Omicron)	BA.1	5963.14	1786180	99.69	NextSeq	Delhi	2022-01-09	2022-01-01	F	41	EPI_ISL_8881837
OM984	21K (Omicron)	BA.1	4493.91	1544660	99.61	NextSeq	Delhi	2022-01-09	2022-01-01	F	20	EPI_ISL_8881838
OM986	21K (Omicron)	BA.1	4443.24	1383347	99.65	NextSeq	Delhi	2022-01-09	2022-01-01	M	46	EPI_ISL_8881840
OM987	21K (Omicron)	BA.1	4506.58	830577	99.6	NextSeq	Delhi	2022-01-09	2022-01-01	F	56	EPI_ISL_8881841
OM988	21K (Omicron)	BA.1	4357.12	1504435	99.71	NextSeq	Delhi	2022-01-09	2022-01-01	M	30	EPI_ISL_8881842
OM989	21K (Omicron)	BA.1	4502.19	1155464	98.09	NextSeq	Delhi	2022-01-10	2022-01-01	M	35	EPI_ISL_8881843
OM990	21K (Omicron)	BA.1	4752.16	1461023	99.37	NextSeq	Delhi	2022-01-10	2022-01-01	M	30	EPI_ISL_8881844
OM995	21K (Omicron)	BA.1	2868.3	1218649	97.46	NextSeq	Delhi	2022-01-10	2022-01-01	M	38	EPI_ISL_8881849
IGIB1120220276332TV	21L (Omicron)	BA.2	769.109	382416	98.68	MiSeq	Delhi	2022-01	2022-01-01	72	Male	EPI_ISL_9844794
IGIB1120220284468TV	21L (Omicron)	BA.2	447.007	225856	98.28	MiSeq	Delhi	2022-01	2022-01-01	53	Male	EPI_ISL_9844773
IGIB1120220290423TV	21L (Omicron)	BA.2	724.16	409206	98.46	MiSeq	Delhi	2022-01	2022-01-01	66	Female	EPI_ISL_9844800
IGIB1120220300851TV	21L (Omicron)	BA.2	671.637	323366	97.99	MiSeq	Delhi	2022-01	2022-01-01	25	Male	EPI_ISL_9844744
IGIB1120220302451TV	21L (Omicron)	BA.2	1183.43	571540	98.28	MiSeq	Delhi	2022-01	2022-01-01	26	Male	EPI_ISL_9844805
IGIB1120220311245TV	21L (Omicron)	BA.2	433.21	303602	94.89	MiSeq	Delhi	2022-01	2022-01-01	26	Male	EPI_ISL_9844814
IGIB1120220321261TV	21L (Omicron)	BA.2	1090.61	531522	98.9	MiSeq	Delhi	2022-02	2022-02-01	23	Female	EPI_ISL_9844829
IGIB1120220321533TV	21L (Omicron)	BA.2	865.716	421994	98.1	MiSeq	Delhi	2022-02	2022-02-01	29	Male	EPI_ISL_9844830
IGIB1120220331475TV	21L (Omicron)	BA.2	798.3	447090	97.84	MiSeq	Delhi	2022-02	2022-02-01	24	Male	EPI_ISL_9844835
IGIB1120220340132TV	21L (Omicron)	BA.2	493.108	291080	95.48	MiSeq	Delhi	2022-02	2022-02-01	36	Male	EPI_ISL_9844895
IGIB1120220340147TV	21L (Omicron)	BA.2	873.251	418132	98.24	MiSeq	Delhi	2022-02	2022-02-01	39	Male	EPI_ISL_9844843
IGIB1120220340957TV	21L (Omicron)	BA.2	1118.35	567332	97.37	MiSeq	Delhi	2022-02	2022-02-01	29	Male	EPI_ISL_9844880
IGIB1120220351006TV	21L (Omicron)	BA.2	890.095	416110	97.83	MiSeq	Delhi	2022-02	2022-02-01	46	Male	EPI_ISL_9844892
IGIB1120220352049TV	21L (Omicron)	BA.2	766.825	407722	95.29	MiSeq	Delhi	2022-02	2022-02-01	69	Male	EPI_ISL_9844897
IGIB1120220352123TV	21L (Omicron)	BA.2	568.919	324424	94.36	MiSeq	Delhi	2022-02	2022-02-01	27	Female	EPI_ISL_9844900
IGIB1120220360745TV	21L (Omicron)	BA.2	435.236	311990	92.22	MiSeq	Delhi	2022-02	2022-02-01	30	Male	EPI_ISL_9844905
IGIB1120220362892TV	21L (Omicron)	BA.2	813.863	379448	97.86	MiSeq	Delhi	2022-02	2022-02-01	26	Female	EPI_ISL_9844916
IGIB1120220364385TV	21L (Omicron)	BA.2	768.006	383304	97.84	MiSeq	Delhi	2022-02	2022-02-01	50	Female	EPI_ISL_9844917
IGIB1120220365564TV	21L (Omicron)	BA.2	363.669	213840	95.35	MiSeq	Delhi	2022-02	2022-02-01	31	Male	EPI_ISL_9844912
IGIB1120220370196TV	21L (Omicron)	BA.2	623.437	338288	94.42	MiSeq	Delhi	2022-02	2022-02-01	18	Female	EPI_ISL_9844913
IGIB1120220371026TV	21L (Omicron)	BA.2	533.566	369216	93.46	MiSeq	Delhi	2022-02	2022-02-01	46	Male	EPI_ISL_9844914
IGIB1120220371076TV	21L (Omicron)	BA.2	552.52	317084	94.84	MiSeq	Delhi	2022-02	2022-02-01	36	Male	EPI_ISL_9844918
IGIB1120220371176TV	21L (Omicron)	BA.2	575.81	268046	97.87	MiSeq	Delhi	2022-02	2022-02-01	48	Male	EPI_ISL_9844919
IGIB1120220371344TV	21L (Omicron)	BA.2	470.013	273014	93.14	MiSeq	Delhi	2022-02	2022-02-01	45	Male	EPI_ISL_9844920
IGIB1120220371667TV	21L (Omicron)	BA.2	852.34	422618	98.66	MiSeq	Delhi	2022-02	2022-02-01	42	Female	EPI_ISL_9844922
IGIB1120220391790TV	21L (Omicron)	BA.2	5427.5	3922560	99.39	NextSeq	Delhi	2022-02	2022-02-01	36	Male	EPI_ISL_10638329
IGIB1120220400323TV	21L (Omicron)	BA.2	4438.57	4053782	99.66	NextSeq	Delhi	2022-02	2022-02-01	73	Male	EPI_ISL_10638331
IGIB1120220401588TV	21L (Omicron)	BA.2	1652.29	2188636	94.87	NextSeq	Delhi	2022-02	2022-02-01	65	Male	EPI_ISL_10638332
IGIB1120220412547TV	21L (Omicron)	BA.2	5008.77	3412868	99.08	NextSeq	Delhi	2022-02	2022-02-01	33	Male	EPI_ISL_10638336
IGIB1120220442981TV	21L (Omicron)	BA.2	3552.43	2133784	97.51	NextSeq	Delhi	2022-02	2022-02-01	25	Male	EPI_ISL_10638343
IGIB1120220450557TV	21L (Omicron)	BA.2	4050.8	2359528	98.62	NextSeq	Delhi	2022-02	2022-02-01	22	Male	EPI_ISL_10638344
IGIB1120220472379TV	21L (Omicron)	BA.2	4652.77	2656776	98.9	NextSeq	Delhi	2022-02	2022-02-01	34	Male	EPI_ISL_10638346
IGIB1120707702319641TV	21L (Omicron)	BA.2	1095.59	499910	97.59	MiSeq	Delhi	2022-02	2022-02-01	31	Male	EPI_ISL_9844846
IGIB1120707903608010TV	21L (Omicron)	BA.2	746.154	330908	98.15	MiSeq	Delhi	2022-02	2022-02-01	unknown	unknown	EPI_ISL_9844938
IGIB113000487462	21L (Omicron)	BA.2	3570.23	1576281	99.03	NextSeq	Delhi	2022-06	2022-06-01	28	Male	EPI_ISL_14507624
IGIB113000922389	21L (Omicron)	BA.2	3073.91	1646586	98.82	NextSeq	Delhi	2022-06	2022-06-01	60	Male	EPI_ISL_14507625
IGIB113000946561	21L (Omicron)	BA.2	2760.85	1044304	97.87	NextSeq	Delhi	2022-06	2022-06-01	22	Female	EPI_ISL_14507626
IGIB113001131492	21L (Omicron)	BA.2	3967.12	2071968	98.03	NextSeq	Delhi	2022-06	2022-06-01	95	Female	EPI_ISL_14507629
IGIB113001168003	21L (Omicron)	BA.2	3773.64	1649958	98.86	NextSeq	Delhi	2022-06	2022-06-01	44	Male	EPI_ISL_14507630
IGIB113001345952	21L (Omicron)	BA.2	2925	1566853	97.91	NextSeq	Delhi	2022-06	2022-06-01	30	Male	EPI_ISL_14507634
IGIB113001622299	21L (Omicron)	BA.2	4683.32	1696239	99.81	NextSeq	Delhi	2022-06	2022-06-01	32	Male	EPI_ISL_14507635
IGIB113001642096	21L (Omicron)	BA.2	3422.63	1384826	96.96	NextSeq	Delhi	2022-06	2022-06-01	6	Female	EPI_ISL_14507637
IGIB113001659172	21L (Omicron)	BA.2	1432.18	848452	94.92	NextSeq	Delhi	2022-06	2022-06-01	37	Male	EPI_ISL_14507638
IGIB113001908697	21L (Omicron)	BA.2	1626.77	1052481	94.88	NextSeq	Delhi	2022-06	2022-06-01	31	Male	EPI_ISL_14507640
IGIB113002065569	21L (Omicron)	BA.2	4847.4	1616109	98.92	NextSeq	Delhi	2022-06	2022-06-01	41	Female	EPI_ISL_14507642
IGIB113002065946	21L (Omicron)	BA.2	3338.44	1029634	99.13	NextSeq	Delhi	2022-06	2022-06-01	28	Male	EPI_ISL_14507644
IGIB113002067649	21L (Omicron)	BA.2	4185.47	1703141	99.79	NextSeq	Delhi	2022-06	2022-06-01	24	Male	EPI_ISL_14507645
IGIB113002067897	21L (Omicron)	BA.2	3395.8	1729899	98.68	NextSeq	Delhi	2022-06	2022-06-01	26	Female	EPI_ISL_14507646
IGIB113002068702	21L (Omicron)	BA.2	4283.43	1829768	99.74	NextSeq	Delhi	2022-06	2022-06-01	33	Female	EPI_ISL_14507647
IGIB113002069330	21L (Omicron)	BA.2	5383.61	1640759	98.71	NextSeq	Delhi	2022-06	2022-06-01	78	Male	EPI_ISL_14507648
IGIB113002069660	21L (Omicron)	BA.2	3514.31	1343896	98.24	NextSeq	Delhi	2022-06	2022-06-01	35	Male	EPI_ISL_14507649
IGIB113002069800	21L (Omicron)	BA.2	3660.76	1864629	96.52	NextSeq	Delhi	2022-06	2022-06-01	8	Male	EPI_ISL_14507651
IGIB113002070290	21L (Omicron)	BA.2	3742.7	1769402	99.32	NextSeq	Delhi	2022-06	2022-06-01	68	Male	EPI_ISL_14507652
IGIB113002070434	21L (Omicron)	BA.2	4160.24	1761689	98.94	NextSeq	Delhi	2022-06	2022-06-01	19	Female	EPI_ISL_14507653
IGIB113002072433	21L (Omicron)	BA.2	3450.11	1343742	97.38	NextSeq	Delhi	2022-06	2022-06-01	36	Male	EPI_ISL_14507655
IGIB113002074619	21L (Omicron)	BA.2	1895.91	1449040	97.72	NextSeq	Delhi	2022-06	2022-06-01	82	Male	EPI_ISL_14507661
IGIB113002075065	21L (Omicron)	BA.2	1991.56	1102266	96.06	NextSeq	Delhi	2022-06	2022-06-01	78	Male	EPI_ISL_14507662
IGIB113002077887	21L (Omicron)	BA.2	3339.52	1663151	98.19	NextSeq	Delhi	2022-06	2022-06-01	70	Female	EPI_ISL_14507665
IGIB11300327943	21L (Omicron)	BA.2	481.243	258742	96.31	MiSeq	Delhi	2022-03	2022-03-01	7	Female	EPI_ISL_12408503
IGIB11300446760	21L (Omicron)	BA.2	846.355	368120	97.99	MiSeq	Delhi	2022-03	2022-03-01	29	Female	EPI_ISL_12407923
IGIB11300475499	21L (Omicron)	BA.2	682.068	336460	97.5	MiSeq	Delhi	2022-03	2022-03-01	18	Female	EPI_ISL_12408504
IGIB11300659442	21L (Omicron)	BA.2	1196.66	509022	99.61	MiSeq	Delhi	2022-03	2022-03-01	75	Female	EPI_ISL_12407885
IGIB11300703941	21L (Omicron)	BA.2	478.652	266056	96.69	MiSeq	Delhi	2022-02	2022-02-01	48	Female	EPI_ISL_12407961
IGIB11300707547	21L (Omicron)	BA.2	751.929	339774	97.41	MiSeq	Delhi	2022-03	2022-03-01	61	Female	EPI_ISL_12408506
IGIB11300749916	21L (Omicron)	BA.2	847.046	374388	98.09	MiSeq	Delhi	2022-03	2022-03-01	22	Male	EPI_ISL_12407914
IGIB11300822727	21L (Omicron)	BA.2	747.379	322448	98.06	MiSeq	Delhi	2022-03	2022-03-01	31	Female	EPI_ISL_12407915
IGIB11300831970	21L (Omicron)	BA.2	488.511	291786	95.84	MiSeq	Delhi	2022-03	2022-03-01	11	Female	EPI_ISL_12408507
IGIB11300921678	21L (Omicron)	BA.2	446.785	275366	93.32	MiSeq	Delhi	2022-02	2022-02-01	10	Female	EPI_ISL_12408508
IGIB11300924254	21L (Omicron)	BA.2	710.029	347886	97.88	MiSeq	Delhi	2022-03	2022-03-01	45	Male	EPI_ISL_12408509
IGIB11300948544	21L (Omicron)	BA.2	686.609	330030	97.64	MiSeq	Delhi	2022-02	2022-02-01	46	Female	EPI_ISL_12408510
IGIB11300957381	21L (Omicron)	BA.2	763.413	384802	97	MiSeq	Delhi	2022-03	2022-03-01	41	Female	EPI_ISL_12408511
IGIB1130100304	21L (Omicron)	BA.2	1603.62	502616	93.4	NextSeq	Delhi	2022-02	2022-02-01	39	Female	EPI_ISL_14507668
IGIB11301009750	21L (Omicron)	BA.2	3830.27	945067	98.97	NextSeq	Delhi	2022-04	2022-04-01	18	Female	EPI_ISL_14507670
IGIB11301026657	21L (Omicron)	BA.2	2610.43	960665	98.66	NextSeq	Delhi	2022-02	2022-02-01	46	Female	EPI_ISL_14507672
IGIB11301039549	21L (Omicron)	BA.2	781.26	343546	98.04	MiSeq	Delhi	2022-03	2022-03-01	27	Male	EPI_ISL_12407917
IGIB11301049750	21L (Omicron)	BA.2	337.271	250452	90.52	MiSeq	Delhi	2022-02	2022-02-01	30	Female	EPI_ISL_12407979
IGIB11301050097	21L (Omicron)	BA.2	1022.18	435760	98.1	MiSeq	Delhi	2022-03	2022-03-01	38	Female	EPI_ISL_12408512
IGIB11301067872	21L (Omicron)	BA.2	783.93	359804	97.94	MiSeq	Delhi	2022-03	2022-03-01	49	Female	EPI_ISL_12407930
IGIB1130107035	21L (Omicron)	BA.2	3792.35	1433251	98.83	NextSeq	Delhi	2022-06	2022-06-01	67	Female	EPI_ISL_14507674
IGIB1130107156	21L (Omicron)	BA.2	3416.08	872656	99.4	NextSeq	Delhi	2022-04	2022-04-01	45	Female	EPI_ISL_14507675
IGIB1130110325	21L (Omicron)	BA.2	2348.74	1284507	95.49	NextSeq	Delhi	2022-02	2022-02-01	45	Female	EPI_ISL_14507677
IGIB11301115138	21L (Omicron)	BA.2	953.104	438840	97.93	MiSeq	Delhi	2022-02	2022-02-01	51	Male	EPI_ISL_12407931
IGIB11301116085	21L (Omicron)	BA.2	348.668	262774	93.14	MiSeq	Delhi	2022-03	2022-03-01	13	Male	EPI_ISL_12408513
IGIB11301116091	21L (Omicron)	BA.2	3487.4	1392862	97.05	NextSeq	Delhi	2022-03	2022-03-01	75	Female	EPI_ISL_14507678
IGIB11301130409	21L (Omicron)	BA.2	884.829	386380	97.82	MiSeq	Delhi	2022-03	2022-03-01	45	Male	EPI_ISL_12408514
IGIB11301168568	21L (Omicron)	BA.2	494.623	260722	96.02	MiSeq	Delhi	2022-02	2022-02-01	46	Male	EPI_ISL_12407967
IGIB11301179014	21L (Omicron)	BA.2	883.151	385132	97.15	MiSeq	Delhi	2022-02	2022-02-01	34	Female	EPI_ISL_12408516
IGIB11301185908	21L (Omicron)	BA.2	281.029	180766	93.4	MiSeq	Delhi	2022-02	2022-02-01	22	Male	EPI_ISL_12408517
IGIB11301186093	21L (Omicron)	BA.2	431.043	263638	96.38	MiSeq	Delhi	2022-03	2022-03-01	37	Male	EPI_ISL_12407964
IGIB11301188892	21L (Omicron)	BA.2	2411.1	958928	96.03	NextSeq	Delhi	2022-04	2022-04-01	23	Male	EPI_ISL_14507680
IGIB11301215951	21L (Omicron)	BA.2	3247.72	1168322	98.05	NextSeq	Delhi	2022-02	2022-02-01	35	Female	EPI_ISL_14507681
IGIB11301232577	21L (Omicron)	BA.2	3927.27	1785029	99.16	NextSeq	Delhi	2022-02	2022-02-01	54	Male	EPI_ISL_14507682
IGIB11301232580	21L (Omicron)	BA.2	2895.01	1349795	97.8	NextSeq	Delhi	2022-02	2022-02-01	54	Female	EPI_ISL_14507683
IGIB11301249669	21L (Omicron)	BA.2	3103.74	1569741	98.23	NextSeq	Delhi	2022-02	2022-02-01	46	Male	EPI_ISL_14507684
IGIB11301285849	21L (Omicron)	BA.2	3705.47	1495986	99.17	NextSeq	Delhi	2022-02	2022-02-01	53	Female	EPI_ISL_14507685
IGIB11301327469	21L (Omicron)	BA.2	458.545	289476	94.15	MiSeq	Delhi	2022-03	2022-03-01	54	Female	EPI_ISL_12408519
IGIB1130134466	21L (Omicron)	BA.2	501.072	225186	97.89	MiSeq	Delhi	2022-03	2022-03-01	56	Male	EPI_ISL_12407935
IGIB1130135126	21L (Omicron)	BA.2	2089.14	745855	97.93	NextSeq	Delhi	2022-04	2022-04-01	10	Male	EPI_ISL_14507688
IGIB11301362039	21L (Omicron)	BA.2	634.401	313364	97.02	MiSeq	Delhi	2022-02	2022-02-01	40	Male	EPI_ISL_12407956
IGIB1130136697	21L (Omicron)	BA.2	3014.77	1832755	97.73	NextSeq	Delhi	2022-06	2022-06-01	40	Male	EPI_ISL_14507690
IGIB1130137708	21L (Omicron)	BA.2	2166.75	1295436	98.72	NextSeq	Delhi	2022-02	2022-02-01	54	Male	EPI_ISL_14507691
IGIB11301384210	21L (Omicron)	BA.2	2740.55	1048983	98.02	NextSeq	Delhi	2022-04	2022-04-01	27	Male	EPI_ISL_14507692
IGIB11301394529	21L (Omicron)	BA.2	3972.39	936610	98.56	NextSeq	Delhi	2022-04	2022-04-01	17	Male	EPI_ISL_14507693
IGIB1130140160	21L (Omicron)	BA.2	1748.34	924786	93.63	NextSeq	Delhi	2022-06	2022-06-01	31	Male	EPI_ISL_14507694
IGIB11301409792	21L (Omicron)	BA.2	3119.92	1045828	99.4	NextSeq	Delhi	2022-04	2022-04-01	73	Female	EPI_ISL_14507695
IGIB1130144585	21L (Omicron)	BA.2	889.989	422832	97.62	MiSeq	Delhi	2022-03	2022-03-01	11	Female	EPI_ISL_12408520
IGIB1130146540	21L (Omicron)	BA.2	708.82	343764	94.72	MiSeq	Delhi	2022-02	2022-02-01	42	Female	EPI_ISL_12408521
IGIB11301465763	21L (Omicron)	BA.2	4083.76	1453153	99.78	NextSeq	Delhi	2022-04	2022-04-01	73	Male	EPI_ISL_14507697
IGIB11301468054	21L (Omicron)	BA.2	3396.76	1437426	99.65	NextSeq	Delhi	2022-04	2022-04-01	31	Female	EPI_ISL_14507698
IGIB11301468057	21L (Omicron)	BA.2	1505.27	811865	98.94	NextSeq	Delhi	2022-04	2022-04-01	69	Female	EPI_ISL_14507699
IGIB11301473291	21L (Omicron)	BA.2	3780.23	1502619	98.5	NextSeq	Delhi	2022-04	2022-04-01	63	Female	EPI_ISL_14507700
IGIB1130147526	21L (Omicron)	BA.2	4035.18	1551658	98.34	NextSeq	Delhi	2022-06	2022-06-01	66	Female	EPI_ISL_14507701
IGIB11301481207	21L (Omicron)	BA.2	2985.79	1039028	98.08	NextSeq	Delhi	2022-04	2022-04-01	12	Male	EPI_ISL_14507703
IGIB11301481270	21L (Omicron)	BA.2	3171.64	954419	98.27	NextSeq	Delhi	2022-04	2022-04-01	13	Male	EPI_ISL_14507704
IGIB11301481605	21L (Omicron)	BA.2	2898.59	1075577	98.46	NextSeq	Delhi	2022-04	2022-04-01	32	Female	EPI_ISL_14507705
IGIB11301481663	21L (Omicron)	BA.2	3946.51	975797	99.69	NextSeq	Delhi	2022-04	2022-04-01	58	Female	EPI_ISL_14507706
IGIB11301486257	21L (Omicron)	BA.2	715.016	332182	93.25	MiSeq	Delhi	2022-03	2022-03-01	8	Female	EPI_ISL_12408522
IGIB11301487002	21L (Omicron)	BA.2	624.076	314794	97.12	MiSeq	Delhi	2022-02	2022-02-01	11	Female	EPI_ISL_12408523
IGIB11301489872	21L (Omicron)	BA.2	2983.89	1222555	97.98	NextSeq	Delhi	2022-02	2022-02-01	75	Male	EPI_ISL_14507707
IGIB11301509251	21L (Omicron)	BA.2	2951.37	857285	99.68	NextSeq	Delhi	2022-04	2022-04-01	45	Female	EPI_ISL_14507709
IGIB11301509252	21L (Omicron)	BA.2	3601.6	1625539	99.23	NextSeq	Delhi	2022-04	2022-04-01	12	Female	EPI_ISL_14507710
IGIB11301509253	21L (Omicron)	BA.2	3410.94	1444692	99.29	NextSeq	Delhi	2022-04	2022-04-01	17	Female	EPI_ISL_14507711
IGIB11301509254	21L (Omicron)	BA.2	2938.92	973503	98.34	NextSeq	Delhi	2022-04	2022-04-01	49	Male	EPI_ISL_14507712
IGIB11301510879	21L (Omicron)	BA.2	3838.43	1000165	99.56	NextSeq	Delhi	2022-04	2022-04-01	26	Male	EPI_ISL_14507713
IGIB11301516865	21L (Omicron)	BA.2	932.824	408790	98.12	MiSeq	Delhi	2022-03	2022-03-01	20	Male	EPI_ISL_12407913
IGIB11301518093	21L (Omicron)	BA.2	3907.2	1122588	99.67	NextSeq	Delhi	2022-04	2022-04-01	13	Female	EPI_ISL_14507714
IGIB11301525052	21L (Omicron)	BA.2	3777.97	1575677	98.64	NextSeq	Delhi	2022-04	2022-04-01	12	Female	EPI_ISL_14507715
IGIB11301526239	21L (Omicron)	BA.2	2723.98	1264775	94.14	NextSeq	Delhi	2022-07	2022-07-01	40	Female	EPI_ISL_14507716
IGIB11301527669	21L (Omicron)	BA.2	3456.09	1179824	99.29	NextSeq	Delhi	2022-04	2022-04-01	76	Male	EPI_ISL_14507718
IGIB11301527670	21L (Omicron)	BA.2	3300.56	1042257	99.67	NextSeq	Delhi	2022-04	2022-04-01	65	Female	EPI_ISL_14507719
IGIB11301536476	21L (Omicron)	BA.2	2574.46	879539	97.27	NextSeq	Delhi	2022-04	2022-04-01	77	Female	EPI_ISL_14507721
IGIB11301536855	21L (Omicron)	BA.2	105.546	199858	94.36	MiSeq	Delhi	2022-03	2022-03-01	41	Male	EPI_ISL_12407971
IGIB11301538615	21L (Omicron)	BA.2	4134.89	1082561	99.71	NextSeq	Delhi	2022-04	2022-04-01	12	Female	EPI_ISL_14507722
IGIB11301539127	21L (Omicron)	BA.2	3901.05	1348118	99.13	NextSeq	Delhi	2022-04	2022-04-01	17	Female	EPI_ISL_14507723
IGIB11301540772	21L (Omicron)	BA.2	2968.76	1050933	98.14	NextSeq	Delhi	2022-04	2022-04-01	12	Male	EPI_ISL_14507724
IGIB11301541613	21L (Omicron)	BA.2	3873	973297	99.21	NextSeq	Delhi	2022-04	2022-04-01	56	Male	EPI_ISL_14507725
IGIB11301543962	21L (Omicron)	BA.2	3638.43	1183481	98.48	NextSeq	Delhi	2022-04	2022-04-01	11	Male	EPI_ISL_14507726
IGIB11301548057	21L (Omicron)	BA.2	3450.89	1446397	99.69	NextSeq	Delhi	2022-04	2022-04-01	43	Male	EPI_ISL_14507728
IGIB11301549991	21L (Omicron)	BA.2	4635.36	888448	99.7	NextSeq	Delhi	2022-04	2022-04-01	11	Female	EPI_ISL_14507729
IGIB11301549992	21L (Omicron)	BA.2	3860.01	809543	98.95	NextSeq	Delhi	2022-04	2022-04-01	56	Male	EPI_ISL_14507730
IGIB11301560747	21L (Omicron)	BA.2	4025.4	1453674	99.67	NextSeq	Delhi	2022-04	2022-04-01	57	Female	EPI_ISL_14507732
IGIB11301564089	21L (Omicron)	BA.2	3094.52	1060004	98.57	NextSeq	Delhi	2022-04	2022-04-01	19	Female	EPI_ISL_14507733
IGIB11301564092	21L (Omicron)	BA.2	4381.97	944438	98.78	NextSeq	Delhi	2022-04	2022-04-01	20	Female	EPI_ISL_14507734
IGIB11301571132	21L (Omicron)	BA.2	4012.73	922094	99.7	NextSeq	Delhi	2022-04	2022-04-01	28	Male	EPI_ISL_14507735
IGIB11301580001	21L (Omicron)	BA.2	3688.7	1167477	99.2	NextSeq	Delhi	2022-04	2022-04-01	74	Female	EPI_ISL_14507736
IGIB11301611051	21L (Omicron)	BA.2	2636.51	700568	98.2	NextSeq	Delhi	2022-04	2022-04-01	48	Female	EPI_ISL_14507740
IGIB11301620107	21L (Omicron)	BA.2	2670.86	1285077	95.26	NextSeq	Delhi	2022-02	2022-07-01	24	Female	EPI_ISL_14507741
IGIB11301639301	21L (Omicron)	BA.2	4631.96	1519976	98.42	NextSeq	Delhi	2022-02	2022-02-01	10	Female	EPI_ISL_14507743
IGIB11301664888	21L (Omicron)	BA.2	584.762	896394	98.5	NextSeq	Delhi	2022-04	2022-04-01	29	Female	EPI_ISL_14507747
IGIB11301671237	21L (Omicron)	BA.2	2539.8	1131003	98.88	NextSeq	Delhi	2022-04	2022-04-01	49	Male	EPI_ISL_14507749
IGIB11301671241	21L (Omicron)	BA.2	2818.47	1146493	98.11	NextSeq	Delhi	2022-04	2022-04-01	49	Male	EPI_ISL_14507750
IGIB11301671242	21L (Omicron)	BA.2	3279.15	1076502	99.63	NextSeq	Delhi	2022-04	2022-04-01	21	Female	EPI_ISL_14507751
IGIB11301671243	21L (Omicron)	BA.2	3083.42	932324	98.78	NextSeq	Delhi	2022-04	2022-04-01	45	Female	EPI_ISL_14507752
IGIB11301671253	21L (Omicron)	BA.2	3329.73	915591	99.32	NextSeq	Delhi	2022-04	2022-04-01	76	Female	EPI_ISL_14507753
IGIB11301676306	21L (Omicron)	BA.2	507.273	274492	96.21	MiSeq	Delhi	2022-03	2022-03-01	19	Female	EPI_ISL_12408525
IGIB11301677470	21L (Omicron)	BA.2	5087.43	854140	99.69	NextSeq	Delhi	2022-04	2022-04-01	38	Female	EPI_ISL_14507754
IGIB11301679600	21L (Omicron)	BA.2	843.255	392744	97.27	MiSeq	Delhi	2022-03	2022-03-01	67	Female	EPI_ISL_12408526
IGIB11301700361	21L (Omicron)	BA.2	764.06	847525	97.31	NextSeq	Delhi	2022-04	2022-04-01	71	Male	EPI_ISL_14507757
IGIB11301706861	21L (Omicron)	BA.2	3561.23	1391889	99.78	NextSeq	Delhi	2022-04	2022-04-01	68	Male	EPI_ISL_14507758
IGIB11301707756	21L (Omicron)	BA.2	3438.55	1102409	99.57	NextSeq	Delhi	2022-04	2022-04-01	11	Female	EPI_ISL_14507759
IGIB11301710870	21L (Omicron)	BA.2	4407.08	1336284	99.68	NextSeq	Delhi	2022-04	2022-04-01	39	Male	EPI_ISL_14507760
IGIB11301710871	21L (Omicron)	BA.2	4370.09	1675707	99.67	NextSeq	Delhi	2022-04	2022-04-01	43	Male	EPI_ISL_14507761
IGIB11301710872	21L (Omicron)	BA.2	4601.01	1580051	99.66	NextSeq	Delhi	2022-04	2022-04-01	13	Male	EPI_ISL_14507762
IGIB11301712912	21L (Omicron)	BA.2	3093.4	1226736	99.32	NextSeq	Delhi	2022-04	2022-04-01	17	Male	EPI_ISL_14507763
IGIB11301712913	21L (Omicron)	BA.2	3975.79	1148134	99.69	NextSeq	Delhi	2022-04	2022-04-01	42	Male	EPI_ISL_14507764
IGIB11301727061	21L (Omicron)	BA.2	3944.98	1373819	99.66	NextSeq	Delhi	2022-04	2022-04-01	40	Male	EPI_ISL_14507765
IGIB11301727244	21L (Omicron)	BA.2	3871.31	1569457	99.58	NextSeq	Delhi	2022-04	2022-04-01	43	Female	EPI_ISL_14507766
IGIB11301727245	21L (Omicron)	BA.2	3774.31	940578	99.69	NextSeq	Delhi	2022-04	2022-04-01	31	Female	EPI_ISL_14507767
IGIB11301729453	21L (Omicron)	BA.2	202.894	225714	97.66	MiSeq	Delhi	2022-02	2022-02-01	60	Male	EPI_ISL_12407939
IGIB11301730958	21L (Omicron)	BA.2	500.853	243940	97.12	MiSeq	Delhi	2022-02	2022-02-01	5	Female	EPI_ISL_12408527
IGIB11301732937	21L (Omicron)	BA.2	3960.73	1136590	99.7	NextSeq	Delhi	2022-04	2022-04-01	44	Male	EPI_ISL_14507768
IGIB11301732946	21L (Omicron)	BA.2	4406.06	1200411	99.67	NextSeq	Delhi	2022-04	2022-04-01	43	Female	EPI_ISL_14507769
IGIB11301735277	21L (Omicron)	BA.2	1456.87	1073761	95.14	NextSeq	Delhi	2022-04	2022-04-01	55	Female	EPI_ISL_14507770
IGIB11301739709	21L (Omicron)	BA.2	4222.12	1044504	98.81	NextSeq	Delhi	2022-04	2022-04-01	12	Male	EPI_ISL_14507771
IGIB11301740018	21L (Omicron)	BA.2	952.154	412072	99.64	MiSeq	Delhi	2022-02	2022-02-01	31	Male	EPI_ISL_12407884
IGIB11301746352	21L (Omicron)	BA.2	761.862	327384	98.26	MiSeq	Delhi	2022-02	2022-02-01	38	Female	EPI_ISL_12408528
IGIB11301770638	21L (Omicron)	BA.2	774.595	362020	96.78	MiSeq	Delhi	2022-03	2022-03-01	48	Female	EPI_ISL_12408529
IGIB11301774767	21L (Omicron)	BA.2	401.242	234000	92.53	MiSeq	Delhi	2022-02	2022-02-01	60	Female	EPI_ISL_12407976
IGIB11301776939	21L (Omicron)	BA.2	826.151	393488	97.4	MiSeq	Delhi	2022-02	2022-02-01	52	Female	EPI_ISL_12407945
IGIB11301777446	21L (Omicron)	BA.2	718.806	340356	97.39	MiSeq	Delhi	2022-02	2022-02-01	57	Female	EPI_ISL_12407947
IGIB11301778174	21L (Omicron)	BA.2	653.623	346544	97.59	MiSeq	Delhi	2022-02	2022-02-01	35	Male	EPI_ISL_12408531
IGIB11301778346	21L (Omicron)	BA.2	2289.08	970751	94.17	NextSeq	Delhi	2022-02	2022-02-01	47	Male	EPI_ISL_14507772
IGIB11301778541	21L (Omicron)	BA.2	3717.43	1446211	99.16	NextSeq	Delhi	2022-02	2022-02-01	29	Female	EPI_ISL_14507773
IGIB11301778982	21L (Omicron)	BA.2	713.554	392130	97.16	MiSeq	Delhi	2022-02	2022-02-01	70	Male	EPI_ISL_12408532
IGIB11301779040	21L (Omicron)	BA.2	2009.71	866474	94.77	NextSeq	Delhi	2022-02	2022-02-01	85	Male	EPI_ISL_14507774
IGIB11301779146	21L (Omicron)	BA.2	4856.68	1622943	99.68	NextSeq	Delhi	2022-02	2022-02-01	13	Female	EPI_ISL_14507775
IGIB11301779179	21L (Omicron)	BA.2	624.993	325584	97	MiSeq	Delhi	2022-02	2022-02-01	38	Male	EPI_ISL_12407957
IGIB11301779250	21L (Omicron)	BA.2	725.205	346716	97.47	MiSeq	Delhi	2022-02	2022-02-01	71	Male	EPI_ISL_12408533
IGIB11301779556	21L (Omicron)	BA.2	2727.04	1268658	95.83	NextSeq	Delhi	2022-02	2022-02-01	82	Female	EPI_ISL_14507776
IGIB11301779559	21L (Omicron)	BA.2	1846.16	1126387	93.76	NextSeq	Delhi	2022-02	2022-02-01	29	Female	EPI_ISL_14507777
IGIB11301780980	21L (Omicron)	BA.2	2973.96	1342754	97.21	NextSeq	Delhi	2022-02	2022-02-01	41	Male	EPI_ISL_14507778
IGIB11301781612	21L (Omicron)	BA.2	5202.4	1662215	99.65	NextSeq	Delhi	2022-02	2022-02-01	10	Male	EPI_ISL_14507779
IGIB11301782525	21L (Omicron)	BA.2	3119.3	1528981	99.75	NextSeq	Delhi	2022-02	2022-02-01	62	Female	EPI_ISL_14507780
IGIB11301784242	21L (Omicron)	BA.2	3232.13	745328	98.58	NextSeq	Delhi	2022-02	2022-02-01	18	Male	EPI_ISL_14507781
IGIB11301784422	21L (Omicron)	BA.2	3215.96	1288728	95.07	NextSeq	Delhi	2022-02	2022-02-01	38	Female	EPI_ISL_14507782
IGIB11301786261	21L (Omicron)	BA.2	448.189	270774	93.36	MiSeq	Delhi	2022-02	2022-02-01	15	Female	EPI_ISL_12408536
IGIB11301792651	21L (Omicron)	BA.2	4035.73	1307762	98.38	NextSeq	Delhi	2022-02	2022-02-01	32	Female	EPI_ISL_14507784
IGIB11301792820	21L (Omicron)	BA.2	3568.92	1290444	95.78	NextSeq	Delhi	2022-02	2022-02-01	13	Female	EPI_ISL_14507785
IGIB11301793708	21L (Omicron)	BA.2	3390.95	1283890	99.67	NextSeq	Delhi	2022-04	2022-04-01	47	Female	EPI_ISL_14507786
IGIB1130179630	21L (Omicron)	BA.2	3982.72	1379678	98.86	NextSeq	Delhi	2022-06	2022-06-01	61	Female	EPI_ISL_14507787
IGIB11301798614	21L (Omicron)	BA.2	1844.29	1623664	97.66	NextSeq	Delhi	2022-02	2022-02-01	20	Female	EPI_ISL_14507789
IGIB11301799208	21L (Omicron)	BA.2	3131.01	1415502	99.26	NextSeq	Delhi	2022-02	2022-02-01	28	Male	EPI_ISL_14507790
IGIB11301799399	21L (Omicron)	BA.2	3737.47	1374851	99.71	NextSeq	Delhi	2022-02	2022-02-01	58	Female	EPI_ISL_14507792
IGIB11301799731	21L (Omicron)	BA.2	515.434	299126	96.24	MiSeq	Delhi	2022-02	2022-02-01	8	Male	EPI_ISL_12408539
IGIB11301799874	21L (Omicron)	BA.2	941.655	410656	98.12	MiSeq	Delhi	2022-02	2022-02-01	32	Female	EPI_ISL_12408540
IGIB11301799979	21L (Omicron)	BA.2	3161.81	1418452	97.79	NextSeq	Delhi	2022-02	2022-02-01	47	Female	EPI_ISL_14507795
IGIB11301800646	21L (Omicron)	BA.2	3281.46	1306226	98.79	NextSeq	Delhi	2022-02	2022-02-01	17	Female	EPI_ISL_14507798
IGIB11301800676	21L (Omicron)	BA.2	2727.46	1162461	94.77	NextSeq	Delhi	2022-02	2022-02-01	49	Female	EPI_ISL_14507799
IGIB11301800843	21L (Omicron)	BA.2	3671.05	1389847	99.01	NextSeq	Delhi	2022-02	2022-02-01	71	Male	EPI_ISL_14507800
IGIB11301801243	21L (Omicron)	BA.2	867.9	400058	97.37	MiSeq	Delhi	2022-02	2022-02-01	47	Male	EPI_ISL_12408544
IGIB11301801259	21L (Omicron)	BA.2	3513.7	983850	98.39	NextSeq	Delhi	2022-02	2022-02-01	27	Female	EPI_ISL_14507802
IGIB11301801765	21L (Omicron)	BA.2	3307.67	1430995	99.69	NextSeq	Delhi	2022-02	2022-02-01	48	Male	EPI_ISL_14507803
IGIB11301802677	21L (Omicron)	BA.2	2586.59	939949	91.84	NextSeq	Delhi	2022-02	2022-02-01	36	Male	EPI_ISL_14507804
IGIB11301802928	21L (Omicron)	BA.2	512.273	294494	96.09	MiSeq	Delhi	2022-02	2022-02-01	40	Female	EPI_ISL_12408547
IGIB11301802959	21L (Omicron)	BA.2	2577.42	1069635	93.79	NextSeq	Delhi	2022-02	2022-02-01	37	Female	EPI_ISL_14507805
IGIB11301803168	21L (Omicron)	BA.2	781.972	363514	97.57	MiSeq	Delhi	2022-03	2022-03-01	27	Female	EPI_ISL_12407942
IGIB11301803173	21L (Omicron)	BA.2	3386.88	1486004	96.28	NextSeq	Delhi	2022-02	2022-02-01	7	Female	EPI_ISL_14507806
IGIB11301803262	21L (Omicron)	BA.2	3927.06	1393081	95.75	NextSeq	Delhi	2022-02	2022-02-01	32	Female	EPI_ISL_14507807
IGIB11301805136	21L (Omicron)	BA.2	3934.59	1649750	99.66	NextSeq	Delhi	2022-02	2022-02-01	65	Male	EPI_ISL_14507809
IGIB11301805146	21L (Omicron)	BA.2	3925.38	1323554	98.11	NextSeq	Delhi	2022-02	2022-02-01	2	Female	EPI_ISL_14507810
IGIB11301805285	21L (Omicron)	BA.2	618.731	312578	97.16	MiSeq	Delhi	2022-02	2022-02-01	8	Female	EPI_ISL_12408549
IGIB11301805336	21L (Omicron)	BA.2	3723.03	1415122	95.81	NextSeq	Delhi	2022-02	2022-02-01	24	Female	EPI_ISL_14507811
IGIB11301805557	21L (Omicron)	BA.2	2948.2	1053808	94.89	NextSeq	Delhi	2022-02	2022-02-01	25	Female	EPI_ISL_14507812
IGIB11301807455	21L (Omicron)	BA.2	2331.11	1037038	90.69	NextSeq	Delhi	2022-02	2022-02-01	27	Female	EPI_ISL_14507815
IGIB11301807608	21L (Omicron)	BA.2	1825	1048093	92.22	NextSeq	Delhi	2022-02	2022-02-01	27	Female	EPI_ISL_14507816
IGIB11301808696	21L (Omicron)	BA.2	848.307	362640	98.17	MiSeq	Delhi	2022-02	2022-02-01	52	Female	EPI_ISL_12407910
IGIB11301808940	21L (Omicron)	BA.2	723.518	320474	98.05	MiSeq	Delhi	2022-02	2022-02-01	63	Female	EPI_ISL_12408554
IGIB11301808954	21L (Omicron)	BA.2	490.738	261254	96.38	MiSeq	Delhi	2022-02	2022-02-01	52	Male	EPI_ISL_12407965
IGIB11301808967	21L (Omicron)	BA.2	698.736	373726	96.5	MiSeq	Delhi	2022-02	2022-02-01	50	Female	EPI_ISL_12407963
IGIB11301809102	21L (Omicron)	BA.2	441.039	270362	97.99	MiSeq	Delhi	2022-02	2022-02-01	41	Male	EPI_ISL_12407924
IGIB11301809170	21L (Omicron)	BA.2	799.346	381154	97.9	MiSeq	Delhi	2022-02	2022-02-01	17	Male	EPI_ISL_12408555
IGIB11301809172	21L (Omicron)	BA.2	410.598	206752	97.15	MiSeq	Delhi	2022-02	2022-02-01	49	Female	EPI_ISL_12407952
IGIB11301809509	21L (Omicron)	BA.2	546.491	318634	95.75	MiSeq	Delhi	2022-02	2022-02-01	58	Female	EPI_ISL_12408556
IGIB11301809690	21L (Omicron)	BA.2	672.204	313986	98.01	MiSeq	Delhi	2022-02	2022-02-01	30	Male	EPI_ISL_12407921
IGIB11301809810	21L (Omicron)	BA.2	694.855	323830	97.87	MiSeq	Delhi	2022-02	2022-02-01	48	Male	EPI_ISL_12408557
IGIB11301811359	21L (Omicron)	BA.2	767.14	341310	98.12	MiSeq	Delhi	2022-02	2022-02-01	18	Female	EPI_ISL_12407912
IGIB11301811701	21L (Omicron)	BA.2	684.575	300474	97.95	MiSeq	Delhi	2022-02	2022-02-01	34	Female	EPI_ISL_12407928
IGIB11301812596	21L (Omicron)	BA.2	556.452	258152	97.48	MiSeq	Delhi	2022-02	2022-02-01	33	Male	EPI_ISL_12407943
IGIB11301812652	21L (Omicron)	BA.2	524.594	285496	96.11	MiSeq	Delhi	2022-02	2022-02-01	57	Female	EPI_ISL_12407966
IGIB11301813321	21L (Omicron)	BA.2	427.098	269640	95.67	MiSeq	Delhi	2022-02	2022-02-01	58	Male	EPI_ISL_12408560
IGIB11301813596	21L (Omicron)	BA.2	3032.72	1452776	99.61	NextSeq	Delhi	2022-02	2022-02-01	16	Male	EPI_ISL_14507818
IGIB11301813844	21L (Omicron)	BA.2	674.392	320976	97.32	MiSeq	Delhi	2022-02	2022-02-01	60	Female	EPI_ISL_12408562
IGIB11301814064	21L (Omicron)	BA.2	689.736	343110	97.08	MiSeq	Delhi	2022-02	2022-02-01	51	Female	EPI_ISL_12407954
IGIB11301814734	21L (Omicron)	BA.2	601.306	321588	97	MiSeq	Delhi	2022-02	2022-02-01	7	Male	EPI_ISL_12408563
IGIB11301815026	21L (Omicron)	BA.2	709.942	332228	95.15	MiSeq	Delhi	2022-02	2022-02-01	17	Male	EPI_ISL_12408564
IGIB11301815269	21L (Omicron)	BA.2	875.786	386504	98.94	MiSeq	Delhi	2022-02	2022-02-01	18	Female	EPI_ISL_12407891
IGIB11301815286	21L (Omicron)	BA.2	565.216	316364	96.67	MiSeq	Delhi	2022-02	2022-02-01	38	Male	EPI_ISL_12408565
IGIB11301815306	21L (Omicron)	BA.2	835.111	369002	97.97	MiSeq	Delhi	2022-02	2022-02-01	27	Male	EPI_ISL_12408566
IGIB11301815587	21L (Omicron)	BA.2	2600.71	922978	95.3	NextSeq	Delhi	2022-02	2022-02-01	31	Male	EPI_ISL_14507819
IGIB11301816045	21L (Omicron)	BA.2	2201.46	1315156	95.62	NextSeq	Delhi	2022-02	2022-02-01	70	Female	EPI_ISL_14507820
IGIB11301816893	21L (Omicron)	BA.2	3031.21	1616278	97.74	NextSeq	Delhi	2022-02	2022-02-01	18	Female	EPI_ISL_14507821
IGIB11301817105	21L (Omicron)	BA.2	216.291	158968	91.93	MiSeq	Delhi	2022-02	2022-02-01	78	Male	EPI_ISL_12408567
IGIB11301817278	21L (Omicron)	BA.2	3637.07	1273468	98.44	NextSeq	Delhi	2022-02	2022-02-01	26	Male	EPI_ISL_14507822
IGIB11301817472	21L (Omicron)	BA.2	3655.37	1535781	98.44	NextSeq	Delhi	2022-04	2022-04-01	11	Female	EPI_ISL_14507823
IGIB11301818274	21L (Omicron)	BA.2	716.443	324226	97.49	MiSeq	Delhi	2022-02	2022-02-01	40	Male	EPI_ISL_12408568
IGIB11301818388	21L (Omicron)	BA.2	735.132	324506	98.08	MiSeq	Delhi	2022-02	2022-02-01	11	Female	EPI_ISL_12408569
IGIB11301818510	21L (Omicron)	BA.2	3064.57	1682686	98.55	NextSeq	Delhi	2022-02	2022-02-01	58	Female	EPI_ISL_14507825
IGIB11301819913	21L (Omicron)	BA.2	2319.13	1132596	92.55	NextSeq	Delhi	2022-02	2022-02-01	15	Male	EPI_ISL_14507826
IGIB11301820084	21L (Omicron)	BA.2	810.846	345974	97.63	MiSeq	Delhi	2022-02	2022-02-01	13	Female	EPI_ISL_12408570
IGIB11301820090	21L (Omicron)	BA.2	435.733	252698	95.7	MiSeq	Delhi	2022-02	2022-02-01	52	Male	EPI_ISL_12408571
IGIB11301820267	21L (Omicron)	BA.2	569.35	289630	94	MiSeq	Delhi	2022-02	2022-02-01	8	Female	EPI_ISL_12408572
IGIB11301820270	21L (Omicron)	BA.2	2032.03	1219520	94.32	NextSeq	Delhi	2022-02	2022-02-01	69	Female	EPI_ISL_14507827
IGIB11301820314	21L (Omicron)	BA.2	2091.04	951736	96.17	NextSeq	Delhi	2022-02	2022-02-01	31	Male	EPI_ISL_14507828
IGIB11301820353	21L (Omicron)	BA.2	2391.3	1350535	95.78	NextSeq	Delhi	2022-02	2022-02-01	26	Male	EPI_ISL_14507829
IGIB11301821468	21L (Omicron)	BA.2	3106.1	603124	99.47	NextSeq	Delhi	2022-04	2022-04-01	34	Male	EPI_ISL_14507831
IGIB11301821604	21L (Omicron)	BA.2	540.941	255824	97.08	MiSeq	Delhi	2022-03	2022-03-01	68	Male	EPI_ISL_12408573
IGIB11301822291	21L (Omicron)	BA.2	2602.75	1346222	97.51	NextSeq	Delhi	2022-03	2022-03-01	45	Male	EPI_ISL_14507834
IGIB11301822317	21L (Omicron)	BA.2	759.48	321768	98.13	MiSeq	Delhi	2022-03	2022-03-01	7	Male	EPI_ISL_12408574
IGIB11301822667	21L (Omicron)	BA.2	4655.48	1064653	99.68	NextSeq	Delhi	2022-04	2022-04-01	45	Male	EPI_ISL_14507835
IGIB11301822720	21L (Omicron)	BA.2	3247.87	1026822	99.7	NextSeq	Delhi	2022-04	2022-04-01	42	Male	EPI_ISL_14507836
IGIB11301823031	21L (Omicron)	BA.2	522.335	267812	96.06	MiSeq	Delhi	2022-03	2022-03-01	44	Male	EPI_ISL_12408575
IGIB11301823038	21L (Omicron)	BA.2	703.307	344888	96.41	MiSeq	Delhi	2022-03	2022-03-01	43	Female	EPI_ISL_12408576
IGIB11301823086	21L (Omicron)	BA.2	2235.3	884771	96.17	NextSeq	Delhi	2022-03	2022-03-01	33	Male	EPI_ISL_14507837
IGIB11301823196	21L (Omicron)	BA.2	1209.76	523126	98.87	MiSeq	Delhi	2022-03	2022-03-01	58	Female	EPI_ISL_12407893
IGIB11301823358	21L (Omicron)	BA.2	2399.77	926222	94.14	NextSeq	Delhi	2022-03	2022-03-01	55	Male	EPI_ISL_14507838
IGIB11301824219	21L (Omicron)	BA.2	418.426	321262	92.93	MiSeq	Delhi	2022-03	2022-03-01	25	Female	EPI_ISL_12408577
IGIB11301824231	21L (Omicron)	BA.2	786.749	345078	98.32	MiSeq	Delhi	2022-03	2022-03-01	83	Male	EPI_ISL_12407905
IGIB11301824320	21L (Omicron)	BA.2	632.428	278528	99.28	MiSeq	Delhi	2022-03	2022-03-01	70	Male	EPI_ISL_12407888
IGIB11301824329	21L (Omicron)	BA.2	814.603	358472	98	MiSeq	Delhi	2022-03	2022-03-01	65	Female	EPI_ISL_12407922
IGIB11301824500	21L (Omicron)	BA.2	792.915	362666	96.53	MiSeq	Delhi	2022-03	2022-03-01	17	Female	EPI_ISL_12407962
IGIB11301824692	21L (Omicron)	BA.2	718.593	336150	97.31	MiSeq	Delhi	2022-03	2022-03-01	40	Male	EPI_ISL_12408578
IGIB11301824806	21L (Omicron)	BA.2	515.477	229556	97.06	MiSeq	Delhi	2022-03	2022-03-01	34	Female	EPI_ISL_12407955
IGIB11301824946	21L (Omicron)	BA.2	822.829	356540	98.01	MiSeq	Delhi	2022-03	2022-03-01	76	Female	EPI_ISL_12407920
IGIB11301825016	21L (Omicron)	BA.2	388.491	231244	93.02	MiSeq	Delhi	2022-03	2022-03-01	32	Male	EPI_ISL_12407974
IGIB11301825475	21L (Omicron)	BA.2	297.59	190988	92.64	MiSeq	Delhi	2022-03	2022-03-01	29	Female	EPI_ISL_12407975
IGIB11301825856	21L (Omicron)	BA.2	611.972	326338	97.43	MiSeq	Delhi	2022-03	2022-03-01	17	Female	EPI_ISL_12408579
IGIB11301826189	21L (Omicron)	BA.2	755.747	322050	99.48	MiSeq	Delhi	2022-03	2022-03-01	30	Male	EPI_ISL_12407886
IGIB11301826872	21L (Omicron)	BA.2	779.927	376138	97.26	MiSeq	Delhi	2022-03	2022-03-01	32	Female	EPI_ISL_12408580
IGIB11301827419	21L (Omicron)	BA.2	435.629	187662	97.98	MiSeq	Delhi	2022-03	2022-03-01	48	Male	EPI_ISL_12407925
IGIB11301827806	21L (Omicron)	BA.2	737.499	322608	97.87	MiSeq	Delhi	2022-03	2022-03-01	18	Female	EPI_ISL_12407936
IGIB11301827954	21L (Omicron)	BA.2	394.6	219702	92.04	MiSeq	Delhi	2022-03	2022-03-01	41	Female	EPI_ISL_12407978
IGIB11301828608	21L (Omicron)	BA.2	606.044	298420	97.17	MiSeq	Delhi	2022-03	2022-03-01	12	Male	EPI_ISL_12408581
IGIB11301829098	21L (Omicron)	BA.2	588.669	276160	97.37	MiSeq	Delhi	2022-03	2022-03-01	33	Female	EPI_ISL_12408583
IGIB11301829100	21L (Omicron)	BA.2	510.853	242910	97.15	MiSeq	Delhi	2022-03	2022-03-01	30	Female	EPI_ISL_12408584
IGIB11301829314	21L (Omicron)	BA.2	3394.05	1333567	98.76	NextSeq	Delhi	2022-03	2022-03-01	47	Male	EPI_ISL_14507840
IGIB11301830013	21L (Omicron)	BA.2	672.896	308838	97.97	MiSeq	Delhi	2022-03	2022-03-01	28	Female	EPI_ISL_12407926
IGIB11301830335	21L (Omicron)	BA.2	601.516	260464	99.31	MiSeq	Delhi	2022-03	2022-03-01	32	Male	EPI_ISL_12407887
IGIB11301831836	21L (Omicron)	BA.2	716.464	322018	98.2	MiSeq	Delhi	2022-03	2022-03-01	22	Male	EPI_ISL_12407908
IGIB11301831846	21L (Omicron)	BA.2	510.618	230596	98.47	MiSeq	Delhi	2022-03	2022-03-01	15	Female	EPI_ISL_12407901
IGIB11301831904	21L (Omicron)	BA.2	732.656	346128	98.33	MiSeq	Delhi	2022-03	2022-03-01	38	Male	EPI_ISL_12407904
IGIB11301832196	21L (Omicron)	BA.2	762.067	328254	98.2	MiSeq	Delhi	2022-03	2022-03-01	62	Male	EPI_ISL_12407909
IGIB11301832439	21L (Omicron)	BA.2	594.343	313044	96.27	MiSeq	Delhi	2022-03	2022-03-01	9	Male	EPI_ISL_12408586
IGIB11301832720	21L (Omicron)	BA.2	618.041	362932	98.44	MiSeq	Delhi	2022-03	2022-03-01	32	Female	EPI_ISL_12407902
IGIB11301832809	21L (Omicron)	BA.2	844.48	385002	98.3	MiSeq	Delhi	2022-03	2022-03-01	56	Male	EPI_ISL_12407906
IGIB11301832814	21L (Omicron)	BA.2	628.725	307112	97.13	MiSeq	Delhi	2022-03	2022-03-01	81	Female	EPI_ISL_12407953
IGIB11301832818	21L (Omicron)	BA.2	663.309	314574	97.7	MiSeq	Delhi	2022-03	2022-03-01	86	Male	EPI_ISL_12407938
IGIB11301832999	21L (Omicron)	BA.2	862.858	388560	97.59	MiSeq	Delhi	2022-03	2022-03-01	31	Female	EPI_ISL_12408587
IGIB11301833243	21L (Omicron)	BA.2	1035.49	443580	98.81	MiSeq	Delhi	2022-03	2022-03-01	18	Female	EPI_ISL_12407895
IGIB11301833932	21L (Omicron)	BA.2	403.253	215406	94.65	MiSeq	Delhi	2022-03	2022-03-01	43	Female	EPI_ISL_12407970
IGIB11301833963	21L (Omicron)	BA.2	997.904	420824	98.43	MiSeq	Delhi	2022-03	2022-03-01	2	Female	EPI_ISL_12408588
IGIB11301835706	21L (Omicron)	BA.2	674.31	317764	97.74	MiSeq	Delhi	2022-03	2022-03-01	35	Male	EPI_ISL_12407937
IGIB11301836243	21L (Omicron)	BA.2	1113.96	485010	99.15	MiSeq	Delhi	2022-03	2022-03-01	34	Female	EPI_ISL_12407889
IGIB11301836281	21L (Omicron)	BA.2	596.873	319362	95.92	MiSeq	Delhi	2022-03	2022-03-01	67	Male	EPI_ISL_12408590
IGIB11301836364	21L (Omicron)	BA.2	932.656	424566	98.74	MiSeq	Delhi	2022-03	2022-03-01	21	Female	EPI_ISL_12407897
IGIB11301836447	21L (Omicron)	BA.2	626.712	351176	95.99	MiSeq	Delhi	2022-03	2022-03-01	42	Male	EPI_ISL_12407968
IGIB11301837791	21L (Omicron)	BA.2	646.267	312868	98.5	MiSeq	Delhi	2022-03	2022-03-01	56	Male	EPI_ISL_12407899
IGIB11301837963	21L (Omicron)	BA.2	837.053	377242	96.78	MiSeq	Delhi	2022-03	2022-03-01	32	Male	EPI_ISL_12408592
IGIB11301838164	21L (Omicron)	BA.2	810.928	349912	98.01	MiSeq	Delhi	2022-03	2022-03-01	11	Female	EPI_ISL_12408593
IGIB11301838872	21L (Omicron)	BA.2	524.069	235124	97.2	MiSeq	Delhi	2022-03	2022-03-01	43	Female	EPI_ISL_12407950
IGIB11301838911	21L (Omicron)	BA.2	774.247	362542	97.26	MiSeq	Delhi	2022-03	2022-03-01	53	Male	EPI_ISL_12407949
IGIB11301839553	21L (Omicron)	BA.2	539.186	282918	97.03	MiSeq	Delhi	2022-03	2022-03-01	9	Male	EPI_ISL_12408594
IGIB11301839671	21L (Omicron)	BA.2	442.513	305400	93.04	MiSeq	Delhi	2022-03	2022-03-01	29	Female	EPI_ISL_12407973
IGIB11301839775	21L (Omicron)	BA.2	703.18	372288	97.23	MiSeq	Delhi	2022-03	2022-03-01	67	Female	EPI_ISL_12408595
IGIB11301843957	21L (Omicron)	BA.2	605.684	271876	98.98	MiSeq	Delhi	2022-03	2022-03-01	26	Female	EPI_ISL_12407890
IGIB11301845064	21L (Omicron)	BA.2	834.927	391998	98.2	MiSeq	Delhi	2022-03	2022-03-01	66	Female	EPI_ISL_12407907
IGIB11301845581	21L (Omicron)	BA.2	862.453	384164	98.79	MiSeq	Delhi	2022-03	2022-03-01	49	Female	EPI_ISL_12407896
IGIB11301846292	21L (Omicron)	BA.2	745.283	342196	97.89	MiSeq	Delhi	2022-03	2022-03-01	32	Male	EPI_ISL_12407934
IGIB11301848572	21L (Omicron)	BA.2	3826.87	1192987	99.37	NextSeq	Delhi	2022-03	2022-03-01	17	Male	EPI_ISL_14507843
IGIB11301849094	21L (Omicron)	BA.2	2306.29	1069938	97.87	NextSeq	Delhi	2022-03	2022-03-01	39	Male	EPI_ISL_14507844
IGIB11301849419	21L (Omicron)	BA.2	3031.59	1395792	98.37	NextSeq	Delhi	2022-03	2022-03-01	27	Female	EPI_ISL_14507845
IGIB11301849522	21L (Omicron)	BA.2	3184.56	1218749	96.82	NextSeq	Delhi	2022-03	2022-03-01	42	Male	EPI_ISL_14507846
IGIB11301849964	21L (Omicron)	BA.2	3323.92	1605446	99.3	NextSeq	Delhi	2022-03	2022-03-01	38	Female	EPI_ISL_14507847
IGIB11301853548	21L (Omicron)	BA.2	816.123	371928	98.1	MiSeq	Delhi	2022-03	2022-03-01	66	Female	EPI_ISL_12408596
IGIB11301862429	21L (Omicron)	BA.2	369.712	208988	96.75	MiSeq	Delhi	2022-03	2022-03-01	83	Male	EPI_ISL_12407960
IGIB11301863758	21L (Omicron)	BA.2	1027.55	459644	97.91	MiSeq	Delhi	2022-03	2022-03-01	24	Male	EPI_ISL_12407933
IGIB11301863780	21L (Omicron)	BA.2	417.261	267298	97	MiSeq	Delhi	2022-03	2022-03-01	72	Male	EPI_ISL_12407958
IGIB11301863790	21L (Omicron)	BA.2	552.259	273328	97.4	MiSeq	Delhi	2022-03	2022-03-01	70	Female	EPI_ISL_12407946
IGIB11301863818	21L (Omicron)	BA.2	619.703	285854	97.46	MiSeq	Delhi	2022-03	2022-03-01	56	Female	EPI_ISL_12407944
IGIB11301864079	21L (Omicron)	BA.2	1030.86	503196	97.92	MiSeq	Delhi	2022-03	2022-03-01	20	Female	EPI_ISL_12407932
IGIB11301864455	21L (Omicron)	BA.2	773.795	360360	97.95	MiSeq	Delhi	2022-03	2022-03-01	20	Female	EPI_ISL_12407929
IGIB11301866543	21L (Omicron)	BA.2	656.167	297658	98.02	MiSeq	Delhi	2022-03	2022-03-01	17	Male	EPI_ISL_12407919
IGIB11301867675	21L (Omicron)	BA.2	2960.38	1112256	98.77	NextSeq	Delhi	2022-04	2022-04-01	36	Male	EPI_ISL_14507848
IGIB1130187504	21L (Omicron)	BA.2	580.819	313064	98.39	MiSeq	Delhi	2022-03	2022-03-01	64	Male	EPI_ISL_12407903
IGIB11301895203	21L (Omicron)	BA.2	1766.29	1566794	99.61	NextSeq	Delhi	2022-07	2022-07-01	16	Female	EPI_ISL_14507851
IGIB11301997469	21L (Omicron)	BA.2	2500.94	2390207	95.23	NextSeq	Delhi	2022-07	2022-07-01	36	Male	EPI_ISL_14507858
IGIB11302008146	21L (Omicron)	BA.2	2732.45	1217452	92.79	NextSeq	Delhi	2022-07	2022-07-01	8	Female	EPI_ISL_14507860
IGIB11302070316	21L (Omicron)	BA.2	2700.54	972251	94.19	NextSeq	Delhi	2022-07	2022-07-01	31	Female	EPI_ISL_14507879
IGIB1130207434	21L (Omicron)	BA.2	2516.14	1056309	95.04	NextSeq	Delhi	2022-02	2022-02-01	54	Male	EPI_ISL_14507880
IGIB1130208977	21L (Omicron)	BA.2	3737.6	1189559	97.89	NextSeq	Delhi	2022-04	2022-04-01	60	Male	EPI_ISL_14507889
IGIB1130214330	21L (Omicron)	BA.2	1154.99	502096	98.16	MiSeq	Delhi	2022-03	2022-03-01	37	Female	EPI_ISL_12407911
IGIB1130217711	21L (Omicron)	BA.2	969.339	415156	98.1	MiSeq	Delhi	2022-03	2022-03-01	64	Male	EPI_ISL_12408599
IGIB1130224498	21L (Omicron)	BA.2	250.386	174478	93.17	MiSeq	Delhi	2022-03	2022-03-01	18	Male	EPI_ISL_12407972
IGIB1130224955	21L (Omicron)	BA.2	3960.89	1164954	99.68	NextSeq	Delhi	2022-04	2022-04-01	42	Female	EPI_ISL_14507893
IGIB1130234141	21L (Omicron)	BA.2	4365.06	1337268	99	NextSeq	Delhi	2022-04	2022-04-01	59	Male	EPI_ISL_14507894
IGIB1130235171	21L (Omicron)	BA.2	4143.07	1715931	99.35	NextSeq	Delhi	2022-06	2022-06-01	37	Male	EPI_ISL_14507895
IGIB113023548	21L (Omicron)	BA.2	1896.46	1025171	93.6	NextSeq	Delhi	2022-02	2022-02-01	56	Female	EPI_ISL_14507896
IGIB113023578	21L (Omicron)	BA.2	3555.41	1317724	99.56	NextSeq	Delhi	2022-02	2022-02-01	39	Male	EPI_ISL_14507897
IGIB1130239045	21L (Omicron)	BA.2	3354.68	1619364	99.26	NextSeq	Delhi	2022-03	2022-03-01	32	Male	EPI_ISL_14507899
IGIB1130240345	21L (Omicron)	BA.2	720.77	330864	97.96	MiSeq	Delhi	2022-03	2022-03-01	44	Male	EPI_ISL_12407927
IGIB1130240898	21L (Omicron)	BA.2	3602.35	1439741	99.75	NextSeq	Delhi	2022-03	2022-03-01	41	Male	EPI_ISL_14507900
IGIB1130242756	21L (Omicron)	BA.2	5317.03	1458340	99.4	NextSeq	Delhi	2022-02	2022-02-01	40	Male	EPI_ISL_14507901
IGIB1130245288	21L (Omicron)	BA.2	935.937	424480	97.95	MiSeq	Delhi	2022-03	2022-03-01	11	Female	EPI_ISL_12408600
IGIB1130248848	21L (Omicron)	BA.2	806.904	398652	97.93	MiSeq	Delhi	2022-02	2022-02-01	63	Female	EPI_ISL_12408601
IGIB113026671	21L (Omicron)	BA.2	684.242	328254	97.48	MiSeq	Delhi	2022-03	2022-03-01	44	Male	EPI_ISL_12408602
IGIB1130271446	21L (Omicron)	BA.2	548.066	306716	96.75	MiSeq	Delhi	2022-03	2022-03-01	32	Female	EPI_ISL_12408603
IGIB11302859	21L (Omicron)	BA.2	4345.77	1465057	98.95	NextSeq	Delhi	2022-02	2022-02-01	38	Female	EPI_ISL_14507902
IGIB1130297372	21L (Omicron)	BA.2	358.663	291404	92.69	MiSeq	Delhi	2022-02	2022-02-01	65	Female	EPI_ISL_12408604
IGIB1130298774	21L (Omicron)	BA.2	1023.43	437564	98.02	MiSeq	Delhi	2022-02	2022-03-01	41	Female	EPI_ISL_12407918
IGIB1130307120	21L (Omicron)	BA.2	4278.44	1315109	99.16	NextSeq	Delhi	2022-02	2022-02-01	62	Male	EPI_ISL_14507904
IGIB1130308129	21L (Omicron)	BA.2	980.028	423498	98.49	MiSeq	Delhi	2022-03	2022-03-01	16	Female	EPI_ISL_12407900
IGIB1130308396	21L (Omicron)	BA.2	1931.61	801596	98.2	NextSeq	Delhi	2022-04	2022-04-01	42	Male	EPI_ISL_14507905
IGIB1130308414	21L (Omicron)	BA.2	3215.2	1207856	98.84	NextSeq	Delhi	2022-04	2022-04-01	32	Male	EPI_ISL_14507906
IGIB1130308452	21L (Omicron)	BA.2	3400.59	1350053	99.22	NextSeq	Delhi	2022-04	2022-04-01	38	Male	EPI_ISL_14507907
IGIB1130312208	21L (Omicron)	BA.2	774.789	361218	97.65	MiSeq	Delhi	2022-03	2022-03-01	41	Male	EPI_ISL_12407940
IGIB1130319904	21L (Omicron)	BA.2	812.63	377220	97.81	MiSeq	Delhi	2022-03	2022-03-01	31	Female	EPI_ISL_12408605
IGIB113032462	21L (Omicron)	BA.2	2434.3	955193	95.16	NextSeq	Delhi	2022-02	2022-02-01	38	Female	EPI_ISL_14507910
IGIB1130329758	21L (Omicron)	BA.2	2883.53	1166377	95.87	NextSeq	Delhi	2022-02	2022-02-01	59	Male	EPI_ISL_14507911
IGIB1130366263	21L (Omicron)	BA.2	2754	958324	97.81	NextSeq	Delhi	2022-03	2022-03-01	18	Male	EPI_ISL_14507913
IGIB1130379556	21L (Omicron)	BA.2	3022.86	1319051	94.08	NextSeq	Delhi	2022-02	2022-02-01	35	Male	EPI_ISL_14507914
IGIB1130392857	21L (Omicron)	BA.2	3028.4	1240793	96.09	NextSeq	Delhi	2022-02	2022-02-01	43	Male	EPI_ISL_14507917
IGIB1130402650	21L (Omicron)	BA.2	723.405	331648	97.36	MiSeq	Delhi	2022-03	2022-03-01	29	Female	EPI_ISL_12408607
IGIB1130403699	21L (Omicron)	BA.2	3099.6	1527967	97.93	NextSeq	Delhi	2022-02	2022-02-01	28	Male	EPI_ISL_14507918
IGIB1130409513	21L (Omicron)	BA.2	2870.85	1263588	96.55	NextSeq	Delhi	2022-02	2022-02-01	42	Female	EPI_ISL_14507919
IGIB1130427250	21L (Omicron)	BA.2	3177.28	1575757	98.12	NextSeq	Delhi	2022-02	2022-02-01	41	Male	EPI_ISL_14507922
IGIB1130429801	21L (Omicron)	BA.2	4671.95	1695838	99.79	NextSeq	Delhi	2022-06	2022-06-01	59	Male	EPI_ISL_14507923
IGIB113044185	21L (Omicron)	BA.2	3475.66	1380844	99.46	NextSeq	Delhi	2022-06	2022-06-01	unknown	unknown	EPI_ISL_14507925
IGIB1130453089	21L (Omicron)	BA.2	778.138	351528	97.97	MiSeq	Delhi	2022-03	2022-03-01	53	Male	EPI_ISL_12408608
IGIB1130457729	21L (Omicron)	BA.2	938.69	420816	98.93	MiSeq	Delhi	2022-03	2022-03-01	38	Female	EPI_ISL_12407892
IGIB1130469190	21L (Omicron)	BA.2	3188.3	1194511	97.67	NextSeq	Delhi	2022-02	2022-02-01	48	Female	EPI_ISL_14507928
IGIB1130497188	21L (Omicron)	BA.2	3465.05	1442803	98.46	NextSeq	Delhi	2022-02	2022-02-01	45	Male	EPI_ISL_14507929
IGIB1130506837	21L (Omicron)	BA.2	3033.71	1202886	97.76	NextSeq	Delhi	2022-06	2022-06-01	31	Male	EPI_ISL_14507930
IGIB1130549918	21L (Omicron)	BA.2	3421.75	1077300	99.69	NextSeq	Delhi	2022-04	2022-04-01	43	Female	EPI_ISL_14507931
IGIB1130593796	21L (Omicron)	BA.2	3164.04	1713580	98.28	NextSeq	Delhi	2022-02	2022-02-01	35	Female	EPI_ISL_14507935
IGIB11306141048	21L (Omicron)	BA.2	3332.29	1114247	99.25	NextSeq	Delhi	2022-04	2022-04-01	85	Male	EPI_ISL_14507936
IGIB11306144180	21L (Omicron)	BA.2	2422.77	913890	96.49	NextSeq	Delhi	2022-04	2022-04-01	50	Male	EPI_ISL_14507938
IGIB11306144204	21L (Omicron)	BA.2	3544.58	1302566	99.7	NextSeq	Delhi	2022-04	2022-04-01	38	Male	EPI_ISL_14507939
IGIB1130619219	21L (Omicron)	BA.2	534.634	287530	96.34	MiSeq	Delhi	2022-03	2022-03-01	45	Female	EPI_ISL_12408610
IGIB1130636470	21L (Omicron)	BA.2	722.956	368056	96.8	MiSeq	Delhi	2022-03	2022-03-01	22	Male	EPI_ISL_12407959
IGIB1130700510	21L (Omicron)	BA.2	3768.95	1362435	99.27	NextSeq	Delhi	2022-04	2022-04-01	20	Female	EPI_ISL_14507948
IGIB1130700521	21L (Omicron)	BA.2	2579.97	1218403	99.36	NextSeq	Delhi	2022-04	2022-04-01	56	Male	EPI_ISL_14507949
IGIB1130723592	21L (Omicron)	BA.2	4303.43	1193459	99.67	NextSeq	Delhi	2022-02	2022-02-01	43	Male	EPI_ISL_14507951
IGIB1130725450	21L (Omicron)	BA.2	3338.11	1525809	98.32	NextSeq	Delhi	2022-02	2022-02-01	70	Male	EPI_ISL_14507952
IGIB1130756088	21L (Omicron)	BA.2	4334.91	1580305	99.14	NextSeq	Delhi	2022-02	2022-02-01	72	Male	EPI_ISL_14507953
IGIB113079726	21L (Omicron)	BA.2	483.742	267858	92.3	MiSeq	Delhi	2022-03	2022-03-01	60	Male	EPI_ISL_12407977
IGIB1130810555	21L (Omicron)	BA.2	3280.34	1466210	98.88	NextSeq	Delhi	2022-02	2022-02-01	30	Female	EPI_ISL_14507958
IGIB1130828872	21L (Omicron)	BA.2	5140.91	1518374	99.79	NextSeq	Delhi	2022-06	2022-06-01	32	Male	EPI_ISL_14507960
IGIB1130866717	21L (Omicron)	BA.2	3257.01	1326678	99.48	NextSeq	Delhi	2022-02	2022-02-01	31	Male	EPI_ISL_14507964
IGIB1130881985	21L (Omicron)	BA.2	930.846	407276	98.13	MiSeq	Delhi	2022-02	2022-02-01	60	Male	EPI_ISL_12408611
IGIB1130890622	21L (Omicron)	BA.2	2338.15	1368625	96.19	NextSeq	Delhi	2022-02	2022-02-01	25	Male	EPI_ISL_14507965
IGIB1130896591	21L (Omicron)	BA.2	2835.19	978746	95.25	NextSeq	Delhi	2022-02	2022-02-01	18	Male	EPI_ISL_14507966
IGIB1130897995	21L (Omicron)	BA.2	3215.83	1233607	99.17	NextSeq	Delhi	2022-04	2022-04-01	11	Male	EPI_ISL_14507967
IGIB1130898314	21L (Omicron)	BA.2	758.688	337414	98.72	MiSeq	Delhi	2022-02	2022-02-01	53	Male	EPI_ISL_12407898
IGIB1130938305	21L (Omicron)	BA.2	3720.5	1013301	98.44	NextSeq	Delhi	2022-02	2022-02-01	65	Female	EPI_ISL_14507968
IGIB1130946623	21L (Omicron)	BA.2	2346.9	1161531	93.29	NextSeq	Delhi	2022-02	2022-02-01	27	Male	EPI_ISL_14507970
IGIB1130b2b1001113	21L (Omicron)	BA.2	747.797	336754	98.037	MiSeq	Delhi	2022-04	2022-04-01	26	Female	EPI_ISL_12900636
IGIB1130b2b1124664	21L (Omicron)	BA.2	1011.31	468806	97.4049	MiSeq	Delhi	2022-04	2022-04-01	43	Male	EPI_ISL_12900637
IGIB1130b2b1379900	21L (Omicron)	BA.2	598.2	272088	98.1373	MiSeq	Delhi	2022-04	2022-04-01	64	Male	EPI_ISL_12900640
IGIB1130b2b1379967	21L (Omicron)	BA.2	690.749	322806	97.9935	MiSeq	Delhi	2022-04	2022-04-01	57	Female	EPI_ISL_12900641
IGIB1130b2b1399180	21L (Omicron)	BA.2	698.05	345648	97.3849	MiSeq	Delhi	2022-04	2022-04-01	60	Female	EPI_ISL_12900642
IGIB1130b2b1406348	21L (Omicron)	BA.2	1050.88	472434	97.5554	MiSeq	Delhi	2022-04	2022-04-01	26	Male	EPI_ISL_12900643
IGIB1130b2b1408620	21L (Omicron)	BA.2	680.105	319628	97.9868	MiSeq	Delhi	2022-04	2022-04-01	33	Female	EPI_ISL_12900645
IGIB1130b2b1445717	21L (Omicron)	BA.2	704.332	320164	97.3882	MiSeq	Delhi	2022-04	2022-04-01	42	Male	EPI_ISL_12900646
IGIB1130b2b1455325	21L (Omicron)	BA.2	574.55	270746	97.9367	MiSeq	Delhi	2022-04	2022-04-01	42	Female	EPI_ISL_12900647
IGIB1130b2b1457876	21L (Omicron)	BA.2	616.902	336274	94.9169	MiSeq	Delhi	2022-04	2022-04-01	72	Male	EPI_ISL_12900648
IGIB1130b2b1468064	21L (Omicron)	BA.2	982.79	453930	97.7795	MiSeq	Delhi	2022-04	2022-04-01	11	Female	EPI_ISL_12900649
IGIB1130b2b1473059	21L (Omicron)	BA.2	520.603	306988	94.9972	MiSeq	Delhi	2022-04	2022-04-01	58	Female	EPI_ISL_12900650
IGIB1130b2b1473400	21L (Omicron)	BA.2	621.704	292138	96.3716	MiSeq	Delhi	2022-04	2022-04-01	19	Female	EPI_ISL_12900651
IGIB1130b2b1481168	21L (Omicron)	BA.2	598.567	289586	95.5991	MiSeq	Delhi	2022-04	2022-04-01	12	Female	EPI_ISL_12900652
IGIB1130b2b1481630	21L (Omicron)	BA.2	383.543	264358	95.7396	MiSeq	Delhi	2022-04	2022-04-01	45	Female	EPI_ISL_12900653
IGIB1130b2b1488468	21L (Omicron)	BA.2	593.874	291506	95.3282	MiSeq	Delhi	2022-04	2022-04-01	29	Female	EPI_ISL_12900654
IGIB1130b2b1495438	21L (Omicron)	BA.2	802.96	394090	97.318	MiSeq	Delhi	2022-04	2022-04-01	8	Male	EPI_ISL_12900655
IGIB1130b2b1513371	21L (Omicron)	BA.2	816.189	375568	98.0437	MiSeq	Delhi	2022-04	2022-04-01	38	Male	EPI_ISL_12900656
IGIB1130b2b1518064	21L (Omicron)	BA.2	757.445	337968	97.5354	MiSeq	Delhi	2022-04	2022-04-01	13	Female	EPI_ISL_12900657
IGIB1130b2b1518169	21L (Omicron)	BA.2	841.688	394458	97.4384	MiSeq	Delhi	2022-04	2022-04-01	13	Female	EPI_ISL_12900658
IGIB1130b2b1527483	21L (Omicron)	BA.2	852.766	418430	97.8296	MiSeq	Delhi	2022-04	2022-04-01	40	Male	EPI_ISL_12900659
IGIB1130b2b1527902	21L (Omicron)	BA.2	598.734	354602	93.5324	MiSeq	Delhi	2022-04	2022-04-01	37	Female	EPI_ISL_12900660
IGIB1130b2b1528602	21L (Omicron)	BA.2	938.755	421562	96.716	MiSeq	Delhi	2022-04	2022-04-01	23	Female	EPI_ISL_12900661
IGIB1130b2b1528895	21L (Omicron)	BA.2	926.367	415200	99.067	MiSeq	Delhi	2022-04	2022-04-01	34	Female	EPI_ISL_12900662
IGIB1130b2b1538897	21L (Omicron)	BA.2	601.646	332930	96.5388	MiSeq	Delhi	2022-04	2022-04-01	20	Female	EPI_ISL_12900663
IGIB1130b2b1538899	21L (Omicron)	BA.2	759.213	375230	96.2813	MiSeq	Delhi	2022-04	2022-04-01	9	Male	EPI_ISL_12900664
IGIB1130b2b1539333	21L (Omicron)	BA.2	413.311	250860	92.1747	MiSeq	Delhi	2022-04	2022-04-01	40	Male	EPI_ISL_12900666
IGIB1130b2b1539349	21L (Omicron)	BA.2	782.19	395000	97.4651	MiSeq	Delhi	2022-04	2022-04-01	60	Male	EPI_ISL_12900668
IGIB1130b2b1549970	21L (Omicron)	BA.2	575.404	271442	97.532	MiSeq	Delhi	2022-04	2022-04-01	46	Male	EPI_ISL_12900670
IGIB1130b2b1549981	21L (Omicron)	BA.2	502.99	282138	95.5122	MiSeq	Delhi	2022-04	2022-04-01	10	Male	EPI_ISL_12900671
IGIB1130b2b1550652	21L (Omicron)	BA.2	846.611	393832	97.9066	MiSeq	Delhi	2022-04	2022-04-01	70	Female	EPI_ISL_12900672
IGIB1130b2b1550653	21L (Omicron)	BA.2	944.545	425168	98.2845	MiSeq	Delhi	2022-04	2022-04-01	71	Male	EPI_ISL_12900673
IGIB1130b2b1551445	21L (Omicron)	BA.2	362.914	218316	91.7935	MiSeq	Delhi	2022-04	2022-04-01	15	Male	EPI_ISL_12900674
IGIB1130b2b1552385	21L (Omicron)	BA.2	780.654	361736	97.3916	MiSeq	Delhi	2022-04	2022-04-01	11	Male	EPI_ISL_12900675
IGIB1130b2b1563746	21L (Omicron)	BA.2	926.037	439196	98.7259	MiSeq	Delhi	2022-04	2022-04-01	34	Male	EPI_ISL_12900678
IGIB1130b2b1571224	21L (Omicron)	BA.2	933.766	422788	97.4752	MiSeq	Delhi	2022-04	2022-04-01	48	Female	EPI_ISL_12900679
IGIB1130b2b1571909	21L (Omicron)	BA.2	521.986	302838	94.6561	MiSeq	Delhi	2022-04	2022-04-01	64	Female	EPI_ISL_12900680
IGIB1130b2b1592873	21L (Omicron)	BA.2	787.198	362702	97.9668	MiSeq	Delhi	2022-04	2022-04-01	36	Female	EPI_ISL_12900681
IGIB1130b2b1629948	21L (Omicron)	BA.2	646.451	294406	97.2143	MiSeq	Delhi	2022-04	2022-04-01	14	Male	EPI_ISL_12900682
IGIB1130B2B1639576	21L (Omicron)	BA.2	949.664	438422	97.4083	MiSeq	Delhi	2022-04	2022-04-01	35	Female	EPI_ISL_12900683
IGIB1130b2b1639585	21L (Omicron)	BA.2	699.267	349866	97.1307	MiSeq	Delhi	2022-04	2022-04-01	9	Female	EPI_ISL_12900684
IGIB1130b2b1658549	21L (Omicron)	BA.2	546.034	283132	95.8733	MiSeq	Delhi	2022-04	2022-04-01	64	Male	EPI_ISL_12900686
IGIB1130b2b1660938	21L (Omicron)	BA.2	992.604	464838	98.0069	MiSeq	Delhi	2022-04	2022-04-01	54	Female	EPI_ISL_12900687
IGIB1130b2b1664885	21L (Omicron)	BA.2	654.267	323038	97.1742	MiSeq	Delhi	2022-04	2022-04-01	12	Male	EPI_ISL_12900688
IGIB1130b2b1666784	21L (Omicron)	BA.2	415.41	283664	91.9038	MiSeq	Delhi	2022-04	2022-04-01	2	Female	EPI_ISL_12900689
IGIB1130b2b1685650	21L (Omicron)	BA.2	871.205	397944	97.9333	MiSeq	Delhi	2022-04	2022-04-01	85	Female	EPI_ISL_12900690
IGIB1130b2b1685654	21L (Omicron)	BA.2	592.986	315938	96.5723	MiSeq	Delhi	2022-04	2022-04-01	30	Male	EPI_ISL_12900691
IGIB1130b2b1703942	21L (Omicron)	BA.2	833.499	398336	96.7495	MiSeq	Delhi	2022-04	2022-04-01	50	Male	EPI_ISL_12900693
IGIB1130b2b1708590	21L (Omicron)	BA.2	768.335	367934	96.8164	MiSeq	Delhi	2022-04	2022-04-01	26	Male	EPI_ISL_12900695
IGIB1130b2b1710883	21L (Omicron)	BA.2	643.424	322276	95.9502	MiSeq	Delhi	2022-04	2022-04-01	42	Female	EPI_ISL_12900698
IGIB1130b2b1722964	21L (Omicron)	BA.2	936.371	432644	97.9367	MiSeq	Delhi	2022-04	2022-04-01	9	Male	EPI_ISL_12900699
IGIB1130b2b1732278	21L (Omicron)	BA.2	560.174	289584	96.171	MiSeq	Delhi	2022-04	2022-04-01	14	Female	EPI_ISL_12900700
IGIB1130b2b1732883	21L (Omicron)	BA.2	702.04	326198	98.0704	MiSeq	Delhi	2022-04	2022-04-01	45	Male	EPI_ISL_12900701
IGIB1130b2b1732885	21L (Omicron)	BA.2	581.993	281056	96.1375	MiSeq	Delhi	2022-04	2022-04-01	32	Male	EPI_ISL_12900702
IGIB1130b2b1732915	21L (Omicron)	BA.2	804.144	383584	96.8665	MiSeq	Delhi	2022-04	2022-04-01	45	Male	EPI_ISL_12900704
IGIB1130b2b1746560	21L (Omicron)	BA.2	1275.67	577230	98.6724	MiSeq	Delhi	2022-04	2022-04-01	45	Female	EPI_ISL_12900706
IGIB1130b2b1753016	21L (Omicron)	BA.2	943.651	430690	98.1239	MiSeq	Delhi	2022-04	2022-04-01	49	Female	EPI_ISL_12900707
IGIB1130b2b1759438	21L (Omicron)	BA.2	727.396	340300	96.0673	MiSeq	Delhi	2022-04	2022-04-01	55	Female	EPI_ISL_12900708
IGIB1130b2b1759674	21L (Omicron)	BA.2	636.401	293996	96.6224	MiSeq	Delhi	2022-04	2022-04-01	31	Male	EPI_ISL_12900709
IGIB1130b2b1759679	21L (Omicron)	BA.2	653.289	395038	97.5956	MiSeq	Delhi	2022-04	2022-04-01	30	Female	EPI_ISL_12900710
IGIB1130b2b1814162	21L (Omicron)	BA.2	944.744	444704	97.8397	MiSeq	Delhi	2022-04	2022-04-01	14	Female	EPI_ISL_12900711
IGIB1130b2b1817380	21L (Omicron)	BA.2	425.839	237968	95.2312	MiSeq	Delhi	2022-04	2022-04-01	36	Male	EPI_ISL_12900713
IGIB1130b2b1817381	21L (Omicron)	BA.2	666.44	350678	96.8297	MiSeq	Delhi	2022-04	2022-04-01	30	Female	EPI_ISL_12900714
IGIB1130b2b1817445	21L (Omicron)	BA.2	745.378	339346	97.4083	MiSeq	Delhi	2022-04	2022-04-01	31	Male	EPI_ISL_12900715
IGIB1130b2b1817466	21L (Omicron)	BA.2	796.884	374872	98.4082	MiSeq	Delhi	2022-04	2022-04-01	33	Male	EPI_ISL_12900716
IGIB1130b2b1821440	21L (Omicron)	BA.2	681.221	312460	97.7093	MiSeq	Delhi	2022-04	2022-04-01	32	Female	EPI_ISL_12900717
IGIB1130b2b1822851	21L (Omicron)	BA.2	909.611	406034	96.9501	MiSeq	Delhi	2022-04	2022-04-01	25	Female	EPI_ISL_12900719
IGIB1130b2b1822879	21L (Omicron)	BA.2	715.93	353026	97.0839	MiSeq	Delhi	2022-04	2022-04-01	36	Male	EPI_ISL_12900720
IGIB1130b2b876961	21L (Omicron)	BA.2	292.67	193078	90.9976	MiSeq	Delhi	2022-04	2022-04-01	47	Female	EPI_ISL_12900722
IGIB1130b2c093190	21L (Omicron)	BA.2	993.915	439404	97.9534	MiSeq	Delhi	2022-04	2022-04-01	15	Male	EPI_ISL_12900723
IGIB1130gg5412994	21L (Omicron)	BA.2	555.349	322764	95.8131	MiSeq	Delhi	2022-04	2022-04-01	76	Female	EPI_ISL_12900724
IGIB1130ggn0135156	21L (Omicron)	BA.2	980.941	433202	98.8429	MiSeq	Delhi	2022-04	2022-04-01	12	Male	EPI_ISL_12900725
IGIB1130ggn0135158	21L (Omicron)	BA.2	814.92	379138	98.3915	MiSeq	Delhi	2022-04	2022-04-01	39	Male	EPI_ISL_12900726
IGIB1130GGN0135162	21L (Omicron)	BA.2	595.104	333862	94.5725	MiSeq	Delhi	2022-04	2022-04-01	38	Male	EPI_ISL_12900727
IGIB1130mb6144402	21L (Omicron)	BA.2	679.224	335978	96.1308	MiSeq	Delhi	2022-04	2022-04-01	43	Female	EPI_ISL_12900729
IGIB1130mb6144404	21L (Omicron)	BA.2	729.548	344178	96.8465	MiSeq	Delhi	2022-04	2022-04-01	43	Male	EPI_ISL_12900730
IGIB1130mbb214701	21L (Omicron)	BA.2	822.001	377844	97.9969	MiSeq	Delhi	2022-04	2022-04-01	13	Male	EPI_ISL_12900731
IGIB1130Mbb214702	21L (Omicron)	BA.2	565.081	328820	95.151	MiSeq	Delhi	2022-04	2022-04-01	40	Female	EPI_ISL_12900732
IGIB1130mbb214707	21L (Omicron)	BA.2	832.076	387678	98.0938	MiSeq	Delhi	2022-04	2022-04-01	52	Female	EPI_ISL_12900733
IGIB1130MBB227224	21L (Omicron)	BA.2	1000.97	453680	98.4316	MiSeq	Delhi	2022-04	2022-04-01	61	Female	EPI_ISL_12900734
IGIB1130ms0700208	21L (Omicron)	BA.2	741.81	351262	96.0539	MiSeq	Delhi	2022-04	2022-04-01	62	Female	EPI_ISL_12900735
IGIB1130ms0700224	21L (Omicron)	BA.2	707.984	339406	95.773	MiSeq	Delhi	2022-04	2022-04-01	52	Female	EPI_ISL_12900736
IGIB1130ms0700425	21L (Omicron)	BA.2	1034.5	473240	97.1441	MiSeq	Delhi	2022-04	2022-04-01	71	Male	EPI_ISL_12900737
IGIB1130PH0293166	21L (Omicron)	BA.2	1003.67	453930	98.1473	MiSeq	Delhi	2022-04	2022-04-01	43	Female	EPI_ISL_12900739
IGIB1130sb1485403	21L (Omicron)	BA.2	841.777	406906	96.9535	MiSeq	Delhi	2022-04	2022-04-01	15	Male	EPI_ISL_12900742
IGIB1130SP0532549	21L (Omicron)	BA.2	488.447	279464	94.432	MiSeq	Delhi	2022-04	2022-04-01	15	Male	EPI_ISL_12900743
IGIB1130vsh1483012	21L (Omicron)	BA.2	807.397	410274	93.0576	MiSeq	Delhi	2022-04	2022-04-01	49	Female	EPI_ISL_12900744
IGIB1130vsh1522605	21L (Omicron)	BA.2	92.2604	45378	92.6262	MiSeq	Delhi	2022-04	2022-04-01	70	Female	EPI_ISL_12900745
IGIB1130vsh1561370	21L (Omicron)	BA.2	630.557	328576	96.7495	MiSeq	Delhi	2022-04	2022-04-01	42	Male	EPI_ISL_12900746
IGIB1160BAL07	21L (Omicron)	BA.2	4600.72	3744920	99.68	NextSeq	Delhi	2022	2022-02-01	unknown	unknown	EPI_ISL_10638432
IGIB12100606202407474	21L (Omicron)	BA.2	5509.07	3416974	99.73	NextSeq	Haryana	2022-01	2022-01-01	37	Female	EPI_ISL_10638433
IGIB12100707801571791	21L (Omicron)	BA.2	5160.77	3685740	99.67	NextSeq	Haryana	2022-01	2022-01-01	62	Male	EPI_ISL_10638434
IGIB1210108075	21L (Omicron)	BA.2	4070.18	3209748	99.28	NextSeq	Haryana	2022-01	2022-01-01	28	Female	EPI_ISL_10638435
IGIB1210108110	21L (Omicron)	BA.2	3487.99	2888206	99.59	NextSeq	Haryana	2022-01	2022-01-01	46	Male	EPI_ISL_10638436
IGIB1210108167	21L (Omicron)	BA.2	1890.76	1341272	98.2	NextSeq	Haryana	2022-01	2022-01-01	52	Male	EPI_ISL_10638437
IGIB1210108200	21L (Omicron)	BA.2	5147.22	3324384	98.93	NextSeq	Haryana	2022-01	2022-01-01	30	Male	EPI_ISL_10638440
IGIB1210115822	21L (Omicron)	BA.2	5400.63	4695976	99.7	NextSeq	Haryana	2022-01	2022-01-01	36	Male	EPI_ISL_10638441
IGIB1210115824	21L (Omicron)	BA.2	4509.53	3574196	99.25	NextSeq	Haryana	2022-01	2022-01-01	42	Male	EPI_ISL_10638442
IGIB1210115831	21L (Omicron)	BA.2	2551.31	2662362	98.99	NextSeq	Haryana	2022-01	2022-01-01	37	Male	EPI_ISL_10638443
IGIB1210115840	21L (Omicron)	BA.2	4400.56	2980938	98.86	NextSeq	Haryana	2022-01	2022-01-01	31	Male	EPI_ISL_10638444
IGIB1210115881	21L (Omicron)	BA.2	4696.48	3318782	98.74	NextSeq	Haryana	2022-01	2022-01-01	27	Female	EPI_ISL_10638445
IGIB1210116763	21L (Omicron)	BA.2	2773.23	2405102	98.78	NextSeq	Haryana	2022-01	2022-01-01	32	Male	EPI_ISL_10638446
IGIB1210116782	21L (Omicron)	BA.2	5461.47	3968414	98.6	NextSeq	Haryana	2022-01	2022-01-01	37	Male	EPI_ISL_10638447
IGIB1210116826	21L (Omicron)	BA.2	2395.47	2499132	96.94	NextSeq	Haryana	2022-01	2022-01-01	23	Male	EPI_ISL_10638451
IGIB1210116830	21L (Omicron)	BA.2	4609.28	3485078	99	NextSeq	Haryana	2022-01	2022-01-01	26	Male	EPI_ISL_10638452
IGIB1210116833	21L (Omicron)	BA.2	3830.76	2457390	99.64	NextSeq	Haryana	2022-01	2022-01-01	58	Male	EPI_ISL_10638453
IGIB1210116839	21L (Omicron)	BA.2	3776.44	3040156	99.64	NextSeq	Haryana	2022-01	2022-01-01	51	Male	EPI_ISL_10638455
IGIB1210116850	21L (Omicron)	BA.2	3746.28	2904750	98.74	NextSeq	Haryana	2022-01	2022-01-01	12	Female	EPI_ISL_10638457
IGIB1210116859	21L (Omicron)	BA.2	2469.58	2364222	97.14	NextSeq	Haryana	2022-01	2022-01-01	26	Male	EPI_ISL_10638459
IGIB1210116862	21L (Omicron)	BA.2	4259.71	3388144	98.83	NextSeq	Haryana	2022-01	2022-01-01	20	Female	EPI_ISL_10638460
IGIB1210116893	21L (Omicron)	BA.2	4862.86	3758312	99.68	NextSeq	Haryana	2022-01	2022-01-01	56	Male	EPI_ISL_10638467
IGIB1210116894	21L (Omicron)	BA.2	4947.05	3642146	98.1	NextSeq	Haryana	2022-01	2022-01-01	38	Male	EPI_ISL_10638468
IGIB1210116904	21L (Omicron)	BA.2	4673.65	3163786	99.61	NextSeq	Haryana	2022-01	2022-01-01	31	Male	EPI_ISL_10638469
IGIB1210116910	21L (Omicron)	BA.2	5265.98	3203674	99.39	NextSeq	Haryana	2022-01	2022-01-01	44	Female	EPI_ISL_10638470
IGIB1210116924	21L (Omicron)	BA.2	4999.91	3972234	99.63	NextSeq	Haryana	2022-01	2022-01-01	57	Male	EPI_ISL_10638471
IGIB1210130478	21L (Omicron)	BA.2	3347.42	1980484	99.38	NextSeq	Haryana	2022-01	2022-01-01	34	Female	EPI_ISL_10638473
IGIB1210130490	21L (Omicron)	BA.2	4472.91	3675876	99.08	NextSeq	Haryana	2022-01	2022-01-01	30	Male	EPI_ISL_10638474
IGIB1210130502	21L (Omicron)	BA.2	3077.27	2921070	98.58	NextSeq	Haryana	2022-01	2022-01-01	53	Male	EPI_ISL_10638476
IGIB121018214237TV	21L (Omicron)	BA.2	633.572	388416	93.59	MiSeq	HR	2022-02	2022-02-01	30	Male	EPI_ISL_9844937
IGIB1210332762TV	21L (Omicron)	BA.2	5274.27	2620262	98.74	NextSeq	Haryana	2022-02	2022-02-01	48	Female	EPI_ISL_10638477
IGIB1210332897TV	21L (Omicron)	BA.2	3597.06	2341106	98.43	NextSeq	Haryana	2022-02	2022-02-01	73	Female	EPI_ISL_10638478
IGIB1210334892TV	21L (Omicron)	BA.2	2677.89	1796766	97.97	NextSeq	Haryana	2022-02	2022-02-01	63	Female	EPI_ISL_10638479
IGIB1210335142TV	21L (Omicron)	BA.2	2862.8	2471788	98.74	NextSeq	Haryana	2022-02	2022-02-01	26	Female	EPI_ISL_10638480
IGIB1210337788TV	21L (Omicron)	BA.2	4640.8	2664112	98.14	NextSeq	Haryana	2022-02	2022-02-01	40	Female	EPI_ISL_10638481
IGIB1210337936TV	21L (Omicron)	BA.2	995.441	1603608	91.5	NextSeq	Haryana	2022-02	2022-02-01	41	Female	EPI_ISL_10638482
IGIB1210340615TV	21L (Omicron)	BA.2	4908.85	3652786	99.37	NextSeq	Haryana	2022-02	2022-02-01	24	Male	EPI_ISL_10638484
IGIB1210340966TV	21L (Omicron)	BA.2	4788.37	2609134	97.9	NextSeq	Haryana	2022-02	2022-02-01	19	Female	EPI_ISL_10638485
IGIB1210341266TV	21L (Omicron)	BA.2	5292.51	3192054	99.67	NextSeq	Haryana	2022-02	2022-02-01	21	Male	EPI_ISL_10638486
IGIB12105603	21L (Omicron)	BA.2	3636.5	3108852	98.5	NextSeq	Haryana	2022-01	2022-01-01	36	Female	EPI_ISL_10638488
IGIB1210605900561515	21L (Omicron)	BA.2	4764.85	4044640	98.34	NextSeq	Haryana	2022-01	2022-01-01	35	Female	EPI_ISL_10638491
IGIB1210605900565056	21L (Omicron)	BA.2	4140.82	3658994	98.65	NextSeq	Haryana	2022-01	2022-01-01	21	Female	EPI_ISL_10638494
IGIB1210605900565115	21L (Omicron)	BA.2	4057.12	3214788	97.84	NextSeq	Haryana	2022-01	2022-01-01	33	Male	EPI_ISL_10638495
IGIB1210605900566303	21L (Omicron)	BA.2	4843.66	3501090	98.81	NextSeq	Haryana	2022-01	2022-01-01	12	Male	EPI_ISL_10638497
IGIB1210605900566736	21L (Omicron)	BA.2	4578.78	3564744	99.43	NextSeq	Haryana	2022-01	2022-01-01	46	Male	EPI_ISL_10638498
IGIB1210605900566758	21L (Omicron)	BA.2	2643.53	2209198	98.9	NextSeq	Haryana	2022-01	2022-01-01	23	Male	EPI_ISL_10638499
IGIB1210605900597154TV	21L (Omicron)	BA.2	522.9	341954	93.66	MiSeq	HR	2022-02	2022-02-01	38	Male	EPI_ISL_9844875
IGIB1210605900615508TV	21L (Omicron)	BA.2	3555.81	2188928	98.84	NextSeq	Haryana	2022-02	2022-02-01	57	Female	EPI_ISL_10638500
IGIB1210606000877201TV	21L (Omicron)	BA.2	348.235	254710	92.07	MiSeq	HR	2022-02	2022-02-01	54	Female	EPI_ISL_9844930
IGIB1210606000877204TV	21L (Omicron)	BA.2	901.758	413886	98	MiSeq	HR	2022-02	2022-02-01	31	Male	EPI_ISL_9844931
IGIB1210606000877333TV	21L (Omicron)	BA.2	805.054	396168	97	MiSeq	HR	2022-02	2022-02-01	37	Male	EPI_ISL_9844932
IGIB1210606000879086TV	21L (Omicron)	BA.2	913.341	427920	97.68	MiSeq	HR	2022-02	2022-02-01	36	Female	EPI_ISL_9844929
IGIB1210606202437040	21L (Omicron)	BA.2	1584.39	2336996	95.49	NextSeq	Haryana	2022-01	2022-01-01	26	Female	EPI_ISL_10638501
IGIB1210606202442199	21L (Omicron)	BA.2	4040.45	3326330	98.92	NextSeq	Haryana	2022-01	2022-01-01	31	Female	EPI_ISL_10638502
IGIB1210606202442640	21L (Omicron)	BA.2	4800.77	3718728	99.75	NextSeq	Haryana	2022-01	2022-01-01	27	Male	EPI_ISL_10638503
IGIB1210606202445513	21L (Omicron)	BA.2	5081.56	3642860	99.75	NextSeq	Haryana	2022-01	2022-01-01	47	Male	EPI_ISL_10638504
IGIB1210606202450613	21L (Omicron)	BA.2	3217.08	2665040	97.89	NextSeq	Haryana	2022-01	2022-01-01	32	Male	EPI_ISL_10638505
IGIB1210606202453199	21L (Omicron)	BA.2	5416.89	2552458	99.36	NextSeq	Haryana	2022-01	2022-01-01	26	Female	EPI_ISL_10638506
IGIB1210606202666614TV	21L (Omicron)	BA.2	414.643	232518	97.45	MiSeq	HR	2022-01	2022-01-01	30	Male	EPI_ISL_9844742
IGIB1210606202674336TV	21L (Omicron)	BA.2	607.894	302578	97.84	MiSeq	HR	2022-01	2022-01-01	35	Male	EPI_ISL_9844743
IGIB1210606202700852TV	21L (Omicron)	BA.2	686.843	417014	94.74	MiSeq	HR	2022-02	2022-02-01	63	Male	EPI_ISL_9844928
IGIB1210606202712151TV	21L (Omicron)	BA.2	509.766	314296	94.14	MiSeq	HR	2022-02	2022-02-01	62	Female	EPI_ISL_9844849
IGIB1210606800535148	21L (Omicron)	BA.2	4549.33	2926812	98.99	NextSeq	Haryana	2022-01	2022-01-01	29	Female	EPI_ISL_10638509
IGIB1210606800536521	21L (Omicron)	BA.2	3669.11	2707694	98.33	NextSeq	Haryana	2022-01	2022-01-01	42	Female	EPI_ISL_10638510
IGIB1210606800556427TV	21L (Omicron)	BA.2	581.245	365858	94.59	MiSeq	HR	2022-02	2022-02-01	28	Male	EPI_ISL_9844869
IGIB1210606800557808TV	21L (Omicron)	BA.2	592.263	332280	97.09	MiSeq	HR	2022-01	2022-01-01	57	Male	EPI_ISL_9844789
IGIB1210606800562837TV	21L (Omicron)	BA.2	873.64	419872	97.88	MiSeq	HR	2022-02	2022-02-01	39	Female	EPI_ISL_9844872
IGIB1210606800563012TV	21L (Omicron)	BA.2	432.376	260220	93.95	MiSeq	HR	2022-02	2022-02-01	20	Male	EPI_ISL_9844936
IGIB1210607100445344TV	21L (Omicron)	BA.2	450.032	213144	94.08	MiSeq	HR	2022-01	2022-01-01	37	Male	EPI_ISL_9844845
IGIB1210607300543024	21L (Omicron)	BA.2	2543.31	2913714	96.15	NextSeq	Haryana	2022-01	2022-01-01	25	Female	EPI_ISL_10638519
IGIB1210607300543747	21L (Omicron)	BA.2	1925.52	3298356	99.34	NextSeq	Haryana	2022-01	2022-01-01	25	Female	EPI_ISL_10638521
IGIB1210607400553856	21L (Omicron)	BA.2	4380.37	3597556	98.58	NextSeq	Haryana	2022-01	2022-01-01	60	Male	EPI_ISL_10638531
IGIB1210607400555985	21L (Omicron)	BA.2	3235.44	2670726	98.62	NextSeq	Haryana	2022-01	2022-01-01	49	Female	EPI_ISL_10638532
IGIB1210607600547815	21L (Omicron)	BA.2	3470.76	3183496	98.63	NextSeq	Haryana	2022-01	2022-01-01	42	Male	EPI_ISL_10638533
IGIB1210607600552024	21L (Omicron)	BA.2	2913.76	2216202	98.15	NextSeq	Haryana	2022-01	2022-01-01	19	Male	EPI_ISL_10638535
IGIB1210607600553053	21L (Omicron)	BA.2	4698.13	3125356	99.31	NextSeq	Haryana	2022-01	2022-01-01	23	Female	EPI_ISL_10638537
IGIB1210607600553752	21L (Omicron)	BA.2	5165.72	3483724	98.88	NextSeq	Haryana	2022-01	2022-01-01	11	Male	EPI_ISL_10638539
IGIB1210607600575173TV	21L (Omicron)	BA.2	357.779	199754	91.96	MiSeq	HR	2022-01	2022-01-01	27	Male	EPI_ISL_9844859
IGIB1210607600578746TV	21L (Omicron)	BA.2	1001.88	480510	96.76	MiSeq	HR	2022-01	2022-01-01	24	Male	EPI_ISL_9844854
IGIB1210607600578763TV	21L (Omicron)	BA.2	680.618	408574	95.78	MiSeq	HR	2022-01	2022-01-01	28	Male	EPI_ISL_9844864
IGIB1210607600579109TV	21L (Omicron)	BA.2	558.213	344642	94.58	MiSeq	HR	2022-01	2022-01-01	32	Male	EPI_ISL_9844850
IGIB1210607600579133TV	21L (Omicron)	BA.2	1212.2	546576	98.23	MiSeq	HR	2022-01	2022-01-01	29	Female	EPI_ISL_9844867
IGIB1210607600579310TV	21L (Omicron)	BA.2	744.368	388216	96.14	MiSeq	HR	2022-01	2022-01-01	22	Female	EPI_ISL_9844853
IGIB1210607600579356TV	21L (Omicron)	BA.2	431.134	233128	96.31	MiSeq	HR	2022-01	2022-01-01	34	Male	EPI_ISL_9844855
IGIB1210607600580442TV	21L (Omicron)	BA.2	424.671	335794	92.33	MiSeq	HR	2022-01	2022-01-01	57	Male	EPI_ISL_9844856
IGIB1210607600582374TV	21L (Omicron)	BA.2	1088.31	498760	98.57	MiSeq	HR	2022-01	2022-01-01	72	Male	EPI_ISL_9844862
IGIB1210607600585725TV	21L (Omicron)	BA.2	1018.97	500934	97.86	MiSeq	HR	2022-01	2022-01-01	29	Male	EPI_ISL_9844858
IGIB1210632995994	21L (Omicron)	BA.2	2082.88	1763746	97.5	NextSeq	Haryana	2022-01	2022-01-01	43	Female	EPI_ISL_10638541
IGIB1210632999085	21L (Omicron)	BA.2	4274.19	3478632	98.15	NextSeq	Haryana	2022-01	2022-01-01	50	Male	EPI_ISL_10638542
IGIB1210640742013	21L (Omicron)	BA.2	4857.56	3532166	98.87	NextSeq	Haryana	2022-01	2022-01-01	30	Female	EPI_ISL_10638543
IGIB1210650097301	21L (Omicron)	BA.2	2608.11	2668014	98.1	NextSeq	Haryana	2022-01	2022-01-01	34	Male	EPI_ISL_10638545
IGIB1210650097321	21L (Omicron)	BA.2	4113.48	3106932	98.21	NextSeq	Haryana	2022-01	2022-01-01	43	Male	EPI_ISL_10638546
IGIB1210708303637974TV	21L (Omicron)	BA.2	557.212	340634	93.48	MiSeq	HR	2022-01	2022-01-01	47	Female	EPI_ISL_9844737
IGIB1210868004	21L (Omicron)	BA.2	5101.01	4099392	99.07	NextSeq	Haryana	2022-01	2022-01-01	27	Male	EPI_ISL_10638550
IGIB1210868045	21L (Omicron)	BA.2	4674.19	3781930	98.75	NextSeq	Haryana	2022-01	2022-01-01	20	Female	EPI_ISL_10638551
IGIB1210868057	21L (Omicron)	BA.2	4319.06	2856808	98.84	NextSeq	Haryana	2022-01	2022-01-01	26	Male	EPI_ISL_10638552
IGIB1210868087	21L (Omicron)	BA.2	3980.38	2656340	99.43	NextSeq	Haryana	2022-01	2022-01-01	50	Male	EPI_ISL_10638553
IGIB1210869367	21L (Omicron)	BA.2	5184.19	3616660	98.49	NextSeq	Haryana	2022-01	2022-01-01	59	Female	EPI_ISL_10638556
IGIB1210BPS111	21L (Omicron)	BA.2	5763.35	3588396	98.68	NextSeq	Haryana	2022-01	2022-01-01	23	Female	EPI_ISL_10638560
IGIB1210E343153	21L (Omicron)	BA.2	3557.37	2988682	98.04	NextSeq	Haryana	2022-01	2022-01-01	28	Female	EPI_ISL_10638564
IGIB1210J8793	21L (Omicron)	BA.2	307.476		96.45	Illumina NextSeq	Delhi	2022-02	2022-02-01	1 month	Female	EPI_ISL_13223351
IGIB1210K2239	21L (Omicron)	BA.2	1787.56		99.77	Illumina NextSeq	Delhi	2022-02	2022-02-01	65	Male	EPI_ISL_13223352
IGIB1210K2646	21L (Omicron)	BA.2	40.7655		79.91	Illumina NextSeq	Delhi	2022-02	2022-02-01	89	Male	EPI_ISL_13223353
IGIB1210K3818	21L (Omicron)	BA.2	3804.05	2477352	99.27	NextSeq	Delhi	2022-01	2022-01-01	73	Male	EPI_ISL_13223339
IGIB1210K3976	21L (Omicron)	BA.2	955.646	1872362	94.16	NextSeq	Delhi	2022-01	2022-01-01	13	Male	EPI_ISL_13223340
IGIB1210K4246	21L (Omicron)	BA.2	5323.18	2991120	99.7	NextSeq	Delhi	2022-01	2022-01-01	43	Female	EPI_ISL_13223341
IGIB1210K4277	21L (Omicron)	BA.2	4166.1	2636426	98.83	NextSeq	Delhi	2022-01	2022-01-01	8	Male	EPI_ISL_13223342
IGIB1210K4855	21L (Omicron)	BA.2	4758.64	3430886	99.12	NextSeq	Delhi	2022-01	2022-01-01	82	Female	EPI_ISL_13223344
IGIB1210K5276	21L (Omicron)	BA.2	3125.54	2976692	98.3	NextSeq	Delhi	2022-01	2022-01-01	1 month	Male	EPI_ISL_13223345
IGIB1210K5398	21L (Omicron)	BA.2	6086.42	3452934	99.67	NextSeq	Delhi	2022-02	2022-02-01	65	Male	EPI_ISL_13223346
IGIB1210K5399	21L (Omicron)	BA.2	2343.72	2259408	96.73	NextSeq	Delhi	2022-01	2022-01-01	88	Male	EPI_ISL_13223347
IGIB1210K5404	21L (Omicron)	BA.2	3616.05	2653436	98.21	NextSeq	Delhi	2022-02	2022-02-01	25	Female	EPI_ISL_13223348
IGIB1210K5785	21L (Omicron)	BA.2	2755.38	2713596	97.19	NextSeq	Delhi	2022-02	2022-02-01	89	Female	EPI_ISL_13223349
IGIB1210K6239	21L (Omicron)	BA.2	5467.64	3182460	99.46	NextSeq	Delhi	2022-02	2022-02-01	62	Female	EPI_ISL_13223350
IGIB1210N228TV	21L (Omicron)	BA.2	5577.62	3352802	99.36	NextSeq	Madhya Pradesh	2022-02	2022-02-01	unknown	unknown	EPI_ISL_10638565
IGIB1210SHRC410TV	21L (Omicron)	BA.2	765.274	355332	96.77	MiSeq	HR	2022-01	2022-01-01	37	Female	EPI_ISL_9844780
IGIB1210U9966	21L (Omicron)	BA.2	3151.94	2850262	98.92	NextSeq	Haryana	2022-01	2022-01-01	10	Female	EPI_ISL_10638566
IGIB1210V0015	21L (Omicron)	BA.2	3000.25	2978630	97.12	NextSeq	Haryana	2022-01	2022-01-01	17	Female	EPI_ISL_10638568
IGIB1210V1246	21L (Omicron)	BA.2	4550.35	3312760	98.2	NextSeq	Haryana	2022-01	2022-01-01	60	Female	EPI_ISL_10638570
IGIB1210V1247	21L (Omicron)	BA.2	5006.35	3233890	99.49	NextSeq	Haryana	2022-01	2022-01-01	27	Female	EPI_ISL_10638571
IGIB1210V1250	21L (Omicron)	BA.2	3497.66	2666616	98.86	NextSeq	Haryana	2022-01	2022-01-01	20	Female	EPI_ISL_10638572
IGIB1210V1891	21L (Omicron)	BA.2	5062.05	3395936	99.39	NextSeq	Haryana	2022-01	2022-01-01	45	Male	EPI_ISL_10638573
IGIB184	21L (Omicron)	BA.2	971.183	476524	98.27	MiSeq	#N/A		2021-12-01	#N/A	#N/A	#N/A
IGIB203	21L (Omicron)	BA.2	1018.73	447238	98.56	MiSeq	#N/A		2021-12-01	#N/A	#N/A	#N/A
IGIB249	21L (Omicron)	BA.2	1189.28	521702	99.15	MiSeq	#N/A		2021-12-01	#N/A	#N/A	#N/A
IGIB327	21L (Omicron)	BA.2	1070.21	479016	99.03	MiSeq	#N/A		2021-12-01	#N/A	#N/A	#N/A
IGIB445	21L (Omicron)	BA.2	797.268	354388	98.74	MiSeq	#N/A		2021-12-01	#N/A	#N/A	#N/A
OM1004	21L (Omicron)	BA.2	709.779	341232	98.85	MiSeq	Delhi	2022-01	2022-01-01	29	Male	EPI_ISL_9487611
OM1007	21L (Omicron)	BA.2	578.15	296396	98.7	MiSeq	Delhi	2022-01	2022-01-01	28	Male	EPI_ISL_9487614
OM1008	21L (Omicron)	BA.2	551.029	273840	98.6	MiSeq	Delhi	2022-01	2022-01-01	28	Female	EPI_ISL_9487615
OM1024	21L (Omicron)	BA.2	700.379	395296	98.37	MiSeq	Delhi	2022-01	2022-01-01	27	Female	EPI_ISL_9487631
OM1067	21L (Omicron)	BA.2	857.327	409278	99.61	MiSeq	Haryana	2022-01	2022-01-01	60	Female	EPI_ISL_9487674
OM1068	21L (Omicron)	BA.2	958.213	466164	98.22	MiSeq	Haryana	2022-01	2022-01-01	43	Male	EPI_ISL_9487675
OM1070	21L (Omicron)	BA.2	703.894	359910	97.66	MiSeq	Delhi	2022-01	2022-01-01	Unknown	Unknown	EPI_ISL_9487677
OM1071	21L (Omicron)	BA.2	937.497	478646	98.79	MiSeq	Delhi	2022-01	2022-01-01	Unknown	Unknown	EPI_ISL_9487678
OM1072	21L (Omicron)	BA.2	610.726	322392	97.46	MiSeq	Delhi	2022-01	2022-01-01	Unknown	Unknown	EPI_ISL_9487679
OM1076	21L (Omicron)	BA.2	1042.56	534268	98.52	MiSeq	Delhi	2022-01	2022-01-01	Unknown	Unknown	EPI_ISL_9487683
OM1081	21L (Omicron)	BA.2	963.933	430584	99.64	MiSeq	Haryana	2022-01	2022-01-01	8	Female	EPI_ISL_9487688
OM1082	21L (Omicron)	BA.2	1055.73	521710	99.11	MiSeq	Haryana	2022-01	2022-01-01	13	Female	EPI_ISL_9487689
OM1091	21L (Omicron)	BA.2	541.892	360238	98.61	MiSeq	Haryana	2022-01	2022-01-01	22	Female	EPI_ISL_9487697
OM1102	21L (Omicron)	BA.2	1170.32	578940	98.74	MiSeq	Delhi	2022-01	2022-01-01	45	Male	EPI_ISL_9487708
OM1114	21L (Omicron)	BA.2	708.262	388552	98.54	MiSeq	Delhi	2022-01	2022-01-01	31	Female	EPI_ISL_9487720
OM1120	21L (Omicron)	BA.2	946.122	513702	96.44	MiSeq	Delhi	2022-01	2022-01-01	34	Male	EPI_ISL_9487726
OM1129	21L (Omicron)	BA.2	548.313	408750	93.36	MiSeq	Haryana	2022-01	2022-01-01	23	Female	EPI_ISL_9487735
OM1150	21L (Omicron)	BA.2	1024.7	469334	98.03	MiSeq	Haryana	2022-01	2022-01-01	44	Male	EPI_ISL_9487756
OM1151	21L (Omicron)	BA.2	579.288	408822	93.4	MiSeq	Haryana	2022-01	2022-01-01	37	Female	EPI_ISL_9487757
OM1158	21L (Omicron)	BA.2	556.553	370720	92.79	MiSeq	Haryana	2022-01	2022-01-01	37	Male	EPI_ISL_9487764
OM1165	21L (Omicron)	BA.2	480.201	258534	90.56	MiSeq	Haryana	2022-01	2022-01-01	41	Female	EPI_ISL_9487771
OM1169	21L (Omicron)	BA.2	1067.33	484680	96.93	MiSeq	Haryana	2022-01	2022-01-01	77	Male	EPI_ISL_9487775
OM1171	21L (Omicron)	BA.2	1127.84	525412	96.96	MiSeq	Haryana	2022-01	2022-01-01	46	Male	EPI_ISL_9487777
OM1177	21L (Omicron)	BA.2	938.06	459932	96	MiSeq	Haryana	2022-01	2022-01-01	47	Male	EPI_ISL_9487783
OM1184	21L (Omicron)	BA.2	1118.41	539606	96.35	MiSeq	Haryana	2022-01	2022-01-01	57	Female	EPI_ISL_9487790
OM1188	21L (Omicron)	BA.2	1465.01	663858	97.66	MiSeq	Haryana	2022-01	2022-01-01	30	Female	EPI_ISL_9487794
OM1189	21L (Omicron)	BA.2	995.136	497192	96.33	MiSeq	Haryana	2022-01	2022-01-01	29	Female	EPI_ISL_9487795
OM1192	21L (Omicron)	BA.2	725.34	401936	95.44	MiSeq	Haryana	2022-01	2022-01-01	1	Male	EPI_ISL_9487798
OM1208	21L (Omicron)	BA.2	1206.39	544232	97.21	MiSeq	Delhi	2022-01	2022-01-01	53	Male	EPI_ISL_9487814
OM1209	21L (Omicron)	BA.2	1000.67	436672	97.6	MiSeq	Delhi	2022-01	2022-01-01	33	Male	EPI_ISL_9487815
OM1212	21L (Omicron)	BA.2	1313.33	629200	96.68	MiSeq	Delhi	2022-01	2022-01-01	34	Male	EPI_ISL_9487818
OM1215	21L (Omicron)	BA.2	1186.83	571904	97.46	MiSeq	Delhi	2022-01	2022-01-01	28	Male	EPI_ISL_9487821
OM1226	21L (Omicron)	BA.2	890.656	541700	95.48	MiSeq	Delhi	2022-01	2022-01-01	50	Male	EPI_ISL_9487832
OM1227	21L (Omicron)	BA.2	1151.74	588944	97.06	MiSeq	Delhi	2022-01	2022-01-01	25	Male	EPI_ISL_9487833
OM1234	21L (Omicron)	BA.2	1373.61	572654	96.51	MiSeq	Haryana	2022-01	2022-01-01	19	Male	EPI_ISL_9487840
OM1249	21L (Omicron)	BA.2	1076.19	522328	95.73	MiSeq	Delhi	2022-01	2022-01-01	59	Female	EPI_ISL_9487854
OM1274	21L (Omicron)	BA.2	1416.37	707192	94.39	MiSeq	Haryana	2022-01	2022-01-01	34	Female	EPI_ISL_9487878
OM1278	21L (Omicron)	BA.2	313.486	232740	90.78	MiSeq	Haryana	2022-01	2022-01-01	31	Male	EPI_ISL_9487882
OM1284	21L (Omicron)	BA.2	461.351	283468	93.91	MiSeq	Delhi	2022-01	2022-01-01	28	Male	EPI_ISL_9487887
OM1299	21L (Omicron)	BA.2	497.974	300664	94.58	MiSeq	Delhi	2022-01	2022-01-01	40	Male	EPI_ISL_9487902
OM1305	21L (Omicron)	BA.2	582.54	278716	90.34	MiSeq	Delhi	2022-01	2022-01-01	49	Male	EPI_ISL_9487908
OM1313	21L (Omicron)	BA.2	805.287	372180	91.54	MiSeq	Delhi	2022-01	2022-01-01	55	Male	EPI_ISL_9487916
OM1341	21L (Omicron)	BA.2	735.265	399382	96.41	MiSeq	Delhi	2022-01	2022-01-01	61	Male	EPI_ISL_9487944
OM1344	21L (Omicron)	BA.2	589.947	376104	94.73	MiSeq	Delhi	2022-01	2022-01-01	38	Female	EPI_ISL_9487947
OM1354	21L (Omicron)	BA.2	763.026	393630	98.23	MiSeq	Delhi	2022-01	2022-01-01	45	Male	EPI_ISL_9487957
OM1356	21L (Omicron)	BA.2	542.612	362172	93.56	MiSeq	Delhi	2022-01	2022-01-01	46	Male	EPI_ISL_9487959
OM1357	21L (Omicron)	BA.2	565.929	291920	97.5	MiSeq	Delhi	2022-01	2022-01-01	27	Male	EPI_ISL_9487960
OM1362	21L (Omicron)	BA.2	861.356	464260	98.18	MiSeq	Delhi	2022-01	2022-01-01	29	Female	EPI_ISL_9487965
OM1394	21L (Omicron)	BA.2	899.118	488814	98.11	MiSeq	Delhi	2022-01	2022-01-01	30	Male	EPI_ISL_9487997
OM1404	21L (Omicron)	BA.2	803.994	434720	98.46	MiSeq	Haryana	2022-01	2022-01-01	6	Male	EPI_ISL_9488007
OM1430	21L (Omicron)	BA.2	1174.25	519264	97.92	MiSeq	Uttar Pradesh	2022-01	2022-01-01	22	Female	EPI_ISL_9488033
OM1431	21L (Omicron)	BA.2	951.474	427158	97.68	MiSeq	Uttar Pradesh	2022-01	2022-01-01	37	Female	EPI_ISL_9488034
OM1432	21L (Omicron)	BA.2	808.655	365562	97.67	MiSeq	Uttar Pradesh	2022-01	2022-01-01	69	Male	EPI_ISL_9488035
OM1433	21L (Omicron)	BA.2	913.616	412350	98.11	MiSeq	Uttar Pradesh	2022-01	2022-01-01	59	Male	EPI_ISL_9488036
OM1437	21L (Omicron)	BA.2	513.263	333618	96.99	MiSeq	Delhi	2022-01	2022-01-01	39	Male	EPI_ISL_9488040
OM1447	21L (Omicron)	BA.2	488.9	228016	98.36	MiSeq	Delhi	2022-01	2022-01-01	60	Male	EPI_ISL_9488045
OM1451	21L (Omicron)	BA.2	4627.91	3673930	98.51	NextSeq	HARYANA		2022-01-01	43	Female	EPI_ISL_9488481
OM1453	21L (Omicron)	BA.2	3120.23	1806224	98.75	NextSeq	HARYANA		2022-01-01	14	Female	EPI_ISL_9488483
OM1454	21L (Omicron)	BA.2	3846.64	3302258	98.56	NextSeq	HARYANA		2022-01-01	45	Male	EPI_ISL_9488484
OM1461	21L (Omicron)	BA.2	2714.22	2138782	97.98	NextSeq	HARYANA		2022-01-01	61	Male	EPI_ISL_9488491
OM1462	21L (Omicron)	BA.2	3078.81	1776726	98.58	NextSeq	HARYANA		2022-01-01	34	female	EPI_ISL_9488492
OM1465	21L (Omicron)	BA.2	4094.82	3700466	98.62	NextSeq	HARYANA		2022-01-01	32	Female	EPI_ISL_9488495
OM1466	21L (Omicron)	BA.2	2994.77	2379066	95.62	NextSeq	HARYANA		2022-01-01	56	Female	EPI_ISL_9488496
OM1467	21L (Omicron)	BA.2	3911.04	3349982	98.96	NextSeq	HARYANA		2022-01-01	34	Male	EPI_ISL_9488497
OM1492	21L (Omicron)	BA.2	3973.87	2219936	95.19	NextSeq	Uttar pradesh		2022-01-01	35	M	EPI_ISL_9488522
OM1493	21L (Omicron)	BA.2	4308.45	2789870	95.16	NextSeq	Uttar pradesh		2022-01-01	34	F	EPI_ISL_9488523
OM1498	21L (Omicron)	BA.2	3822.17	2754900	98.94	NextSeq	HARYANA	2021-12-31	2021-12-01	53	F	EPI_ISL_9488528
OM1499	21L (Omicron)	BA.2	3701.55	2037408	98.48	NextSeq	HARYANA	2021-12-31	2021-12-01	43	F	EPI_ISL_9488529
OM1517	21L (Omicron)	BA.2	4255.08	2624204	98.77	NextSeq	UTTAR PRADESH		2022-01-01	29	Male	EPI_ISL_9488547
OM1522	21L (Omicron)	BA.2	2567.9	3598198	98.88	NextSeq	UTTAR PRADESH		2022-01-01	27	Female	EPI_ISL_9488552
OM1523	21L (Omicron)	BA.2	5440.68	5341222	99.09	NextSeq	UTTAR PRADESH		2022-01-01	30	Male	EPI_ISL_9488553
OM1524	21L (Omicron)	BA.2	4336.42	4679810	98.89	NextSeq	UTTAR PRADESH		2022-01-01	28	Male	EPI_ISL_9488554
OM1525	21L (Omicron)	BA.2	5391.77	3659830	99.53	NextSeq	UTTAR PRADESH		2022-01-01	28	Male	EPI_ISL_9488555
OM1526	21L (Omicron)	BA.2	5218.39	4085880	98.55	NextSeq	UTTAR PRADESH		2022-01-01	65	Male	EPI_ISL_9488556
OM1527	21L (Omicron)	BA.2	4421.72	4336176	98.77	NextSeq	UTTAR PRADESH		2022-01-01	33	Male	EPI_ISL_9488557
OM1528	21L (Omicron)	BA.2	4942.48	3519368	98.95	NextSeq	UTTAR PRADESH		2022-01-01	30	Male	EPI_ISL_9488558
[truncated: 518 more rows]
