# Supplementary material for: Unraveling the genetic evolution of SARS-CoV-2 Recombinants using mutational dynamics across the different lineages
Source: Front Med (Lausanne). 2024 Jan 15;10:1294699. doi: 10.3389/fmed.2023.1294699 (PMC10823376; doi:10.3389/fmed.2023.1294699)
Supplement: Supplementary file 2 [file Table_2.XLSX]

## Sheet: Sheet1
Supplementary_Table-2: Relative Frequency of mutations across lineages (Discovery_dataset)
Nucleotide	POS	REF	ALT	gene.region	protien	mutation.type	annotation.type	Prevoc(n=273)	Alpha(n=30)	Beta(n=49)	Kappa(n=29)	Delta(n=236)	Deltaplus(n=65)	B.1.1.529(n=268)	BA.1(n=610)	BA.2(n=819)	BA2.75(n=64)	BA.5(n=15)	Recombinant(n=58)
C21T	21	C	T	5'UTR	5UTR	SNP	intergenic_variant	0.3663	0	0	0	0	0	0.746269	5.40984	0.4884	0	0	0
T43A	43	T	A	5'UTR	5UTR	SNP	intergenic_variant	0	0	0	0	0	0	0	0	0.1221	0	0	0
C44T	44	C	T	5'UTR	5UTR	SNP	intergenic_variant	0	0	0	0	0	0	0	0	0.3663	0	0	0
G61T	61	G	T	5'UTR	5UTR	SNP	intergenic_variant	0.3663	0	0	0	0	0	0	0	0	0	0	0
C66A	66	C	A	5'UTR	5UTR	SNP	intergenic_variant	1.4652	0	0	0	0	0	0	0	0	0	0	0
C66T	66	C	T	5'UTR	5UTR	SNP	intergenic_variant	0	0	0	0	0	1.53846	0	0	0	0	0	0
C71A	71	C	A	5'UTR	5UTR	SNP	intergenic_variant	0	0	0	0	0	0	0.373134	0	0	0	0	0
G72A	72	G	A	5'UTR	5UTR	SNP	intergenic_variant	0	0	0	0	0	0	0.373134	0	0	0	0	0
A74C	74	A	C	5'UTR	5UTR	SNP	intergenic_variant	0	0	0	0	0	0	0.746269	0	0.2442	3.125	0	0
A80T	80	A	T	5'UTR	5UTR	SNP	intergenic_variant	0	0	0	0	0	0	0	0	0.1221	0	0	0
A81T	81	A	T	5'UTR	5UTR	SNP	intergenic_variant	0	0	0	0	0	0	0	0	0.1221	0	0	0
T83A	83	T	A	5'UTR	5UTR	SNP	intergenic_variant	0	0	0	0	0	0	0	0	0.1221	0	0	0
C84A	84	C	A	5'UTR	5UTR	SNP	intergenic_variant	0	0	0	0	0	0	0	0	0.1221	0	0	0
T85G	85	T	G	5'UTR	5UTR	SNP	intergenic_variant	0	0	0	0	0	0	0	0	0.1221	0	0	0
G101A	101	G	A	5'UTR	5UTR	SNP	intergenic_variant	0	0	0	0	0	0	0	0	0.2442	0	0	0
C103T	103	C	T	5'UTR	5UTR	SNP	intergenic_variant	0	0	0	0	0	0	0	0	0.1221	0	0	0
G105T	105	G	T	5'UTR	5UTR	SNP	intergenic_variant	0	0	0	6.89655	0	0	0	0	0	0	0	0
C106T	106	C	T	5'UTR	5UTR	SNP	intergenic_variant	0	0	0	0	0	0	0	0.163934	0	0	0	0
A156G	156	A	G	5'UTR	5UTR	SNP	intergenic_variant	0	0	0	0	0	0	0	0	0.1221	0	0	0
C162T	162	C	T	5'UTR	5UTR	SNP	intergenic_variant	0.3663	0	0	0	0	0	0	0	0.1221	0	0	0
T168C	168	T	C	5'UTR	5UTR	SNP	upstream_gene_variant	0	0	0	0	0.423729	0	0	0	0	0	0	0
A169G	169	A	G	5'UTR	5UTR	SNP	upstream_gene_variant	0	0	0	3.44828	0	0	0	0	0	0	0	0
G174T	174	G	T	5'UTR	5UTR	SNP	upstream_gene_variant	0	0	4.08163	0	0	0	0	0	0.1221	0	0	0
C180T	180	C	T	5'UTR	5UTR	SNP	upstream_gene_variant	0	0	0	0	0	1.53846	0	0	0	0	0	0
G185T	185	G	T	5'UTR	5UTR	SNP	upstream_gene_variant	0	0	0	0	0	0	0	0	0.1221	0	0	0
C186T	186	C	T	5'UTR	5UTR	SNP	upstream_gene_variant	0	0	0	0	0	1.53846	0	0	0	0	0	0
G189A	189	G	A	5'UTR	5UTR	SNP	upstream_gene_variant	0	0	0	0	0	3.07692	0	0	0	0	0	0
C190T	190	C	T	5'UTR	5UTR	SNP	upstream_gene_variant	0	0	0	0	0	0	0	0.163934	0	0	0	0
G192T	192	G	T	5'UTR	5UTR	SNP	upstream_gene_variant	0	0	0	0	0.423729	0	0	0	0	0	0	0
C203T	203	C	T	5'UTR	5UTR	SNP	upstream_gene_variant	0	0	0	0	0	1.53846	0	1.47541	0.3663	0	0	0
G204C	204	G	C	5'UTR	5UTR	SNP	upstream_gene_variant	0.3663	0	0	0	0	0	0	0	0	0	0	0
G204A	204	G	A	5'UTR	5UTR	SNP	upstream_gene_variant	0	0	0	0	0.423729	0	0	0.163934	0	0	0	0
C207T	207	C	T	5'UTR	5UTR	SNP	upstream_gene_variant	0	0	0	0	0	0	0	0.163934	0	0	0	0
G210T	210	G	T	5'UTR	5UTR	SNP	upstream_gene_variant	13.1868	6.66667	0	41.3793	94.4915	95.3846	0	0	0	0	0	0
C217T	217	C	T	5'UTR	5UTR	SNP	upstream_gene_variant	0	0	0	0	0.423729	0	0	0	0	0	0	0
T221C	221	T	C	5'UTR	5UTR	SNP	upstream_gene_variant	0	0	2.04082	0	0	0	0	0	0	0	0	0
A223G	223	A	G	5'UTR	5UTR	SNP	upstream_gene_variant	0	0	0	0	0	0	0	0	0.1221	0	0	0
A229G	229	A	G	5'UTR	5UTR	SNP	upstream_gene_variant	0	0	0	0	0	0	0	0	0.2442	0	0	0
C233T	233	C	T	5'UTR	5UTR	SNP	upstream_gene_variant	0	0	0	0	0	0	0	0	0.2442	0	0	0
C241A	241	C	A	5'UTR	5UTR	SNP	upstream_gene_variant	0	0	0	0	0.847458	0	0	0	0	0	0	0
C241T	241	C	T	5'UTR	5UTR	SNP	upstream_gene_variant	96.7033	100	100	100	96.6102	95.3846	100	100	99.0232	100	100	98.2759
T249C	249	T	C	5'UTR	5UTR	SNP	upstream_gene_variant	0	0	0	0	0	4.61538	0	0	0	0	0	0
G256A	256	G	A	5'UTR	5UTR	SNP	upstream_gene_variant	0	0	0	3.44828	0	0	0	0	0	0	0	0
G256T	256	G	T	5'UTR	5UTR	SNP	upstream_gene_variant	0	0	0	0	0.423729	0	0	0	0	0	0	0
C274T	274	C	T	ORF1ab	ORF1ab:p.3S	SNP	synonymous_variant	0	0	0	3.44828	0	0	0	0	0	0	0	0
G285T	285	G	T	ORF1ab	ORF1ab:p.7G>V	SNP	missense_variant	0	0	0	0	0	0	0	0	0	0	0	1.72414
G295A	295	G	A	ORF1ab	ORF1ab:p.10E	SNP	synonymous_variant	0	0	0	0	0	0	0	0	0.1221	0	0	0
C304T	304	C	T	ORF1ab	ORF1ab:p.13H	SNP	synonymous_variant	0	0	0	0	0	0	0	0	0	1.5625	0	0
C307T	307	C	T	ORF1ab	ORF1ab:p.14V	SNP	synonymous_variant	0	0	0	0	0	0	0	0	0.1221	0	0	0
C313T	313	C	T	ORF1ab	ORF1ab:p.16L	SNP	synonymous_variant	0.3663	3.33333	0	0	0	1.53846	0	0	0	0	0	0
C335T	335	C	T	ORF1ab	ORF1ab:p.24R>C	SNP	missense_variant	0	3.33333	0	0	0	0	0	0	0.1221	0	0	0
C337T	337	C	T	ORF1ab	ORF1ab:p.24R	SNP	synonymous_variant	0	3.33333	0	0	0	0	0	0	0.1221	0	0	0
C346T	346	C	T	ORF1ab	ORF1ab:p.27L	SNP	synonymous_variant	0	0	0	0	0	0	0	0.163934	0	0	0	0
G347A	347	G	A	ORF1ab	ORF1ab:p.28V>I	SNP	missense_variant	0	3.33333	0	0	0	0	0	0	0	0	0	0
C350T	350	C	T	ORF1ab	ORF1ab:p.29R>C	SNP	missense_variant	0	0	0	0	0	0	0	0.163934	0	0	0	0
G362A	362	G	A	ORF1ab	ORF1ab:p.33D>N	SNP	missense_variant	0	0	0	0	0	0	0	0	0.2442	0	0	0
C364T	364	C	T	ORF1ab	ORF1ab:p.33D	SNP	synonymous_variant	0	0	0	0	0	0	0	0.163934	0	0	0	0
G374A	374	G	A	ORF1ab	ORF1ab:p.37E>K	SNP	missense_variant	0	0	0	0	0	0	0	0	0.1221	0	0	0
A375C	375	A	C	ORF1ab	ORF1ab:p.37E>A	SNP	missense_variant	0	0	0	0	0	0	0	0.327869	0	0	0	0
C390T	390	C	T	ORF1ab	ORF1ab:p.42A>V	SNP	missense_variant	0	0	0	0	0	1.53846	0	0	0	0	0	0
C398T	398	C	T	ORF1ab	ORF1ab:p.45H>Y	SNP	missense_variant	0	0	0	0	0	0	0	0	0.2442	0	0	0
T400C	400	T	C	ORF1ab	ORF1ab:p.45H	SNP	synonymous_variant	0.3663	0	0	0	0	0	0	0	0	0	0	0
A408G	408	A	G	ORF1ab	ORF1ab:p.48D>G	SNP	missense_variant	0	3.33333	0	0	0	0	0	0	0	0	0	0
G410T	410	G	T	ORF1ab	ORF1ab:p.49G>C	SNP	missense_variant	0	0	0	0	1.27119	0	0	0	0	0	0	0
T422C	422	T	C	ORF1ab	ORF1ab:p.53L	SNP	synonymous_variant	0	0	0	0	0.423729	0	0	0	0	0	0	0
C442T	442	C	T	ORF1ab	ORF1ab:p.59G	SNP	synonymous_variant	0	0	0	0	0	0	0	0	0.1221	0	0	0
G487T	487	G	T	ORF1ab	ORF1ab:p.74S	SNP	synonymous_variant	0	0	0	0	0.423729	0	0	0	0	0	0	0
A489G	489	A	G	ORF1ab	ORF1ab:p.75D>G	SNP	missense_variant	0	0	0	0	0	0	0	0	0.2442	0	0	0
T493C	493	T	C	ORF1ab	ORF1ab:p.76A	SNP	synonymous_variant	0	0	0	0	0	0	0	0	0.2442	0	0	0
C503T	503	C	T	ORF1ab	ORF1ab:p.80P>S	SNP	missense_variant	0	0	0	0	0	0	0	0.163934	0	0	0	0
C506T	506	C	T	ORF1ab	ORF1ab:p.81H>Y	SNP	missense_variant	0	0	0	0	0	0	0	0.163934	0	0	0	0
C506A	506	C	A	ORF1ab	ORF1ab:p.81H>N	SNP	missense_variant	0	0	0	0	0.423729	0	0	0	0	0	0	0
ATGGTCATGTTATGGT507A	507	ATGGTCATGTTATGGT	A	ORF1ab	ORF1ab:p.81-86HGHVMV>H	Deletion	inframe_deletion	0	0	0	3.44828	0	0	0	0.163934	0	0	0	0
T514C	514	T	C	ORF1ab	ORF1ab:p.83H	SNP	synonymous_variant	0	0	0	0	0.847458	0	0	0	0	0	0	0
G521A	521	G	A	ORF1ab	ORF1ab:p.86V>I	SNP	missense_variant	0	0	0	0	0	0	0	0.163934	0	0	0	0
G526T	526	G	T	ORF1ab	ORF1ab:p.87E>D	SNP	missense_variant	0	0	0	0	2.54237	3.07692	0	0	0	0	0	0
C527T	527	C	T	ORF1ab	ORF1ab:p.88L	SNP	synonymous_variant	0	0	0	0	0	0	0	0	0.1221	1.5625	0	0
G529A	529	G	A	ORF1ab	ORF1ab:p.88L	SNP	synonymous_variant	0	0	0	0	0	0	0	0.163934	0	0	0	0
G529T	529	G	T	ORF1ab	ORF1ab:p.88L	SNP	synonymous_variant	0	0	0	0	0.423729	0	0	0	0	0	0	0
C534T	534	C	T	ORF1ab	ORF1ab:p.90A>V	SNP	missense_variant	0	0	0	0	0	0	0	0	0.2442	0	0	0
C541T	541	C	T	ORF1ab	ORF1ab:p.92L	SNP	synonymous_variant	0	0	0	0	0	0	0	0	0.1221	0	0	0
C556T	556	C	T	ORF1ab	ORF1ab:p.97Y	SNP	synonymous_variant	0	0	0	0	0	3.07692	0	0	0	0	0	0
G557A	557	G	A	ORF1ab	ORF1ab:p.98G>S	SNP	missense_variant	0	0	0	0	0	0	0	0	0.1221	0	0	0
T562C	562	T	C	ORF1ab	ORF1ab:p.99R	SNP	synonymous_variant	0	0	0	0	0	0	0	0.163934	0	0	0	0
C583T	583	C	T	ORF1ab	ORF1ab:p.106V	SNP	synonymous_variant	0	0	0	0	0	0	0	0	0.3663	4.6875	0	0
T586C	586	T	C	ORF1ab	ORF1ab:p.107L	SNP	synonymous_variant	0	0	0	0	0	0	0	0	0.1221	0	0	0
G599T	599	G	T	ORF1ab	ORF1ab:p.112G>C	SNP	missense_variant	0	0	0	0	0.423729	0	0	0	0	0	0	0
G599A	599	G	A	ORF1ab	ORF1ab:p.112G>S	SNP	missense_variant	0	0	0	0	0	0	0	0.163934	0	0	0	0
A605G	605	A	G	ORF1ab	ORF1ab:p.114I>V	SNP	missense_variant	0	0	0	0	0	0	0	0	0	1.5625	0	0
C629T	629	C	T	ORF1ab	ORF1ab:p.122L>F	SNP	missense_variant	0	0	0	0	0	1.53846	0	0	0	0	0	0
C643T	643	C	T	ORF1ab	ORF1ab:p.126N	SNP	synonymous_variant	0	0	0	0	0	1.53846	0	0	0	0	0	0
A652G	652	A	G	ORF1ab	ORF1ab:p.129K	SNP	synonymous_variant	0	0	0	0	0	0	0	0.163934	0	0	0	0
C664T	664	C	T	ORF1ab	ORF1ab:p.133G	SNP	synonymous_variant	0	0	0	0	0	0	0	0.163934	0	0	0	0
T670G	670	T	G	ORF1ab	ORF1ab:p.135S>R	SNP	missense_variant	0.732601	0	0	0	0	0	2.23881	0	96.5812	100	93.3333	62.069
C673T	673	C	T	ORF1ab	ORF1ab:p.136Y	SNP	synonymous_variant	1.0989	0	0	0	0	0	0	0.163934	0.1221	0	0	0
C683T	683	C	T	ORF1ab	ORF1ab:p.140L	SNP	synonymous_variant	0	0	2.04082	0	0	0	0	0.163934	0.1221	0	0	0
AAAGTCATTT685A	685	AAAGTCATTT	A	ORF1ab	ORF1ab:p.140-143LKSF>L	Deletion	inframe_deletion	0	0	0	0	0	1.53846	0	0	0	0	0	0
G688A	688	G	A	ORF1ab	ORF1ab:p.141K	SNP	synonymous_variant	0	3.33333	0	0	0	0	0	0	0	0	0	0
C690T	690	C	T	ORF1ab	ORF1ab:p.142S>L	SNP	missense_variant	0	3.33333	0	0	0	0	0	0	0	0	0	0
T692C	692	T	C	ORF1ab	ORF1ab:p.143F>L	SNP	missense_variant	0	0	0	0	0	0	0	0	0	0	0	1.72414
T694C	694	T	C	ORF1ab	ORF1ab:p.143F	SNP	synonymous_variant	0	0	0	0	0	0	0	0	0.1221	0	0	0
C706T	706	C	T	ORF1ab	ORF1ab:p.147D	SNP	synonymous_variant	0	0	0	0	0	3.07692	0	0	0	0	0	0
A708G	708	A	G	ORF1ab	ORF1ab:p.148E>G	SNP	missense_variant	0	0	0	0	0	1.53846	0	0	0	0	0	0
C710A	710	C	A	ORF1ab	ORF1ab:p.149L>I	SNP	missense_variant	0	0	0	0	0.423729	0	0	0	0	0	0	0
A732C	732	A	C	ORF1ab	ORF1ab:p.156D>A	SNP	missense_variant	0	0	0	0	0	0	0	0	0	1.5625	0	0
C745T	745	C	T	ORF1ab	ORF1ab:p.160N	SNP	synonymous_variant	0	0	0	0	0.423729	4.61538	0	0	0.2442	0	0	0
C751T	751	C	T	ORF1ab	ORF1ab:p.162N	SNP	synonymous_variant	0	0	0	0	0	0	0	0	0.2442	0	0	0
A761G	761	A	G	ORF1ab	ORF1ab:p.166S>G	SNP	missense_variant	0	0	0	0	0.423729	0	0	0	0	0	0	0
C774T	774	C	T	ORF1ab	ORF1ab:p.170T>I	SNP	missense_variant	0	0	0	0	0	0	0	0.163934	0	0	0	0
C799T	799	C	T	ORF1ab	ORF1ab:p.178N	SNP	synonymous_variant	0	0	0	0	0	0	0	0	0	1.5625	0	0
G805A	805	G	A	ORF1ab	ORF1ab:p.180G	SNP	synonymous_variant	0	0	0	0	0	0	0	0	0.1221	0	0	0
C811T	811	C	T	ORF1ab	ORF1ab:p.182Y	SNP	synonymous_variant	0	0	0	0	0	1.53846	0	0	0	0	0	0
C815T	815	C	T	ORF1ab	ORF1ab:p.184R>C	SNP	missense_variant	0	0	0	0	0	0	0	0	0.2442	0	0	0
C823T	823	C	T	ORF1ab	ORF1ab:p.186V	SNP	synonymous_variant	0	0	0	0	0	0	0	0.163934	0.1221	0	0	0
A828C	828	A	C	ORF1ab	ORF1ab:p.188N>T	SNP	missense_variant	0	0	4.08163	0	0	0	0	0	0	0	0	0
C832T	832	C	T	ORF1ab	ORF1ab:p.189N	SNP	synonymous_variant	0	0	0	0	0	0	0	0	0.1221	0	0	0
C835T	835	C	T	ORF1ab	ORF1ab:p.190F	SNP	synonymous_variant	0	0	0	3.44828	0	0	0	0	0	0	0	0
G840A	840	G	A	ORF1ab	ORF1ab:p.192G>D	SNP	missense_variant	0.3663	0	0	0	0.423729	0	0	0	0	0	0	0
C853T	853	C	T	ORF1ab	ORF1ab:p.196Y	SNP	synonymous_variant	0	0	0	6.89655	0	0	0	0	0	0	0	0
G872A	872	G	A	ORF1ab	ORF1ab:p.203D>N	SNP	missense_variant	0	0	0	0	0	0	0	0	0.1221	0	0	0
C874A	874	C	A	ORF1ab	ORF1ab:p.203D>E	SNP	missense_variant	0	0	0	0	0	0	0	0	0.1221	0	0	0
C874T	874	C	T	ORF1ab	ORF1ab:p.203D	SNP	synonymous_variant	0	0	0	0	0	0	0	0.163934	0.1221	0	0	0
C875T	875	C	T	ORF1ab	ORF1ab:p.204L>F	SNP	missense_variant	0	0	0	0	0	0	0	0	0	0	6.66667	0
C878A	878	C	A	ORF1ab	ORF1ab:p.205L>I	SNP	missense_variant	0	0	0	0	0	0	0	0	0.1221	0	0	0
C884T	884	C	T	ORF1ab	ORF1ab:p.207R>C	SNP	missense_variant	0	0	0	0	0	1.53846	0	0	0	0	0	0
T886C	886	T	C	ORF1ab	ORF1ab:p.207R	SNP	synonymous_variant	0	0	0	0	0	0	0	0	0.3663	0	0	0
A895G	895	A	G	ORF1ab	ORF1ab:p.210K	SNP	synonymous_variant	0	0	0	0	0	0	0	0	0.1221	0	0	0
C900T	900	C	T	ORF1ab	ORF1ab:p.212S>L	SNP	missense_variant	0	0	0	0	0	0	0	0	0.1221	0	0	0
C913T	913	C	T	ORF1ab	ORF1ab:p.216S	SNP	synonymous_variant	0	53.3333	0	0	0	0	0	0	0.1221	0	0	0
C920T	920	C	T	ORF1ab	ORF1ab:p.219L	SNP	synonymous_variant	0	0	0	0	0	0	0	0.163934	0	0	0	0
C925T	925	C	T	ORF1ab	ORF1ab:p.220D	SNP	synonymous_variant	0	0	0	0	0.423729	0	0	0	0	0	0	0
C925A	925	C	A	ORF1ab	ORF1ab:p.220D>E	SNP	missense_variant	0	0	0	0	0.423729	0	0	0	0	0	0	0
C936T	936	C	T	ORF1ab	ORF1ab:p.224T>I	SNP	missense_variant	0	0	0	0	0	0	0	0	0.3663	0	0	0
G942A	942	G	A	ORF1ab	ORF1ab:p.226R>K	SNP	missense_variant	0	0	0	0	0	0	0	0.163934	0	0	0	0
G943A	943	G	A	ORF1ab	ORF1ab:p.226R	SNP	synonymous_variant	0	0	0	0	0	0	0	0.163934	0	0	0	0
A1004G	1004	A	G	ORF1ab	ORF1ab:p.247K>E	SNP	missense_variant	0	3.33333	0	0	0	0	0	0	0	0	0	0
G1043T	1043	G	T	ORF1ab	ORF1ab:p.260A>S	SNP	missense_variant	0	0	0	0	0	1.53846	0	0	0	0	0	0
G1048T	1048	G	T	ORF1ab	ORF1ab:p.261K>N	SNP	missense_variant	0	0	0	0	0	16.9231	0	0	0	0	0	0
C1059T	1059	C	T	ORF1ab	ORF1ab:p.265T>I	SNP	missense_variant	0	0	4.08163	0	0	0	0	0	0.1221	0	0	0
G1067A	1067	G	A	ORF1ab	ORF1ab:p.268G>R	SNP	missense_variant	0	0	0	0	0	0	0	0.163934	0	0	0	0
C1076T	1076	C	T	ORF1ab	ORF1ab:p.271P>S	SNP	missense_variant	0	0	0	0	0	12.3077	0	0	0.1221	0	0	0
G1085T	1085	G	T	ORF1ab	ORF1ab:p.274V>L	SNP	missense_variant	0	0	0	0	0	0	0	0.163934	0	0	0	0
T1090C	1090	T	C	ORF1ab	ORF1ab:p.275F	SNP	synonymous_variant	0	0	0	0	0	0	0	0.327869	0.4884	0	0	0
C1093T	1093	C	T	ORF1ab	ORF1ab:p.276P	SNP	synonymous_variant	0	0	0	0	0	0	0	0.163934	0	0	0	0
T1100A	1100	T	A	ORF1ab	ORF1ab:p.279S>T	SNP	missense_variant	0	0	0	0	0.423729	0	0	0	0	0	0	0
C1102T	1102	C	T	ORF1ab	ORF1ab:p.279S	SNP	synonymous_variant	0	0	0	0	0	0	0	0	0.1221	0	0	0
A1115G	1115	A	G	ORF1ab	ORF1ab:p.284I>V	SNP	missense_variant	0	0	0	0	0	0	0	0	0	1.5625	0	0
C1122T	1122	C	T	ORF1ab	ORF1ab:p.286P>L	SNP	missense_variant	0	0	0	0	0.423729	0	0	0	0	0	0	0
C1142T	1142	C	T	ORF1ab	ORF1ab:p.293L>F	SNP	missense_variant	0	0	0	0	0	0	0	0	0.1221	0	0	0
G1148T	1148	G	T	ORF1ab	ORF1ab:p.295G>C	SNP	missense_variant	0	0	0	0	0	0	0	0.163934	0	0	0	0
C1150T	1150	C	T	ORF1ab	ORF1ab:p.295G	SNP	synonymous_variant	0	0	0	0	0.423729	0	0	0.163934	0	0	0	0
G1157A	1157	G	A	ORF1ab	ORF1ab:p.298G>S	SNP	missense_variant	0	0	0	0	0.847458	0	0	0	0	0	0	0
G1161A	1161	G	A	ORF1ab	ORF1ab:p.299R>K	SNP	missense_variant	0	0	0	0	0	0	0	0.163934	0	0	0	0
G1167A	1167	G	A	ORF1ab	ORF1ab:p.301R>Q	SNP	missense_variant	0	0	0	0	0.423729	0	0	0	0	0	0	0
A1168G	1168	A	G	ORF1ab	ORF1ab:p.301R	SNP	synonymous_variant	0	0	0	0	0	0	0	0	0	1.5625	0	0
C1170T	1170	C	T	ORF1ab	ORF1ab:p.302S>F	SNP	missense_variant	0	0	2.04082	0	0	0	0	0	0	0	0	0
C1174T	1174	C	T	ORF1ab	ORF1ab:p.303V	SNP	synonymous_variant	0	0	0	0	0	0	0	0	0	1.5625	0	0
A1180G	1180	A	G	ORF1ab	ORF1ab:p.305P	SNP	synonymous_variant	0	0	0	0	0.423729	0	0	0	0	0	0	0
C1190T	1190	C	T	ORF1ab	ORF1ab:p.309P>S	SNP	missense_variant	0.3663	3.33333	18.3673	27.5862	0	0	0	0.163934	0	0	0	0
C1191T	1191	C	T	ORF1ab	ORF1ab:p.309P>L	SNP	missense_variant	0.732601	0	0	0	18.6441	0	0	0	0.2442	0	0	0
C1218T	1218	C	T	ORF1ab	ORF1ab:p.318S>L	SNP	missense_variant	0	0	0	0	0	0	0	0.163934	0.1221	0	0	0
C1223T	1223	C	T	ORF1ab	ORF1ab:p.320L>F	SNP	missense_variant	0	0	0	0	0	0	0	0	0	1.5625	0	0
C1267T	1267	C	T	ORF1ab	ORF1ab:p.334G	SNP	synonymous_variant	0	0	0	0	19.4915	0	0	0	0	0	0	0
T1276C	1276	T	C	ORF1ab	ORF1ab:p.337V	SNP	synonymous_variant	0	0	0	0	0	0	0	0.163934	0	0	0	0
C1300T	1300	C	T	ORF1ab	ORF1ab:p.345G	SNP	synonymous_variant	0	0	0	3.44828	0	0	0	0	0	0	0	0
C1302T	1302	C	T	ORF1ab	ORF1ab:p.346T>I	SNP	missense_variant	0	0	0	0	0.423729	0	0	0	0	0	0	0
G1304A	1304	G	A	ORF1ab	ORF1ab:p.347E>K	SNP	missense_variant	0	0	0	0	0	0	0	0.163934	0.1221	0	0	0
A1305T	1305	A	T	ORF1ab	ORF1ab:p.347E>V	SNP	missense_variant	0	0	0	0	0.423729	0	0	0	0	0	0	0
G1306C	1306	G	C	ORF1ab	ORF1ab:p.347E>D	SNP	missense_variant	0.3663	0	0	0	0	0	0	0	0	0	0	0
C1314T	1314	C	T	ORF1ab	ORF1ab:p.350T>I	SNP	missense_variant	0	0	0	0	0	0	0	0	0.1221	0	0	0
T1324C	1324	T	C	ORF1ab	ORF1ab:p.353G	SNP	synonymous_variant	0.3663	0	0	0	0	0	0	0	0	0	0	0
T1343C	1343	T	C	ORF1ab	ORF1ab:p.360L	SNP	synonymous_variant	0	0	0	0	0	0	0	0	0.1221	0	0	0
C1346T	1346	C	T	ORF1ab	ORF1ab:p.361P>S	SNP	missense_variant	0	0	0	0	0	0	0	0	0.2442	0	0	0
T1363A	1363	T	A	ORF1ab	ORF1ab:p.366V	SNP	synonymous_variant	0	0	0	0	0.423729	0	0	0	0	0	0	0
A1371G	1371	A	G	ORF1ab	ORF1ab:p.369Y>C	SNP	missense_variant	0	0	0	0	0	0	0	0.163934	0	0	0	0
C1377T	1377	C	T	ORF1ab	ORF1ab:p.371P>L	SNP	missense_variant	0	0	0	0	0	0	0	0.327869	0	0	0	0
C1387T	1387	C	T	ORF1ab	ORF1ab:p.374H	SNP	synonymous_variant	0	0	0	0	0	0	0	0.163934	0	0	0	0
T1391C	1391	T	C	ORF1ab	ORF1ab:p.376S>P	SNP	missense_variant	0	0	0	0	0.847458	0	0	0	0	0	0	0
C1419T	1419	C	T	ORF1ab	ORF1ab:p.385A>V	SNP	missense_variant	0	0	0	0	0	0	0	0.163934	0	0	0	0
C1420T	1420	C	T	ORF1ab	ORF1ab:p.385A	SNP	synonymous_variant	0	0	0	0	0	1.53846	0	0	0	0	0	0
C1426T	1426	C	T	ORF1ab	ORF1ab:p.387Y	SNP	synonymous_variant	0	0	0	0	0.847458	0	0	0	0	0	0	0
C1437T	1437	C	T	ORF1ab	ORF1ab:p.391S>F	SNP	missense_variant	0	0	0	0	0	0	0	0.163934	0.2442	0	0	0
G1439T	1439	G	T	ORF1ab	ORF1ab:p.392G>C	SNP	missense_variant	0	0	0	0	0	0	0	0	0.1221	0	0	0
C1441T	1441	C	T	ORF1ab	ORF1ab:p.392G	SNP	synonymous_variant	0	0	0	0	0	0	0	0	0.3663	0	0	0
C1457T	1457	C	T	ORF1ab	ORF1ab:p.398R>C	SNP	missense_variant	0.3663	0	0	0	0	0	0	0	0	0	0	0
G1462A	1462	G	A	ORF1ab	ORF1ab:p.399K	SNP	synonymous_variant	0	0	0	0	0	0	0	0	0	0	6.66667	0
G1463A	1463	G	A	ORF1ab	ORF1ab:p.400G>S	SNP	missense_variant	0	0	0	3.44828	0	0	0	0	0	0	0	0
G1470A	1470	G	A	ORF1ab	ORF1ab:p.402R>H	SNP	missense_variant	0	0	0	0	0	0	0	0	0.1221	0	0	0
C1473T	1473	C	T	ORF1ab	ORF1ab:p.403T>I	SNP	missense_variant	0	0	0	0	0	0	0	0	0.2442	0	0	0
T1476C	1476	T	C	ORF1ab	ORF1ab:p.404I>T	SNP	missense_variant	0.3663	0	0	0	0	0	0	0	0	0	0	0
C1489T	1489	C	T	ORF1ab	ORF1ab:p.408G	SNP	synonymous_variant	0	0	2.04082	0	0	0	0	0	0.1221	0	0	0
C1498T	1498	C	T	ORF1ab	ORF1ab:p.411F	SNP	synonymous_variant	0	0	0	13.7931	0	0	0	0	0	0	0	0
C1514T	1514	C	T	ORF1ab	ORF1ab:p.417H>Y	SNP	missense_variant	0	0	0	0	0	0	0	0.163934	0	0	0	0
T1516C	1516	T	C	ORF1ab	ORF1ab:p.417H	SNP	synonymous_variant	0	0	0	0	0.423729	0	0	0	0	0	0	0
C1519T	1519	C	T	ORF1ab	ORF1ab:p.418N	SNP	synonymous_variant	0	0	0	0	0	1.53846	0	0	0	0	0	0
C1572T	1572	C	T	ORF1ab	ORF1ab:p.436T>I	SNP	missense_variant	0	0	0	0	0	0	0	0.163934	0	0	0	0
G1580T	1580	G	T	ORF1ab	ORF1ab:p.439V>F	SNP	missense_variant	0	0	2.04082	0	0	0	0	0	0	0	0	0
A1585G	1585	A	G	ORF1ab	ORF1ab:p.440G	SNP	synonymous_variant	0.3663	0	0	0	0	0	0	0	0	0	0	0
G1590T	1590	G	T	ORF1ab	ORF1ab:p.442G>V	SNP	missense_variant	0	0	0	0	0	3.07692	0	0	0	0	0	0
C1612T	1612	C	T	ORF1ab	ORF1ab:p.449N	SNP	synonymous_variant	0	0	2.04082	3.44828	0	0	0	0	0.1221	0	0	0
C1613T	1613	C	T	ORF1ab	ORF1ab:p.450L>F	SNP	missense_variant	0	0	0	0	0	0	0	0	0.1221	0	0	0
T1618A	1618	T	A	ORF1ab	ORF1ab:p.451L	SNP	synonymous_variant	0	0	0	0	0.423729	0	0	0	0	0	0	0
C1642T	1642	C	T	ORF1ab	ORF1ab:p.459V	SNP	synonymous_variant	0	0	4.08163	0	0	0	0	0	0	0	0	0
C1663T	1663	C	T	ORF1ab	ORF1ab:p.466D	SNP	synonymous_variant	0	0	0	0	0	0	0	0	0.1221	0	0	0
C1684T	1684	C	T	ORF1ab	ORF1ab:p.473I	SNP	synonymous_variant	0	0	0	6.89655	0	1.53846	0	0	0.2442	0	0	0
C1686T	1686	C	T	ORF1ab	ORF1ab:p.474A>V	SNP	missense_variant	0	0	0	0	0	0	0	0	0.1221	0	0	0
A1699G	1699	A	G	ORF1ab	ORF1ab:p.478A	SNP	synonymous_variant	0	0	2.04082	0	0	0	0	0	0	0	0	0
T1705C	1705	T	C	ORF1ab	ORF1ab:p.480F	SNP	synonymous_variant	0	0	0	0	0	0	0	0.327869	0	0	0	0
C1716T	1716	C	T	ORF1ab	ORF1ab:p.484T>I	SNP	missense_variant	0	0	0	0	0	0	0	0	0.1221	0	0	0
G1719T	1719	G	T	ORF1ab	ORF1ab:p.485S>I	SNP	missense_variant	0	0	0	0	0.423729	0	0	0	0	0	0	0
C1722T	1722	C	T	ORF1ab	ORF1ab:p.486A>V	SNP	missense_variant	0	3.33333	0	0	0	0	0	0	0.1221	0	0	0
G1727A	1727	G	A	ORF1ab	ORF1ab:p.488V>M	SNP	missense_variant	0	0	0	0	0.423729	3.07692	0	0	0	0	0	0
G1729A	1729	G	A	ORF1ab	ORF1ab:p.488V	SNP	synonymous_variant	0	0	0	0	0	3.07692	0	0	0	0	0	0
A1732G	1732	A	G	ORF1ab	ORF1ab:p.489E	SNP	synonymous_variant	0	0	0	0	0.423729	0	0	0	0	0	0	0
G1738C	1738	G	C	ORF1ab	ORF1ab:p.491V	SNP	synonymous_variant	0	0	0	0	0	0	0	0.163934	0	0	0	0
G1738T	1738	G	T	ORF1ab	ORF1ab:p.491V	SNP	synonymous_variant	0	0	0	0	0.423729	0	0	0.163934	0.2442	0	0	0
T1753C	1753	T	C	ORF1ab	ORF1ab:p.496Y	SNP	synonymous_variant	0	0	0	0	0.423729	0	0	0	0	0	0	0
G1757A	1757	G	A	ORF1ab	ORF1ab:p.498A>T	SNP	missense_variant	0	0	0	0	0	0	0	0	0	1.5625	0	0
C1758T	1758	C	T	ORF1ab	ORF1ab:p.498A>V	SNP	missense_variant	0	0	2.04082	0	0	0	0	0	0	0	0	0
A1795C	1795	A	C	ORF1ab	ORF1ab:p.510K>N	SNP	missense_variant	0	0	0	0	0	0	0	0	0	1.5625	0	0
A1807G	1807	A	G	ORF1ab	ORF1ab:p.514G	SNP	synonymous_variant	0	0	0	10.3448	0	0	0	0	0	0	0	0
G1820A	1820	G	A	ORF1ab	ORF1ab:p.519G>S	SNP	missense_variant	0	0	0	0	0	1.53846	0	0	0	0	0	0
C1825T	1825	C	T	ORF1ab	ORF1ab:p.520A	SNP	synonymous_variant	0	0	0	0	0	1.53846	0	0	0.1221	0	0	0
A1846G	1846	A	G	ORF1ab	ORF1ab:p.527K	SNP	synonymous_variant	0	0	0	0	0	1.53846	0	0	0	0	0	0
C1848T	1848	C	T	ORF1ab	ORF1ab:p.528S>L	SNP	missense_variant	0	0	0	0	0	1.53846	0	0.163934	0	0	0	0
A1849C	1849	A	C	ORF1ab	ORF1ab:p.528S	SNP	synonymous_variant	0	0	0	0	0	0	0	0	0.1221	0	0	0
C1853T	1853	C	T	ORF1ab	ORF1ab:p.530L	SNP	synonymous_variant	0	0	0	0	0	1.53846	0	0	0.1221	0	0	0
T1864G	1864	T	G	ORF1ab	ORF1ab:p.533L	SNP	synonymous_variant	0	0	0	0	0	0	0	0	0.1221	0	0	0
C1878T	1878	C	T	ORF1ab	ORF1ab:p.538S>L	SNP	missense_variant	0	0	0	0	0	1.53846	0	0	0	0	0	0
G1890T	1890	G	T	ORF1ab	ORF1ab:p.542R>L	SNP	missense_variant	0	0	0	0	0	1.53846	0	0	0	0	0	0
G1895A	1895	G	A	ORF1ab	ORF1ab:p.544V>I	SNP	missense_variant	0	0	0	0	0	0	0	0	0	1.5625	0	0
C1898A	1898	C	A	ORF1ab	ORF1ab:p.545R	SNP	synonymous_variant	0	0	0	0	2.11864	0	0	0	0	0	0	0
C1912T	1912	C	T	ORF1ab	ORF1ab:p.549S	SNP	synonymous_variant	0	0	0	0	0.847458	1.53846	0	0.491803	0.2442	0	0	0
C1913T	1913	C	T	ORF1ab	ORF1ab:p.550R>C	SNP	missense_variant	0	0	0	0	0	0	0	0	0.1221	0	0	0
G1914A	1914	G	A	ORF1ab	ORF1ab:p.550R>H	SNP	missense_variant	0	0	0	0	0	0	0	0	0.1221	0	0	0
C1915T	1915	C	T	ORF1ab	ORF1ab:p.550R	SNP	synonymous_variant	0	0	0	0	0	0	0	0.163934	0	0	0	0
T1927A	1927	T	A	ORF1ab	ORF1ab:p.554T	SNP	synonymous_variant	0	3.33333	0	0	0	0	0	0	0	0	0	0
C1929T	1929	C	T	ORF1ab	ORF1ab:p.555A>V	SNP	missense_variant	0	0	0	0	0.423729	0	0	0	0	0	0	0
C1931A	1931	C	A	ORF1ab	ORF1ab:p.556Q>K	SNP	missense_variant	0	0	0	0	0	0	0	0	0	1.5625	0	0
C1938T	1938	C	T	ORF1ab	ORF1ab:p.558S>F	SNP	missense_variant	0	0	0	0	1.27119	0	0	0	0	0	0	0
T1947C	1947	T	C	ORF1ab	ORF1ab:p.561V>A	SNP	missense_variant	0.3663	0	53.0612	3.44828	0	0	0	0	0	0	0	0
G1957T	1957	G	T	ORF1ab	ORF1ab:p.564K>N	SNP	missense_variant	0	0	0	0	0	0	0	0.491803	0	0	0	0
C1959T	1959	C	T	ORF1ab	ORF1ab:p.565A>V	SNP	missense_variant	0	0	4.08163	0	0	0	0	0	0	0	0	0
C1962T	1962	C	T	ORF1ab	ORF1ab:p.566A>V	SNP	missense_variant	0	0	0	0	0	0	0	0	0.1221	0	0	0
G1979A	1979	G	A	ORF1ab	ORF1ab:p.572G>R	SNP	missense_variant	0	0	0	0	0	0	0	0	0.1221	0	0	0
C2003T	2003	C	T	ORF1ab	ORF1ab:p.580L>F	SNP	missense_variant	0	0	0	0	0.423729	0	0	0	0	0	0	0
C2023T	2023	C	T	ORF1ab	ORF1ab:p.586F	SNP	synonymous_variant	0	0	0	0	0	0	0	0.163934	0.2442	0	0	1.72414
G2035T	2035	G	T	ORF1ab	ORF1ab:p.590L>F	SNP	missense_variant	0	0	0	0	0	0	0	0	0.1221	0	0	0
C2037T	2037	C	T	ORF1ab	ORF1ab:p.591A>V	SNP	missense_variant	0	0	0	0	0.847458	0	0	0.163934	0	0	0	0
C2040T	2040	C	T	ORF1ab	ORF1ab:p.592T>I	SNP	missense_variant	0	0	0	0	0	0	0	0	0.1221	0	0	0
C2048T	2048	C	T	ORF1ab	ORF1ab:p.595L	SNP	synonymous_variant	0	0	0	0	0	0	0	0	0.1221	1.5625	6.66667	0
G2051T	2051	G	T	ORF1ab	ORF1ab:p.596V>F	SNP	missense_variant	0	0	0	0	0	0	0	0	0.1221	0	0	0
G2051A	2051	G	A	ORF1ab	ORF1ab:p.596V>I	SNP	missense_variant	0	0	0	0	0	0	0	0	0	1.5625	0	0
C2062T	2062	C	T	ORF1ab	ORF1ab:p.599A	SNP	synonymous_variant	0	0	0	0	0	1.53846	0	0	0	0	0	0
T2080G	2080	T	G	ORF1ab	ORF1ab:p.605V	SNP	synonymous_variant	0	0	0	0	0	1.53846	0	0	0	0	0	0
C2106T	2106	C	T	ORF1ab	ORF1ab:p.614T>I	SNP	missense_variant	0	0	0	0	0	0	0	0.163934	0.1221	0	0	0
T2107C	2107	T	C	ORF1ab	ORF1ab:p.614T	SNP	synonymous_variant	0	0	4.08163	0	0	0	0	0	0	0	0	0
C2110T	2110	C	T	ORF1ab	ORF1ab:p.615N	SNP	synonymous_variant	0	13.3333	0	0	0	0	0	0	0	0	0	0
C2113T	2113	C	T	ORF1ab	ORF1ab:p.616I	SNP	synonymous_variant	0	0	0	0	0	0	0	0	0.2442	0	0	0
C2143T	2143	C	T	ORF1ab	ORF1ab:p.626P	SNP	synonymous_variant	0	0	0	0	0.423729	13.8462	0	0	0	0	0	0
G2144T	2144	G	T	ORF1ab	ORF1ab:p.627V>F	SNP	missense_variant	0	0	4.08163	0	0	0	0	0	0	0	0	0
C2146T	2146	C	T	ORF1ab	ORF1ab:p.627V	SNP	synonymous_variant	0	0	0	0	0	0	0	0.163934	0	0	0	0
G2155T	2155	G	T	ORF1ab	ORF1ab:p.630W>C	SNP	missense_variant	0	0	0	0	0	0	0	0	0.1221	0	0	0
A2161G	2161	A	G	ORF1ab	ORF1ab:p.632E	SNP	synonymous_variant	0	0	0	0	0	0	0	0	0.1221	0	0	0
G2164T	2164	G	T	ORF1ab	ORF1ab:p.633E>D	SNP	missense_variant	0	0	2.04082	0	0	0	0	0	0	0	0	0
G2173A	2173	G	A	ORF1ab	ORF1ab:p.636K	SNP	synonymous_variant	0	0	0	3.44828	0	0	0	0	0	0	0	0
C2189T	2189	C	T	ORF1ab	ORF1ab:p.642L>F	SNP	missense_variant	0	0	0	0	0.423729	0	0	0	0	0	0	0
T2201A	2201	T	A	ORF1ab	ORF1ab:p.646W>R	SNP	missense_variant	0	0	0	0	0	0	0	0	0.1221	0	0	0
A2214G	2214	A	G	ORF1ab	ORF1ab:p.650K>R	SNP	missense_variant	0	0	0	0	0	0	0	0.163934	0	0	0	0
C2223T	2223	C	T	ORF1ab	ORF1ab:p.653S>L	SNP	missense_variant	0	0	0	0	0	0	0	0	0.2442	0	0	0
G2229A	2229	G	A	ORF1ab	ORF1ab:p.655C>Y	SNP	missense_variant	0	0	0	0	0	0	0	0.163934	0	0	0	0
C2232T	2232	C	T	ORF1ab	ORF1ab:p.656A>V	SNP	missense_variant	0	0	0	0	0	0	0	0	0	1.5625	0	0
G2243A	2243	G	A	ORF1ab	ORF1ab:p.660V>I	SNP	missense_variant	0	0	0	0	0	0	0	0	0.2442	0	0	0
G2265A	2265	G	A	ORF1ab	ORF1ab:p.667C>Y	SNP	missense_variant	0	0	0	0	0	0	0	0	0.1221	0	0	0
G2267A	2267	G	A	ORF1ab	ORF1ab:p.668A>T	SNP	missense_variant	0	0	0	0	0	0	0	0.163934	0	0	0	0
A2270G	2270	A	G	ORF1ab	ORF1ab:p.669K>E	SNP	missense_variant	0	6.66667	0	0	0	0	0	0	0	0	0	0
G2272A	2272	G	A	ORF1ab	ORF1ab:p.669K	SNP	synonymous_variant	0	0	0	0	0	0	0	0.163934	0	0	0	0
G2272T	2272	G	T	ORF1ab	ORF1ab:p.669K>N	SNP	missense_variant	0	0	0	0	0	0	0	0	0	1.5625	0	0
A2276G	2276	A	G	ORF1ab	ORF1ab:p.671I>V	SNP	missense_variant	0	0	0	0	0.423729	0	0	0	0	0	0	0
G2281A	2281	G	A	ORF1ab	ORF1ab:p.672K	SNP	synonymous_variant	0	0	0	0	0.423729	0	0	0	0	0	0	0
G2293T	2293	G	T	ORF1ab	ORF1ab:p.676Q>H	SNP	missense_variant	0	0	0	0	0	0	0	0	0.2442	0	0	0
C2306T	2306	C	T	ORF1ab	ORF1ab:p.681L>F	SNP	missense_variant	0	0	0	0	0	0	0	0.163934	0.1221	0	0	0
A2311G	2311	A	G	ORF1ab	ORF1ab:p.682V	SNP	synonymous_variant	0	0	0	0	0.423729	0	0	0	0	0	0	0
A2313G	2313	A	G	ORF1ab	ORF1ab:p.683N>S	SNP	missense_variant	1.0989	0	0	0	0	0	0	0	0	0	0	0
G2323A	2323	G	A	ORF1ab	ORF1ab:p.686L	SNP	synonymous_variant	0	0	0	0	0	0	0	0.163934	0	0	0	0
C2334T	2334	C	T	ORF1ab	ORF1ab:p.690A>V	SNP	missense_variant	0	0	0	0	0	0	0	0.327869	0.1221	0	0	0
T2346C	2346	T	C	ORF1ab	ORF1ab:p.694I>T	SNP	missense_variant	0	0	0	0	0	0	0	0.327869	0	0	0	0
G2354A	2354	G	A	ORF1ab	ORF1ab:p.697G>R	SNP	missense_variant	0	0	0	0	0	0	0	0.163934	0	0	0	0
A2368G	2368	A	G	ORF1ab	ORF1ab:p.701K	SNP	synonymous_variant	0	0	0	0	0	0	0	0.163934	0	0	0	0
C2388T	2388	C	T	ORF1ab	ORF1ab:p.708T>I	SNP	missense_variant	0	0	0	0	0	0	0	0.163934	0.1221	0	0	0
C2395T	2395	C	T	ORF1ab	ORF1ab:p.710V	SNP	synonymous_variant	0	0	0	0	0	1.53846	0	0	0	0	0	0
G2398A	2398	G	A	ORF1ab	ORF1ab:p.711T	SNP	synonymous_variant	0	0	0	0	0	0	0	0.163934	0.1221	0	0	0
G2407A	2407	G	A	ORF1ab	ORF1ab:p.714K	SNP	synonymous_variant	0	0	0	0	0	0	0	0	0.1221	0	0	0
A2410G	2410	A	G	ORF1ab	ORF1ab:p.715G	SNP	synonymous_variant	0	0	0	0	0	0	0	0	0.1221	0	0	0
G2413A	2413	G	A	ORF1ab	ORF1ab:p.716L	SNP	synonymous_variant	0	0	0	0	0	0	0	0	0.1221	0	0	0
C2416T	2416	C	T	ORF1ab	ORF1ab:p.717Y	SNP	synonymous_variant	0	0	0	0	0	0	0	0.163934	0	0	0	0
T2428C	2428	T	C	ORF1ab	ORF1ab:p.721V	SNP	synonymous_variant	0	0	0	0	0	0	0	0.163934	0	0	0	0
C2433T	2433	C	T	ORF1ab	ORF1ab:p.723S>F	SNP	missense_variant	0	0	0	0	0	0	0	0	0.1221	1.5625	0	0
G2441A	2441	G	A	ORF1ab	ORF1ab:p.726E>K	SNP	missense_variant	0	0	0	0	0	0	0	0.327869	0	0	0	0
C2445T	2445	C	T	ORF1ab	ORF1ab:p.727T>I	SNP	missense_variant	0	0	0	0	0	0	0	0	0	1.5625	0	0
G2447T	2447	G	T	ORF1ab	ORF1ab:p.728G>C	SNP	missense_variant	0	3.33333	0	0	0	0	0	0	0	0	0	0
C2449T	2449	C	T	ORF1ab	ORF1ab:p.728G	SNP	synonymous_variant	0	0	0	0	0.847458	0	0	0	0	0	0	0
C2453T	2453	C	T	ORF1ab	ORF1ab:p.730L>F	SNP	missense_variant	0	16.6667	0	0	0	0	0.373134	0.655738	0	0	0	0
C2455T	2455	C	T	ORF1ab	ORF1ab:p.730L	SNP	synonymous_variant	1.0989	0	0	0	0	0	0	0.163934	0	0	0	0
G2468GC	2468	G	GC	ORF1ab	ORF1ab:p.735A>AX	Insertion	frameshift_variant	0	0	0	0	0	0	0	0.163934	0	0	0	0
C2470T	2470	C	T	ORF1ab	ORF1ab:p.735A	SNP	synonymous_variant	0.3663	0	0	0	0	0	1.1194	22.623	0.2442	0	0	6.89655
C2485T	2485	C	T	ORF1ab	ORF1ab:p.740I	SNP	synonymous_variant	0	0	2.04082	0	0	0	0	0.163934	0	0	0	0
C2488T	2488	C	T	ORF1ab	ORF1ab:p.741F	SNP	synonymous_variant	0	0	0	0	0.423729	0	0	0	0	0	0	0
A2497G	2497	A	G	ORF1ab	ORF1ab:p.744G	SNP	synonymous_variant	0	0	0	3.44828	0	0	0	0	0	0	0	0
G2498A	2498	G	A	ORF1ab	ORF1ab:p.745E>K	SNP	missense_variant	0	0	0	0	0	0	0	0	0.2442	0	0	0
C2507T	2507	C	T	ORF1ab	ORF1ab:p.748P>S	SNP	missense_variant	0	0	0	0	0	0	0	0	0.2442	0	0	0
C2508T	2508	C	T	ORF1ab	ORF1ab:p.748P>L	SNP	missense_variant	0	0	0	0	0	0	0	0	0.1221	0	0	0
C2509T	2509	C	T	ORF1ab	ORF1ab:p.748P	SNP	synonymous_variant	0	0	0	0	1.27119	0	0	0	0.1221	0	0	0
G2518T	2518	G	T	ORF1ab	ORF1ab:p.751V	SNP	synonymous_variant	0	0	0	0	0	1.53846	0	0	0	0	0	0
C2523T	2523	C	T	ORF1ab	ORF1ab:p.753T>I	SNP	missense_variant	0	0	0	0	0.423729	1.53846	0	0	0.1221	0	0	0
C2536T	2536	C	T	ORF1ab	ORF1ab:p.757V	SNP	synonymous_variant	0	0	0	0	0	0	0	0	0.1221	0	0	0
C2544T	2544	C	T	ORF1ab	ORF1ab:p.760T>I	SNP	missense_variant	0	13.3333	0	0	0	0	0	0	0	0	0	0
A2560G	2560	A	G	ORF1ab	ORF1ab:p.765P	SNP	synonymous_variant	0	0	0	0	0	4.61538	0	0	0	0	0	0
A2568G	2568	A	G	ORF1ab	ORF1ab:p.768Q>R	SNP	missense_variant	0	0	0	0	0	0	0	0	0.976801	0	0	0
C2594T	2594	C	T	ORF1ab	ORF1ab:p.777P>S	SNP	missense_variant	0	0	0	0	0.847458	0	0	0	0	0	0	0
T2602C	2602	T	C	ORF1ab	ORF1ab:p.779V	SNP	synonymous_variant	0	0	0	0	0	0	0	0	0	0	0	3.44828
C2623T	2623	C	T	ORF1ab	ORF1ab:p.786N	SNP	synonymous_variant	0	0	0	0	0	0	0	0	0.1221	0	0	0
G2626A	2626	G	A	ORF1ab	ORF1ab:p.787G	SNP	synonymous_variant	0	0	0	0	0	0	0	0	0.2442	0	0	0
A2647G	2647	A	G	ORF1ab	ORF1ab:p.794K	SNP	synonymous_variant	0	0	2.04082	0	0	0	0	0	0	0	0	0
G2659A	2659	G	A	ORF1ab	ORF1ab:p.798K	SNP	synonymous_variant	0	0	0	6.89655	0	0	0	0	0	0	0	0
G2672T	2672	G	T	ORF1ab	ORF1ab:p.803A>S	SNP	missense_variant	0	0	0	0	0	0	0	0	0.1221	0	0	0
T2677C	2677	T	C	ORF1ab	ORF1ab:p.804P	SNP	synonymous_variant	0	0	0	0	0	0	0	0	0.2442	0	0	0
A2692T	2692	A	T	ORF1ab	ORF1ab:p.809T	SNP	synonymous_variant	0	0	2.04082	0	0	0	0	0	0	0	0	0
C2695T	2695	C	T	ORF1ab	ORF1ab:p.810N	SNP	synonymous_variant	0	0	0	0	0.423729	0	0	0	0	0	0	0
C2704T	2704	C	T	ORF1ab	ORF1ab:p.813F	SNP	synonymous_variant	0	0	0	0	0	0	0	0	0.2442	0	0	0
C2710T	2710	C	T	ORF1ab	ORF1ab:p.815L	SNP	synonymous_variant	0	0	0	0	0	0	0	0.163934	0	0	0	0
C2716T	2716	C	T	ORF1ab	ORF1ab:p.817G	SNP	synonymous_variant	0	0	0	0	0.423729	0	0	0	0	0	0	0
G2731A	2731	G	A	ORF1ab	ORF1ab:p.822K	SNP	synonymous_variant	0	0	0	0	0	0	0	0	0.1221	0	0	0
C2736A	2736	C	A	ORF1ab	ORF1ab:p.824T>N	SNP	missense_variant	0	0	0	0	0	0	0	0	0.1221	0	0	0
C2736T	2736	C	T	ORF1ab	ORF1ab:p.824T>I	SNP	missense_variant	0	0	0	0	0	0	0	0	0.1221	0	0	0
T2743C	2743	T	C	ORF1ab	ORF1ab:p.826G	SNP	synonymous_variant	0	0	0	0	0	0	0	0	0.2442	0	0	0
G2747A	2747	G	A	ORF1ab	ORF1ab:p.828D>N	SNP	missense_variant	0	0	0	0	0	0	0	0	0.1221	0	0	0
G2764T	2764	G	T	ORF1ab	ORF1ab:p.833V	SNP	synonymous_variant	0	0	0	0	0	0	0	0	0	1.5625	0	0
T2770C	2770	T	C	ORF1ab	ORF1ab:p.835G	SNP	synonymous_variant	0	0	0	0	0	0	0	0.163934	0	0	0	0
G2782T	2782	G	T	ORF1ab	ORF1ab:p.839V	SNP	synonymous_variant	0	0	0	0	0	0	0	0	0.1221	0	0	0
C2788T	2788	C	T	ORF1ab	ORF1ab:p.841I	SNP	synonymous_variant	0	0	0	0	0	0	0	0	0.1221	0	0	0
C2790T	2790	C	T	ORF1ab	ORF1ab:p.842T>I	SNP	missense_variant	2.5641	0	0	0	0	0	4.85075	0.327869	98.2906	100	93.3333	79.3103
T2824C	2824	T	C	ORF1ab	ORF1ab:p.853L	SNP	synonymous_variant	0	0	0	0	0.423729	0	0	0	0	0	0	0
A2832G	2832	A	G	ORF1ab	ORF1ab:p.856K>R	SNP	missense_variant	1.4652	0	0	0	0	0	3.73134	94.5902	0	0	0	5.17241
C2836T	2836	C	T	ORF1ab	ORF1ab:p.857C	SNP	synonymous_variant	0.3663	0	12.2449	0	0	0	0	0.163934	0	0	0	0
G2849T	2849	G	T	ORF1ab	ORF1ab:p.862V>F	SNP	missense_variant	0	0	0	3.44828	0	0	0	0	0	0	0	0
C2855A	2855	C	A	ORF1ab	ORF1ab:p.864L>I	SNP	missense_variant	0	0	0	0	0	0	0	0	0	1.5625	0	0
C2862T	2862	C	T	ORF1ab	ORF1ab:p.866T>I	SNP	missense_variant	0	0	0	0	0	0	0	0.163934	0	0	0	0
C2881T	2881	C	T	ORF1ab	ORF1ab:p.872A	SNP	synonymous_variant	0	0	0	0	0	0	0	0.163934	0	0	0	0
T2899G	2899	T	G	ORF1ab	ORF1ab:p.878A	SNP	synonymous_variant	0	0	0	0	0	0	0	0	0.1221	0	0	0
C2902T	2902	C	T	ORF1ab	ORF1ab:p.879V	SNP	synonymous_variant	0	0	0	0	0	0	0	1.80328	0	0	0	0
A2908G	2908	A	G	ORF1ab	ORF1ab:p.881K	SNP	synonymous_variant	0	0	0	0	0	1.53846	0	0	0	0	0	0
A2923G	2923	A	G	ORF1ab	ORF1ab:p.886V	SNP	synonymous_variant	0.3663	0	0	0	0	0	0	0	0	0	0	0
G2967A	2967	G	A	ORF1ab	ORF1ab:p.901S>N	SNP	missense_variant	0	0	0	0	0	0	0	0.163934	0	0	0	0
C2973T	2973	C	T	ORF1ab	ORF1ab:p.903A>V	SNP	missense_variant	0	0	2.04082	0	0	0	0	0	0	0	0	0
T2974C	2974	T	C	ORF1ab	ORF1ab:p.903A	SNP	synonymous_variant	0	0	0	0	0	0	0.373134	0	0.1221	0	0	0
C3037T	3037	C	T	ORF1ab	ORF1ab:p.924F	SNP	synonymous_variant	95.9707	83.3333	100	93.1034	94.9153	98.4615	100	99.8361	99.8779	100	100	100
C3041T	3041	C	T	ORF1ab	ORF1ab:p.926P>S	SNP	missense_variant	0	0	0	0	0	1.53846	0	0	0	0	0	0
A3046G	3046	A	G	ORF1ab	ORF1ab:p.927P	SNP	synonymous_variant	0	0	0	0	0	0	0	0.163934	0	0	0	0
G3059A	3059	G	A	ORF1ab	ORF1ab:p.932E>K	SNP	missense_variant	0	0	0	0	0	0	0	0	0.1221	0	0	0
A3069G	3069	A	G	ORF1ab	ORF1ab:p.935D>G	SNP	missense_variant	0	0	0	0	0.423729	0	0	0	0	0	0	0
A3076G	3076	A	G	ORF1ab	ORF1ab:p.937E	SNP	synonymous_variant	0	0	0	0	0	0	0	0.163934	0	0	0	0
A3076C	3076	A	C	ORF1ab	ORF1ab:p.937E>D	SNP	missense_variant	0	0	0	0	0	0	0	0	0	0	0	1.72414
A3078C	3078	A	C	ORF1ab	ORF1ab:p.938E>A	SNP	missense_variant	0	0	0	0	0	0	0	0.163934	0	0	0	0
T3086C	3086	T	C	ORF1ab	ORF1ab:p.941F>L	SNP	missense_variant	0	0	0	0	0	0	0	0	0.1221	0	0	0
C3092T	3092	C	T	ORF1ab	ORF1ab:p.943P>S	SNP	missense_variant	0	0	0	0	0.423729	0	0	0	0	0	0	0
C3096T	3096	C	T	ORF1ab	ORF1ab:p.944S>L	SNP	missense_variant	0	0	4.08163	0	0.423729	0	0	0.655738	0	0	0	0
C3099T	3099	C	T	ORF1ab	ORF1ab:p.945T>I	SNP	missense_variant	0	0	0	0	0.423729	0	0	0	0	0	0	0
T3104C	3104	T	C	ORF1ab	ORF1ab:p.947Y>H	SNP	missense_variant	0	0	0	0	0	0	0	0.491803	0	0	0	0
G3109T	3109	G	T	ORF1ab	ORF1ab:p.948E>D	SNP	missense_variant	0	0	0	0	0	0	0	0.163934	0	0	0	0
T3112C	3112	T	C	ORF1ab	ORF1ab:p.949Y	SNP	synonymous_variant	0	0	0	0	0.423729	0	0	0	0	0	0	0
A3126C	3126	A	C	ORF1ab	ORF1ab:p.954D>A	SNP	missense_variant	0	0	0	0	0	1.53846	0	0	0	0	0	0
G3145A	3145	G	A	ORF1ab	ORF1ab:p.960L	SNP	synonymous_variant	0	0	0	0	0	0	0	0	0.1221	1.5625	0	0
G3152A	3152	G	A	ORF1ab	ORF1ab:p.963G>S	SNP	missense_variant	0	0	0	0	0	1.53846	0	0	0	0	0	0
C3157T	3157	C	T	ORF1ab	ORF1ab:p.964A	SNP	synonymous_variant	0	0	2.04082	0	0	0	0	0	0	0	0	0
G3164A	3164	G	A	ORF1ab	ORF1ab:p.967A>T	SNP	missense_variant	0	0	0	0	0	1.53846	0	0	0	0	0	0
C3170T	3170	C	T	ORF1ab	ORF1ab:p.969L>F	SNP	missense_variant	0	0	0	0	0	0	0	0.163934	0	0	0	0
T3172A	3172	T	A	ORF1ab	ORF1ab:p.969L	SNP	synonymous_variant	0	0	0	0	0	0	0	0.163934	0	0	0	0
C3177T	3177	C	T	ORF1ab	ORF1ab:p.971P>L	SNP	missense_variant	0	0	0	0	0	6.15385	0	0.163934	0	0	0	0
A3196G	3196	A	G	ORF1ab	ORF1ab:p.977E	SNP	synonymous_variant	0	0	0	0	0.423729	0	0	0	0	0	0	0
A3205T	3205	A	T	ORF1ab	ORF1ab:p.980L>F	SNP	missense_variant	0	0	0	0	0	6.15385	0	0	0	0	0	0
T3229C	3229	T	C	ORF1ab	ORF1ab:p.988V	SNP	synonymous_variant	0	0	0	0	0	0	0	0	0.1221	0	0	0
G3231T	3231	G	T	ORF1ab	ORF1ab:p.989G>V	SNP	missense_variant	0	0	4.08163	0	0	0	0	0	0	0	0	0
C3241T	3241	C	T	ORF1ab	ORF1ab:p.992D	SNP	synonymous_variant	0	0	0	0	0	0	0	7.70492	0	0	0	0
G3259T	3259	G	T	ORF1ab	ORF1ab:p.998Q>H	SNP	missense_variant	0	0	2.04082	0	0	0	0	0	0	0	0	0
G3259A	3259	G	A	ORF1ab	ORF1ab:p.998Q	SNP	synonymous_variant	0	0	0	0	0	0	0	0.163934	0	0	0	0
C3261T	3261	C	T	ORF1ab	ORF1ab:p.999T>I	SNP	missense_variant	0	0	0	0	0	0	0	0	0.2442	0	0	0
T3265C	3265	T	C	ORF1ab	ORF1ab:p.1000T	SNP	synonymous_variant	0	0	0	0	0	0	0	0	0.1221	0	0	0
C3267T	3267	C	T	ORF1ab	ORF1ab:p.1001T>I	SNP	missense_variant	0	96.6667	4.08163	0	0	0	0	0	0.1221	0	0	0
A3273T	3273	A	T	ORF1ab	ORF1ab:p.1003Q>L	SNP	missense_variant	0	3.33333	0	0	0	0	0	0	0	0	0	0
G3287T	3287	G	T	ORF1ab	ORF1ab:p.1008V>F	SNP	missense_variant	0	0	0	0	0	0	0	0.163934	0	0	0	0
G3320T	3320	G	T	ORF1ab	ORF1ab:p.1019V>F	SNP	missense_variant	0	0	0	0	0	0	0	0.163934	0	0	0	0
G3328T	3328	G	T	ORF1ab	ORF1ab:p.1021Q>H	SNP	missense_variant	0	0	0	0	0.423729	0	0	0	0	0	0	0
G3328A	3328	G	A	ORF1ab	ORF1ab:p.1021Q	SNP	synonymous_variant	0	0	0	0	0	0	0	0	0.1221	0	0	0
T3343C	3343	T	C	ORF1ab	ORF1ab:p.1026N	SNP	synonymous_variant	0	0	0	0	0	0	0	0	0.1221	0	0	0
A3350G	3350	A	G	ORF1ab	ORF1ab:p.1029S>G	SNP	missense_variant	0	0	0	0	1.69492	0	0	0	0	0	0	0
G3351T	3351	G	T	ORF1ab	ORF1ab:p.1029S>I	SNP	missense_variant	0	0	0	0	0	0	0	0	0.4884	0	0	0
C3382T	3382	C	T	ORF1ab	ORF1ab:p.1039Y	SNP	synonymous_variant	0	0	0	0	0	0	0	0	0.1221	0	0	0
C3425T	3425	C	T	ORF1ab	ORF1ab:p.1054P>S	SNP	missense_variant	0	0	0	0	0	0	0	0	0.2442	0	0	0
C3426T	3426	C	T	ORF1ab	ORF1ab:p.1054P>L	SNP	missense_variant	0	0	0	0	0	0	0	0.163934	0	0	0	0
G3431T	3431	G	T	ORF1ab	ORF1ab:p.1056V>L	SNP	missense_variant	0	0	12.2449	0	0	0	0	0.163934	0	0	0	0
C3457T	3457	C	T	ORF1ab	ORF1ab:p.1064Y	SNP	synonymous_variant	0	0	0	37.931	0	0	0	0	0	0	0	0
C3464T	3464	C	T	ORF1ab	ORF1ab:p.1067H>Y	SNP	missense_variant	0	0	0	0	0	0	0	0.163934	0	0	0	0
G3482A	3482	G	A	ORF1ab	ORF1ab:p.1073G>R	SNP	missense_variant	0	0	0	0	0	0	0	0	0.4884	0	0	0
C3487T	3487	C	T	ORF1ab	ORF1ab:p.1074A	SNP	synonymous_variant	0	0	0	0	0	1.53846	0	0	0	0	0	0
T3488C	3488	T	C	ORF1ab	ORF1ab:p.1075L	SNP	synonymous_variant	0	0	0	0	0	0	0	0	0	1.5625	0	0
G3497A	3497	G	A	ORF1ab	ORF1ab:p.1078A>T	SNP	missense_variant	0.732601	0	0	0	0	0	0	0	0	0	0	0
T3519C	3519	T	C	ORF1ab	ORF1ab:p.1085V>A	SNP	missense_variant	0	0	0	0	0	0	0	0	0.1221	0	0	0
A3523G	3523	A	G	ORF1ab	ORF1ab:p.1086E	SNP	synonymous_variant	0	0	0	0	0	0	0	0.163934	0	0	0	0
G3563A	3563	G	A	ORF1ab	ORF1ab:p.1100G>S	SNP	missense_variant	0	0	0	0	0	0	0	0	0	0	0	1.72414
A3569G	3569	A	G	ORF1ab	ORF1ab:p.1102S>G	SNP	missense_variant	0	0	0	0	0	0	0	0.163934	0	0	0	0
G3573A	3573	G	A	ORF1ab	ORF1ab:p.1103C>Y	SNP	missense_variant	0	0	0	0	0	0	0	0.163934	0	0	0	0
G3582A	3582	G	A	ORF1ab	ORF1ab:p.1106S>N	SNP	missense_variant	0	0	0	0	0	0	0	0.163934	0	0	0	0
C3587T	3587	C	T	ORF1ab	ORF1ab:p.1108H>Y	SNP	missense_variant	0	0	0	0	0.423729	0	0	0	0	0	0	0
C3602T	3602	C	T	ORF1ab	ORF1ab:p.1113H>Y	SNP	missense_variant	0	0	0	0	0	0	0	0	0.1221	0	0	0
G3606T	3606	G	T	ORF1ab	ORF1ab:p.1114C>F	SNP	missense_variant	0.3663	0	0	0	0	0	0	0	0	0	0	0
T3607C	3607	T	C	ORF1ab	ORF1ab:p.1114C	SNP	synonymous_variant	0	0	0	0	0	0	0	0	0.2442	0	0	0
C3619T	3619	C	T	ORF1ab	ORF1ab:p.1118V	SNP	synonymous_variant	0	0	4.08163	0	0.847458	0	0	0.163934	0.3663	0	0	0
G3620A	3620	G	A	ORF1ab	ORF1ab:p.1119G>S	SNP	missense_variant	0	0	0	0	0	0	0	0	0.4884	0	0	0
T3648G	3648	T	G	ORF1ab	ORF1ab:p.1128I>S	SNP	missense_variant	0	0	0	0	0	0	0	0	0.1221	0	0	0
C3653T	3653	C	T	ORF1ab	ORF1ab:p.1130L>F	SNP	missense_variant	0	0	0	0	0	0	0	0.819672	0	1.5625	0	0
C3686A	3686	C	A	ORF1ab	ORF1ab:p.1141H>N	SNP	missense_variant	0	0	0	0	0	0	0	0.163934	0	0	0	0
C3714T	3714	C	T	ORF1ab	ORF1ab:p.1150S>L	SNP	missense_variant	0	0	0	0	0	0	0	0	0.1221	0	0	0
C3717T	3717	C	T	ORF1ab	ORF1ab:p.1151A>V	SNP	missense_variant	0	0	0	0	0	0	0	0	0.1221	0	0	0
G3728T	3728	G	T	ORF1ab	ORF1ab:p.1155G>C	SNP	missense_variant	0	0	0	0	0	0	0	0	0.1221	0	0	0
C3732T	3732	C	T	ORF1ab	ORF1ab:p.1156A>V	SNP	missense_variant	0	0	0	0	0	0	0	0	0.1221	0	0	0
C3737T	3737	C	T	ORF1ab	ORF1ab:p.1158P>S	SNP	missense_variant	0	0	0	0	0	0	0	0.163934	0	1.5625	0	0
C3738T	3738	C	T	ORF1ab	ORF1ab:p.1158P>L	SNP	missense_variant	0	0	4.08163	0	0	0	0	0	0	0	0	0
C3738A	3738	C	A	ORF1ab	ORF1ab:p.1158P>H	SNP	missense_variant	0	0	0	0	0.423729	0	0	0	0	0	0	0
C3743T	3743	C	T	ORF1ab	ORF1ab:p.1160H>Y	SNP	missense_variant	0	0	0	0	0	0	0.373134	0.163934	0.1221	0	0	0
G3774A	3774	G	A	ORF1ab	ORF1ab:p.1170R>H	SNP	missense_variant	0.3663	0	0	0	0	0	0	0	0	1.5625	0	0
C3796T	3796	C	T	ORF1ab	ORF1ab:p.1177V	SNP	synonymous_variant	0	0	0	0	0	0	0	0	0.2442	28.125	6.66667	0
T3802A	3802	T	A	ORF1ab	ORF1ab:p.1179D>E	SNP	missense_variant	0	0	0	0	0	1.53846	0	0	0	0	0	0
C3811T	3811	C	T	ORF1ab	ORF1ab:p.1182L	SNP	synonymous_variant	0	0	0	0	0.423729	0	0	0	0.2442	0	0	0
C3817T	3817	C	T	ORF1ab	ORF1ab:p.1184D	SNP	synonymous_variant	0	0	0	0	0	1.53846	0	0	0	0	0	0
C3828T	3828	C	T	ORF1ab	ORF1ab:p.1188S>L	SNP	missense_variant	0	0	0	0	0	0	0	0.163934	0	0	0	0
A3830G	3830	A	G	ORF1ab	ORF1ab:p.1189S>G	SNP	missense_variant	0	0	0	6.89655	0	0	0	0	0	0	0	0
A3848C	3848	A	C	ORF1ab	ORF1ab:p.1195S>R	SNP	missense_variant	0	0	0	0	0.847458	0	0	0	0	0	0	0
G3851A	3851	G	A	ORF1ab	ORF1ab:p.1196E>K	SNP	missense_variant	0	0	0	0	0	0	0	0.163934	0	0	0	0
A3852G	3852	A	G	ORF1ab	ORF1ab:p.1196E>G	SNP	missense_variant	0	0	0	0	0.423729	0	0	0	0	0	0	0
A3855C	3855	A	C	ORF1ab	ORF1ab:p.1197K>T	SNP	missense_variant	0	0	0	0	0	0	0	0	0.2442	0	0	0
A3859G	3859	A	G	ORF1ab	ORF1ab:p.1198Q	SNP	synonymous_variant	0	0	0	0	0	0	0	0	0	0	6.66667	0
G3871T	3871	G	T	ORF1ab	ORF1ab:p.1202K>N	SNP	missense_variant	0	0	0	0	0	0	0	0	0.3663	0	0	0
T3873C	3873	T	C	ORF1ab	ORF1ab:p.1203I>T	SNP	missense_variant	0	0	0	0	0	0	0	0	0.1221	0	0	0
C3876T	3876	C	T	ORF1ab	ORF1ab:p.1204A>V	SNP	missense_variant	0	0	0	0	0	0	0	0	0.1221	0	0	0
T3883G	3883	T	G	ORF1ab	ORF1ab:p.1206I>M	SNP	missense_variant	0	0	0	0	0	0	0	0	0.1221	0	0	0
C3884T	3884	C	T	ORF1ab	ORF1ab:p.1207P>S	SNP	missense_variant	0	0	0	0	0.423729	0	0	0	0	0	0	0
G3892T	3892	G	T	ORF1ab	ORF1ab:p.1209E>D	SNP	missense_variant	0.732601	0	0	0	0	0	0	0	0	0	0	0
G3896T	3896	G	T	ORF1ab	ORF1ab:p.1211V>F	SNP	missense_variant	0	0	0	0	0	0	0	0.327869	0	0	0	0
A3908T	3908	A	T	ORF1ab	ORF1ab:p.1215I>L	SNP	missense_variant	0.3663	0	0	0	0	0	0	0	0	0	0	0
A3908G	3908	A	G	ORF1ab	ORF1ab:p.1215I>V	SNP	missense_variant	0	0	0	0	0	1.53846	0	0	0	0	0	0
C3923T	3923	C	T	ORF1ab	ORF1ab:p.1220P>S	SNP	missense_variant	0	0	2.04082	0	0	0	0	0.163934	0	0	0	0
T3925A	3925	T	A	ORF1ab	ORF1ab:p.1220P	SNP	synonymous_variant	0	0	0	0	0	0	0	0.163934	0	0	0	0
C3927T	3927	C	T	ORF1ab	ORF1ab:p.1221S>L	SNP	missense_variant	0	0	0	0	0	0	0	0.163934	0.2442	28.125	6.66667	0
C3944G	3944	C	G	ORF1ab	ORF1ab:p.1227Q>E	SNP	missense_variant	0	0	0	0	0	0	0	1.14754	0	0	0	0
A3946T	3946	A	T	ORF1ab	ORF1ab:p.1227Q>H	SNP	missense_variant	0	0	0	0	0	0	0	1.14754	0	0	0	0
A3959G	3959	A	G	ORF1ab	ORF1ab:p.1232I>V	SNP	missense_variant	0	0	0	0	1.69492	0	0	0	0	0	0	0
C3987T	3987	C	T	ORF1ab	ORF1ab:p.1241T>I	SNP	missense_variant	0	0	0	0	0	0	0	0.327869	0.2442	0	0	0
C3990T	3990	C	T	ORF1ab	ORF1ab:p.1242T>I	SNP	missense_variant	0	0	0	0	0.423729	0	0	0	0	0	0	0
C3992T	3992	C	T	ORF1ab	ORF1ab:p.1243L	SNP	synonymous_variant	0	0	0	0	0	1.53846	0	0	0	0	0	0
C4002T	4002	C	T	ORF1ab	ORF1ab:p.1246T>I	SNP	missense_variant	0	0	2.04082	0	0	0	0	0	0	0	0	0
G4006T	4006	G	T	ORF1ab	ORF1ab:p.1247K>N	SNP	missense_variant	0.3663	0	0	0	0	0	0	0	0	0	0	0
G4016A	4016	G	A	ORF1ab	ORF1ab:p.1251E>K	SNP	missense_variant	0	0	0	0	0	0	0	0.163934	0	0	0	0
A4034G	4034	A	G	ORF1ab	ORF1ab:p.1257I>V	SNP	missense_variant	0	0	0	0	0.423729	1.53846	0	0	0	0	0	0
C4055T	4055	C	T	ORF1ab	ORF1ab:p.1264H>Y	SNP	missense_variant	0	0	0	0	0	0	0	0	0.1221	0	0	0
C4084T	4084	C	T	ORF1ab	ORF1ab:p.1273D	SNP	synonymous_variant	0	0	2.04082	0	0	0	0	0	0.1221	0	0	0
C4099T	4099	C	T	ORF1ab	ORF1ab:p.1278F	SNP	synonymous_variant	0	0	0	0	0	0	0	0	0	4.6875	0	0
A4102G	4102	A	G	ORF1ab	ORF1ab:p.1279L	SNP	synonymous_variant	0	0	0	0	0	0	0	0	0	1.5625	0	0
C4113T	4113	C	T	ORF1ab	ORF1ab:p.1283A>V	SNP	missense_variant	0	0	0	0	0	1.53846	0	0.327869	0	0	0	0
T4135C	4135	T	C	ORF1ab	ORF1ab:p.1290V	SNP	synonymous_variant	0	0	0	0	0	0	0	0	0.1221	0	0	0
C4158T	4158	C	T	ORF1ab	ORF1ab:p.1298A>V	SNP	missense_variant	0	0	0	0	0	1.53846	0	0	0	0	0	0
T4165A	4165	T	A	ORF1ab	ORF1ab:p.1300V	SNP	synonymous_variant	0	0	0	0	0	0	0.746269	0	0	0	0	0
A4166C	4166	A	C	ORF1ab	ORF1ab:p.1301I>L	SNP	missense_variant	0	0	0	0	0	0	0.746269	0	0	0	0	0
C4169G	4169	C	G	ORF1ab	ORF1ab:p.1302P>A	SNP	missense_variant	0	0	0	0	0	0	0.746269	0	0	0	0	0
T4171A	4171	T	A	ORF1ab	ORF1ab:p.1302P	SNP	synonymous_variant	0	0	0	0	0	0	0.746269	0	0	0	0	0
A4172C	4172	A	C	ORF1ab	ORF1ab:p.1303T>P	SNP	missense_variant	0	0	0	0	0	0	0.746269	0	0	0	0	0
G4181T	4181	G	T	ORF1ab	ORF1ab:p.1306A>S	SNP	missense_variant	0.3663	0	0	0	20.7627	16.9231	0	0.163934	0	0	0	0
G4184A	4184	G	A	ORF1ab	ORF1ab:p.1307G>S	SNP	missense_variant	2.9304	0	0	0	0	0	2.61194	0	96.8254	100	93.3333	53.4483
C4202T	4202	C	T	ORF1ab	ORF1ab:p.1313L	SNP	synonymous_variant	0.3663	0	0	0	0	0	0	0	0	0	0	0
C4206A	4206	C	A	ORF1ab	ORF1ab:p.1314A>E	SNP	missense_variant	0	0	0	0	0	0	0	0	0.1221	0	0	0
C4230T	4230	C	T	ORF1ab	ORF1ab:p.1322T>I	SNP	missense_variant	0	0	2.04082	0	0	0	0	0	0.1221	0	0	0
A4231G	4231	A	G	ORF1ab	ORF1ab:p.1322T	SNP	synonymous_variant	0	0	0	0	0.423729	0	0	0	0	0	0	0
C4276T	4276	C	T	ORF1ab	ORF1ab:p.1337Y	SNP	synonymous_variant	0	0	0	0	0.423729	0	0	0	0	0	0	0
A4291T	4291	A	T	ORF1ab	ORF1ab:p.1342A	SNP	synonymous_variant	0	0	4.08163	0	0	0	0	0	0	0	0	0
C4296T	4296	C	T	ORF1ab	ORF1ab:p.1344T>I	SNP	missense_variant	0	0	0	0	0	0	0	0	0.1221	0	0	0
G4300T	4300	G	T	ORF1ab	ORF1ab:p.1345V	SNP	synonymous_variant	0	0	4.08163	0	0	0	0	0	0.1221	0	0	0
C4320T	4320	C	T	ORF1ab	ORF1ab:p.1352A>V	SNP	missense_variant	0	0	0	0	0	0	0	0	0.1221	0	0	0
C4321T	4321	C	T	ORF1ab	ORF1ab:p.1352A	SNP	synonymous_variant	0.3663	0	0	0	0	0	0.746269	0	86.0806	100	80	25.8621
C4331T	4331	C	T	ORF1ab	ORF1ab:p.1356L	SNP	synonymous_variant	0	0	0	0	0	0	0	0.163934	0	0	0	0
T4351C	4351	T	C	ORF1ab	ORF1ab:p.1362N	SNP	synonymous_variant	0	0	0	0	0	0	0	0	0.2442	0	0	0
G4354A	4354	G	A	ORF1ab	ORF1ab:p.1363E	SNP	synonymous_variant	0.3663	0	0	0	0	0	0	0	0	0	0	0
T4375C	4375	T	C	ORF1ab	ORF1ab:p.1370T	SNP	synonymous_variant	0	0	2.04082	0	0	0	0	0	0	0	0	0
G4399T	4399	G	T	ORF1ab	ORF1ab:p.1378M>I	SNP	missense_variant	0	0	0	0	0.423729	0	0	0	0	0	0	0
C4421T	4421	C	T	ORF1ab	ORF1ab:p.1386R>C	SNP	missense_variant	0	0	0	0	0	0	0	0.163934	0	0	0	0
G4422A	4422	G	A	ORF1ab	ORF1ab:p.1386R>H	SNP	missense_variant	0	0	0	0	0	0	0	0	0.1221	0	0	0
C4423T	4423	C	T	ORF1ab	ORF1ab:p.1386R	SNP	synonymous_variant	0	0	0	0	0	0	0	0.163934	0.2442	0	0	0
C4438T	4438	C	T	ORF1ab	ORF1ab:p.1391V	SNP	synonymous_variant	0	0	0	0	0	0	0	0.163934	0	0	0	0
G4444T	4444	G	T	ORF1ab	ORF1ab:p.1393V	SNP	synonymous_variant	1.4652	0	0	0	0	0	0	0	0	0	0	0
A4447G	4447	A	G	ORF1ab	ORF1ab:p.1394E	SNP	synonymous_variant	0	0	0	0	0	0	0	0.163934	0	0	0	0
C4455G	4455	C	G	ORF1ab	ORF1ab:p.1397A>G	SNP	missense_variant	0	0	0	0	0	0	0	0	0.1221	0	0	0
C4456T	4456	C	T	ORF1ab	ORF1ab:p.1397A	SNP	synonymous_variant	0.3663	0	0	0	0	0	0	0	0	0	0	0
G4460A	4460	G	A	ORF1ab	ORF1ab:p.1399V>I	SNP	missense_variant	0	0	0	0	0	0	0	0	0.1221	0	0	0
T4461G	4461	T	G	ORF1ab	ORF1ab:p.1399V>G	SNP	missense_variant	0	0	0	0	0	0	0	0	0.1221	0	0	0
C4475T	4475	C	T	ORF1ab	ORF1ab:p.1404R>C	SNP	missense_variant	0	0	0	0	0	0	0	0.163934	0	0	0	0
G4504T	4504	G	T	ORF1ab	ORF1ab:p.1413E>D	SNP	missense_variant	0	0	4.08163	0	0	0	0	0	0	0	0	0
G4510T	4510	G	T	ORF1ab	ORF1ab:p.1415V	SNP	synonymous_variant	0	0	0	0	0.847458	0	0	0	0	0	0	0
G4510C	4510	G	C	ORF1ab	ORF1ab:p.1415V	SNP	synonymous_variant	0	0	0	0	0	0	0	0	0.1221	0	0	0
G4527A	4527	G	A	ORF1ab	ORF1ab:p.1421R>K	SNP	missense_variant	0	0	0	0	0	0	0	0	1.0989	0	0	0
T4532C	4532	T	C	ORF1ab	ORF1ab:p.1423Y>H	SNP	missense_variant	0	0	0	0	0	0	0	0	0.1221	0	0	0
C4534T	4534	C	T	ORF1ab	ORF1ab:p.1423Y	SNP	synonymous_variant	0	3.33333	0	0	0	0	0	0	0	0	0	0
C4540T	4540	C	T	ORF1ab	ORF1ab:p.1425Y	SNP	synonymous_variant	0	0	0	0	0.423729	0	0	0	0	0	0	0
C4542A	4542	C	A	ORF1ab	ORF1ab:p.1426T>N	SNP	missense_variant	0	0	0	0	0	0	0	0	0.1221	0	0	0
C4543T	4543	C	T	ORF1ab	ORF1ab:p.1426T	SNP	synonymous_variant	0	0	0	0	0	1.53846	0	0	0	0	0	0
A4548G	4548	A	G	ORF1ab	ORF1ab:p.1428K>R	SNP	missense_variant	0	0	0	0	0.423729	0	0	0	0	0	0	0
T4566C	4566	T	C	ORF1ab	ORF1ab:p.1434L>P	SNP	missense_variant	0	0	0	0	0	0	0	0	0.2442	0	0	0
A4568C	4568	A	C	ORF1ab	ORF1ab:p.1435I>L	SNP	missense_variant	0	0	0	0	0	0	0	0	0.2442	0	0	0
C4570A	4570	C	A	ORF1ab	ORF1ab:p.1435I	SNP	synonymous_variant	0	0	0	0	0	0	0	0	0.2442	0	0	0
C4575T	4575	C	T	ORF1ab	ORF1ab:p.1437T>I	SNP	missense_variant	0	0	0	0	0	0	0	0	0.1221	0	0	0
C4577T	4577	C	T	ORF1ab	ORF1ab:p.1438L>F	SNP	missense_variant	0	0	0	0	0	1.53846	0	0	0	0	0	0
T4579A	4579	T	A	ORF1ab	ORF1ab:p.1438L	SNP	synonymous_variant	0	0	0	3.44828	0	0	0	0.327869	0.3663	0	0	0
G4583T	4583	G	T	ORF1ab	ORF1ab:p.1440D>Y	SNP	missense_variant	0.3663	0	0	0	0	0	0	0	0	0	0	0
C4586T	4586	C	T	ORF1ab	ORF1ab:p.1441L	SNP	synonymous_variant	0	0	0	0	0	0	0	0	0	21.875	6.66667	0
G4609T	4609	G	T	ORF1ab	ORF1ab:p.1448M>I	SNP	missense_variant	0.3663	0	0	0	0	0	0	0	0	0	0	0
C4633T	4633	C	T	ORF1ab	ORF1ab:p.1456G	SNP	synonymous_variant	0	0	2.04082	0	0	0	0	0	0	0	0	0
G4646A	4646	G	A	ORF1ab	ORF1ab:p.1461E>K	SNP	missense_variant	0	0	0	0	0	0	0	0	0.1221	0	0	0
C4668T	4668	C	T	ORF1ab	ORF1ab:p.1468S>F	SNP	missense_variant	0	0	0	0	0	0	0	0.163934	0	0	0	0
C4686T	4686	C	T	ORF1ab	ORF1ab:p.1474T>I	SNP	missense_variant	0	0	0	0	0	0	0	0	0	0	13.3333	0
G4694A	4694	G	A	ORF1ab	ORF1ab:p.1477V>I	SNP	missense_variant	0	0	0	0	0	0	0	0	0.1221	0	0	0
T4699C	4699	T	C	ORF1ab	ORF1ab:p.1478S	SNP	synonymous_variant	0	3.33333	0	0	0	0	0	0	0	0	0	0
T4732C	4732	T	C	ORF1ab	ORF1ab:p.1489Y	SNP	synonymous_variant	0	0	4.08163	0	0.423729	0	0	0	0	0	0	0
T4735C	4735	T	C	ORF1ab	ORF1ab:p.1490L	SNP	synonymous_variant	0	0	0	0	0	0	0	0.163934	0	0	0	0
C4752T	4752	C	T	ORF1ab	ORF1ab:p.1496T>I	SNP	missense_variant	0	0	0	0	0	0	0	0.163934	0	0	0	0
A4764G	4764	A	G	ORF1ab	ORF1ab:p.1500H>R	SNP	missense_variant	0	0	0	0	0	0	0	0	0	1.5625	0	0
C4780A	4780	C	A	ORF1ab	ORF1ab:p.1505I	SNP	synonymous_variant	0	0	0	0	0	1.53846	0	0	0	0	0	0
C4784T	4784	C	T	ORF1ab	ORF1ab:p.1507L>F	SNP	missense_variant	0	0	0	0	0	0	0	0	0.1221	0	0	0
C4788T	4788	C	T	ORF1ab	ORF1ab:p.1508A>V	SNP	missense_variant	0	0	0	0	0	0	0	0	0.3663	0	0	0
C4794T	4794	C	T	ORF1ab	ORF1ab:p.1510S>F	SNP	missense_variant	0	0	0	0	1.69492	1.53846	0	0	0	0	0	0
C4795T	4795	C	T	ORF1ab	ORF1ab:p.1510S	SNP	synonymous_variant	0	0	0	0	0	0	0	0.491803	0	0	0	0
T4805C	4805	T	C	ORF1ab	ORF1ab:p.1514W>R	SNP	missense_variant	0	0	0	0	0	0	0.373134	0	0	0	0	0
C4809T	4809	C	T	ORF1ab	ORF1ab:p.1515S>F	SNP	missense_variant	0	0	0	6.89655	0	0	0	0.163934	0	0	0	0
C4810A	4810	C	A	ORF1ab	ORF1ab:p.1515S	SNP	synonymous_variant	0	0	0	0	0	0	0	0.327869	0	0	0	0
A4851G	4851	A	G	ORF1ab	ORF1ab:p.1529K>R	SNP	missense_variant	0	0	0	0	0	1.53846	0	0	0	0	0	0
G4866T	4866	G	T	ORF1ab	ORF1ab:p.1534S>I	SNP	missense_variant	0	0	0	3.44828	0	0	0	0	0	0	0	0
A4870G	4870	A	G	ORF1ab	ORF1ab:p.1535V	SNP	synonymous_variant	0.3663	0	0	0	0	0	0	0	0	0	0	0
T4874C	4874	T	C	ORF1ab	ORF1ab:p.1537Y>H	SNP	missense_variant	0	0	0	0	0	0	0	0	0.1221	0	0	0
C4878A	4878	C	A	ORF1ab	ORF1ab:p.1538T>N	SNP	missense_variant	0	0	0	0	0	0	0	0	0	3.125	0	0
G4881A	4881	G	A	ORF1ab	ORF1ab:p.1539S>N	SNP	missense_variant	0	0	0	0	0	0	0	0	0.610501	0	0	0
T4882C	4882	T	C	ORF1ab	ORF1ab:p.1539S	SNP	synonymous_variant	0	0	0	0	0	0	0	0	0.2442	0	0	0
T4888C	4888	T	C	ORF1ab	ORF1ab:p.1541P	SNP	synonymous_variant	0.3663	0	0	0	0	0	0	0	0	0	0	0
C4891T	4891	C	T	ORF1ab	ORF1ab:p.1542T	SNP	synonymous_variant	0	0	0	0	0	0	0	0.163934	0	0	0	0
C4893T	4893	C	T	ORF1ab	ORF1ab:p.1543T>I	SNP	missense_variant	0	0	0	0	0	0	0	0	0.976801	0	0	0
C4897T	4897	C	T	ORF1ab	ORF1ab:p.1544F	SNP	synonymous_variant	0	0	0	0	0	0	0	0	0.1221	0	0	0
C4898T	4898	C	T	ORF1ab	ORF1ab:p.1545H>Y	SNP	missense_variant	0	0	0	0	0	0	0	0	0.1221	0	0	0
C4900T	4900	C	T	ORF1ab	ORF1ab:p.1545H	SNP	synonymous_variant	0.3663	0	0	0	0	0	0	0.163934	0	0	0	0
C4901A	4901	C	A	ORF1ab	ORF1ab:p.1546L>I	SNP	missense_variant	0.3663	0	0	0	0	0	0	0	0	0	0	0
A4916G	4916	A	G	ORF1ab	ORF1ab:p.1551I>V	SNP	missense_variant	0	0	0	0	0	0	0	0	0.1221	0	0	0
C4921A	4921	C	A	ORF1ab	ORF1ab:p.1552T	SNP	synonymous_variant	0	0	0	0	0.423729	0	0	0	0	0	0	0
C4927T	4927	C	T	ORF1ab	ORF1ab:p.1554D	SNP	synonymous_variant	0	0	0	0	0	0	0	0.163934	0.2442	0	0	1.72414
A4934G	4934	A	G	ORF1ab	ORF1ab:p.1557K>E	SNP	missense_variant	0	0	0	0	0	0	0	0	0.2442	0	0	0
C4938T	4938	C	T	ORF1ab	ORF1ab:p.1558T>I	SNP	missense_variant	0	0	0	0	0	0	0	0	0.2442	0	0	0
G4960T	4960	G	T	ORF1ab	ORF1ab:p.1565V	SNP	synonymous_variant	0	0	0	0	0.847458	0	0	0	0	0	0	0
C4965T	4965	C	T	ORF1ab	ORF1ab:p.1567T>I	SNP	missense_variant	0	0	0	37.931	0	1.53846	0	0	0	0	0	0
G4975A	4975	G	A	ORF1ab	ORF1ab:p.1570V	SNP	synonymous_variant	0	0	0	0	0	0	0	0	0.1221	0	0	0
C4990T	4990	C	T	ORF1ab	ORF1ab:p.1575D	SNP	synonymous_variant	0	0	0	0	0.423729	0	0	0	0	0	0	0
C4999T	4999	C	T	ORF1ab	ORF1ab:p.1578N	SNP	synonymous_variant	0	0	2.04082	0	0	0	0	0	0	0	0	0
C5005T	5005	C	T	ORF1ab	ORF1ab:p.1580H	SNP	synonymous_variant	0	0	0	0	0	0	0	0.163934	0	0	0	0
G5008T	5008	G	T	ORF1ab	ORF1ab:p.1581T	SNP	synonymous_variant	0	0	2.04082	0	0	0	0	0	0	0	0	0
G5012A	5012	G	A	ORF1ab	ORF1ab:p.1583V>I	SNP	missense_variant	0	0	0	0	0	0	0	0	0.1221	0	0	0
G5017A	5017	G	A	ORF1ab	ORF1ab:p.1584V	SNP	synonymous_variant	0	0	0	0	0	0	0	0.163934	0	0	0	0
G5023A	5023	G	A	ORF1ab	ORF1ab:p.1586M>I	SNP	missense_variant	0	0	0	0	0	0	0	0	0.1221	0	0	0
A5026T	5026	A	T	ORF1ab	ORF1ab:p.1587S	SNP	synonymous_variant	0	0	0	0	0	0	0	0	0.1221	0	0	0
G5029T	5029	G	T	ORF1ab	ORF1ab:p.1588M>I	SNP	missense_variant	0	0	0	0	0	0	0	0	0.1221	0	0	0
G5037A	5037	G	A	ORF1ab	ORF1ab:p.1591G>E	SNP	missense_variant	0	0	0	0	0	0	0	0	0.1221	0	0	0
A5041G	5041	A	G	ORF1ab	ORF1ab:p.1592Q	SNP	synonymous_variant	0	6.66667	0	0	0	0	0	0	0	0	0	0
G5044A	5044	G	A	ORF1ab	ORF1ab:p.1593Q	SNP	synonymous_variant	0	0	0	0	0	0	0	0.163934	0	0	0	0
T5047A	5047	T	A	ORF1ab	ORF1ab:p.1594F>L	SNP	missense_variant	0	0	0	0	0	0	0	0.163934	0	0	0	0
C5055T	5055	C	T	ORF1ab	ORF1ab:p.1597T>I	SNP	missense_variant	0	0	0	0	0	0	0	0	0.1221	0	0	0
G5062A	5062	G	A	ORF1ab	ORF1ab:p.1599L	SNP	synonymous_variant	0	0	0	0	0	0	0	0.163934	0	0	0	0
T5076C	5076	T	C	ORF1ab	ORF1ab:p.1604V>A	SNP	missense_variant	0	0	0	0	0	0	0	0.163934	0	0	0	0
C5100T	5100	C	T	ORF1ab	ORF1ab:p.1612S>L	SNP	missense_variant	0	0	0	0	0	0	0	0	0.1221	0	0	0
A5101G	5101	A	G	ORF1ab	ORF1ab:p.1612S	SNP	synonymous_variant	0	0	0	0	0	1.53846	0	0	0	0	0	0
T5143C	5143	T	C	ORF1ab	ORF1ab:p.1626T	SNP	synonymous_variant	0	0	0	0	0	0	0	0	0.1221	0	0	0
C5144T	5144	C	T	ORF1ab	ORF1ab:p.1627L	SNP	synonymous_variant	0.3663	0	0	0	0	0	0	0.163934	0.1221	0	0	0
C5157T	5157	C	T	ORF1ab	ORF1ab:p.1631A>V	SNP	missense_variant	0	0	0	0	0.423729	0	0	0.163934	0.1221	0	0	0
C5170T	5170	C	T	ORF1ab	ORF1ab:p.1635Y	SNP	synonymous_variant	0	0	0	0	0	0	0	0	0.1221	0	0	0
C5171T	5171	C	T	ORF1ab	ORF1ab:p.1636H>Y	SNP	missense_variant	0	0	0	0	0	0	0	0	0.1221	0	0	0
C5175T	5175	C	T	ORF1ab	ORF1ab:p.1637T>I	SNP	missense_variant	0	0	4.08163	0	0	0	0	0	0.1221	0	0	0
T5179C	5179	T	C	ORF1ab	ORF1ab:p.1638T	SNP	synonymous_variant	0	0	0	0	0	0	0	0.163934	0	0	0	0
C5183T	5183	C	T	ORF1ab	ORF1ab:p.1640P>S	SNP	missense_variant	0	0	0	0	0	0	0	0.163934	0.2442	28.125	6.66667	0
C5184T	5184	C	T	ORF1ab	ORF1ab:p.1640P>L	SNP	missense_variant	1.0989	0	0	0	39.8305	3.07692	0	0	0	0	0	0
G5194A	5194	G	A	ORF1ab	ORF1ab:p.1643L	SNP	synonymous_variant	0.3663	0	0	0	0	0	0	0	0	0	0	0
G5206T	5206	G	T	ORF1ab	ORF1ab:p.1647M>I	SNP	missense_variant	0	0	0	3.44828	0	4.61538	0	0	0	0	0	0
C5221T	5221	C	T	ORF1ab	ORF1ab:p.1652H	SNP	synonymous_variant	0	0	0	0	0	3.07692	0	0	0.1221	0	0	0
G5230T	5230	G	T	ORF1ab	ORF1ab:p.1655K>N	SNP	missense_variant	0.3663	0	2.04082	0	0	0	0	0	0.1221	0	0	0
C5239T	5239	C	T	ORF1ab	ORF1ab:p.1658Y	SNP	synonymous_variant	0	0	0	0	0	0	0	0	0.3663	0	0	0
T5263C	5263	T	C	ORF1ab	ORF1ab:p.1666S	SNP	synonymous_variant	0	0	0	6.89655	0	0	0	0	0	0	0	0
C5284T	5284	C	T	ORF1ab	ORF1ab:p.1673N	SNP	synonymous_variant	0	0	0	0	0.423729	0	0	0	0	0	0	0
C5296T	5296	C	T	ORF1ab	ORF1ab:p.1677A	SNP	synonymous_variant	0	0	0	0	0	0	0	0	0.1221	0	0	0
T5299C	5299	T	C	ORF1ab	ORF1ab:p.1678T	SNP	synonymous_variant	0	0	0	0	0	0	0	0	0.1221	0	0	0
G5332A	5332	G	A	ORF1ab	ORF1ab:p.1689K	SNP	synonymous_variant	0.3663	0	0	0	0	0	0	0	0	0	0	0
C5365T	5365	C	T	ORF1ab	ORF1ab:p.1700Y	SNP	synonymous_variant	0	3.33333	0	0	0	1.53846	0	0	0.1221	0	0	0
A5368T	5368	A	T	ORF1ab	ORF1ab:p.1701R>S	SNP	missense_variant	0	0	0	0	0	0	0	0.163934	0	0	0	0
A5383G	5383	A	G	ORF1ab	ORF1ab:p.1706E	SNP	synonymous_variant	0	0	0	0	0.423729	0	0	0	0	0	0	0
T5386C	5386	T	C	ORF1ab	ORF1ab:p.1707A	SNP	synonymous_variant	0	0	2.04082	0	0	0	0	0	0	0	0	0
T5386A	5386	T	A	ORF1ab	ORF1ab:p.1707A	SNP	synonymous_variant	0	0	0	0	0	0	0	0.163934	0	0	0	0
T5386G	5386	T	G	ORF1ab	ORF1ab:p.1707A	SNP	synonymous_variant	4.3956	0	0	0	0	0	17.9104	99.5082	0	0	0	3.44828
C5388A	5388	C	A	ORF1ab	ORF1ab:p.1708A>D	SNP	missense_variant	0.3663	86.6667	0	0	0	0	0	0	0	0	0	0
C5392T	5392	C	T	ORF1ab	ORF1ab:p.1709N	SNP	synonymous_variant	0	0	0	0	0	4.61538	0	0	0.1221	0	0	0
A5405G	5405	A	G	ORF1ab	ORF1ab:p.1714I>V	SNP	missense_variant	0	0	0	0	0	0	0	0	0.1221	0	0	0
G5437T	5437	G	T	ORF1ab	ORF1ab:p.1724E>D	SNP	missense_variant	0	0	0	0	0	1.53846	0	0	0	0	0	0
T5443A	5443	T	A	ORF1ab	ORF1ab:p.1726G	SNP	synonymous_variant	0	0	0	0	0.423729	0	0	0	0	0	0	0
C5467T	5467	C	T	ORF1ab	ORF1ab:p.1734Y	SNP	synonymous_variant	0	0	0	0	0	1.53846	0	0	0	0	0	0
C5497T	5497	C	T	ORF1ab	ORF1ab:p.1744C	SNP	synonymous_variant	0	0	0	0	0	0	0	0.163934	0	0	0	0
C5512T	5512	C	T	ORF1ab	ORF1ab:p.1749N	SNP	synonymous_variant	0	0	0	0	0	0	0	0.327869	0.1221	0	0	0
G5515T	5515	G	T	ORF1ab	ORF1ab:p.1750V	SNP	synonymous_variant	0	0	0	0	0	0	0.373134	1.96721	0	0	6.66667	0
G5539A	5539	G	A	ORF1ab	ORF1ab:p.1758Q	SNP	synonymous_variant	0	0	0	0	1.27119	0	0	0	0	0	0	0
C5549A	5549	C	A	ORF1ab	ORF1ab:p.1762L>I	SNP	missense_variant	0	0	0	0	0	0	0	0	0.1221	0	0	0
C5549T	5549	C	T	ORF1ab	ORF1ab:p.1762L>F	SNP	missense_variant	0	0	0	0	0	0	0	0.163934	0	0	0	0
G5554T	5554	G	T	ORF1ab	ORF1ab:p.1763K>N	SNP	missense_variant	0	0	0	0	0	12.3077	0	0	0.3663	1.5625	0	0
G5555A	5555	G	A	ORF1ab	ORF1ab:p.1764G>S	SNP	missense_variant	0	0	0	0	0	0	0	0	0.1221	0	0	0
A5560G	5560	A	G	ORF1ab	ORF1ab:p.1765V	SNP	synonymous_variant	0	0	0	0	0	0	0	0	0.1221	0	0	0
C5575T	5575	C	T	ORF1ab	ORF1ab:p.1770Y	SNP	synonymous_variant	0	0	0	0	0	0	0	0.163934	0	0	0	0
A5584T	5584	A	T	ORF1ab	ORF1ab:p.1773T	SNP	synonymous_variant	0	0	0	0	0.847458	0	0	0	0	0	0	0
A5584G	5584	A	G	ORF1ab	ORF1ab:p.1773T	SNP	synonymous_variant	0	0	0	0	3.81356	3.07692	0	0	0	0	0	0
A5607G	5607	A	G	ORF1ab	ORF1ab:p.1781K>R	SNP	missense_variant	0	0	4.08163	0	0	0	0	0	0	0	0	0
C5621T	5621	C	T	ORF1ab	ORF1ab:p.1786P>S	SNP	missense_variant	0	0	0	0	0	0	0	0	0.1221	0	0	0
C5628T	5628	C	T	ORF1ab	ORF1ab:p.1788T>M	SNP	missense_variant	0	0	0	0	0	1.53846	0	0	0	0	0	0
T5635C	5635	T	C	ORF1ab	ORF1ab:p.1790G	SNP	synonymous_variant	0	0	0	0	0	0	0	0	0.1221	0	0	0
C5646T	5646	C	T	ORF1ab	ORF1ab:p.1794T>I	SNP	missense_variant	0	0	0	0	0	6.15385	0	0	0	0	0	0
A5650G	5650	A	G	ORF1ab	ORF1ab:p.1795K	SNP	synonymous_variant	0	0	0	0	0	12.3077	0	0	0	0	0	0
T5653C	5653	T	C	ORF1ab	ORF1ab:p.1796Y	SNP	synonymous_variant	0	0	10.2041	0	0	0	0	0	0	0	0	0
C5654T	5654	C	T	ORF1ab	ORF1ab:p.1797L	SNP	synonymous_variant	0	0	0	0	0	0	0	0.327869	0	0	0	0
C5672T	5672	C	T	ORF1ab	ORF1ab:p.1803P>S	SNP	missense_variant	0	0	2.04082	0	0	0	0	3.60656	0	0	0	0
T5680C	5680	T	C	ORF1ab	ORF1ab:p.1805V	SNP	synonymous_variant	0	0	0	0	0	0	0	0	0	1.5625	0	0
A5703T	5703	A	T	ORF1ab	ORF1ab:p.1813Q>L	SNP	missense_variant	0	0	0	0	0	0	0	0.163934	0	0	0	0
G5704T	5704	G	T	ORF1ab	ORF1ab:p.1813Q>H	SNP	missense_variant	0	0	0	0	0	1.53846	0	0	0	0	0	0
G5704A	5704	G	A	ORF1ab	ORF1ab:p.1813Q	SNP	synonymous_variant	0	0	0	0	0	0	0	0.163934	0	0	0	0
T5705A	5705	T	A	ORF1ab	ORF1ab:p.1814Y>N	SNP	missense_variant	0	0	0	0	0	0	0	0.163934	0	0	0	0
C5724T	5724	C	T	ORF1ab	ORF1ab:p.1820T>I	SNP	missense_variant	0	0	0	0	0	0	0	0.163934	0	0	0	0
T5728C	5728	T	C	ORF1ab	ORF1ab:p.1821F	SNP	synonymous_variant	0	0	2.04082	0	0	0	0	0	0	0	0	0
C5730T	5730	C	T	ORF1ab	ORF1ab:p.1822T>I	SNP	missense_variant	0	0	0	0	0	0	0	5.2459	0	0	0	0
C5777T	5777	C	T	ORF1ab	ORF1ab:p.1838H>Y	SNP	missense_variant	0	0	2.04082	0	1.27119	0	0	0	0	0	0	0
A5802G	5802	A	G	ORF1ab	ORF1ab:p.1846Y>C	SNP	missense_variant	0	0	0	0	0	0	0	0	0	0	0	1.72414
C5806T	5806	C	T	ORF1ab	ORF1ab:p.1847C	SNP	synonymous_variant	0	0	0	0	0	0	0	0.327869	0.2442	0	0	0
C5812T	5812	C	T	ORF1ab	ORF1ab:p.1849D	SNP	synonymous_variant	0	0	0	0	0	0	0	0.163934	0.3663	0	0	0
C5822T	5822	C	T	ORF1ab	ORF1ab:p.1853L>F	SNP	missense_variant	0	0	0	0	0	0	0	0.163934	0	0	0	0
C5826T	5826	C	T	ORF1ab	ORF1ab:p.1854T>I	SNP	missense_variant	0	0	0	0	0	0	0	0	0.1221	0	0	0
A5836T	5836	A	T	ORF1ab	ORF1ab:p.1857S	SNP	synonymous_variant	0	0	0	0	0.423729	0	0	0	0	0	0	0
C5849T	5849	C	T	ORF1ab	ORF1ab:p.1862P>S	SNP	missense_variant	0	0	0	0	0	0	0	0.163934	0	0	0	0
C5869T	5869	C	T	ORF1ab	ORF1ab:p.1868Y	SNP	synonymous_variant	0	0	0	0	0	0	0	0	0.1221	1.5625	0	0
C5884T	5884	C	T	ORF1ab	ORF1ab:p.1873Y	SNP	synonymous_variant	2.5641	0	0	0	0	0	0	0	0	0	0	0
C5907T	5907	C	T	ORF1ab	ORF1ab:p.1881T>I	SNP	missense_variant	0	0	0	3.44828	0	0	0	0	0.2442	0	0	0
T5911C	5911	T	C	ORF1ab	ORF1ab:p.1882Y	SNP	synonymous_variant	0	0	0	0	0	0	0	0.327869	0	0	0	0
G5924A	5924	G	A	ORF1ab	ORF1ab:p.1887V>I	SNP	missense_variant	0	0	0	0	0	0	0	17.541	0	0	0	0
A5939G	5939	A	G	ORF1ab	ORF1ab:p.1892I>V	SNP	missense_variant	0.3663	0	0	0	0	0	0	0	0	0	0	0
G5950T	5950	G	T	ORF1ab	ORF1ab:p.1895K>N	SNP	missense_variant	0	0	0	0	0	0	0	0	0.1221	0	0	0
T5952G	5952	T	G	ORF1ab	ORF1ab:p.1896L>W	SNP	missense_variant	0	6.66667	0	0	0	0	0	0	0	0	0	0
G5972T	5972	G	T	ORF1ab	ORF1ab:p.1903D>Y	SNP	missense_variant	0	0	0	0	0	6.15385	0	0	0	0	0	0
T5981C	5981	T	C	ORF1ab	ORF1ab:p.1906Y>H	SNP	missense_variant	0	0	0	0	0	0	0.373134	0	0	0	0	0
C5986T	5986	C	T	ORF1ab	ORF1ab:p.1907F	SNP	synonymous_variant	0.732601	86.6667	0	0	0	1.53846	0	0	0.1221	0	0	0
A6010G	6010	A	G	ORF1ab	ORF1ab:p.1915V	SNP	synonymous_variant	0	0	0	0	0	0	0	0	0.1221	0	0	0
A6013T	6013	A	T	ORF1ab	ORF1ab:p.1916P	SNP	synonymous_variant	0	0	0	0	0	0	0	0	0.1221	0	0	0
C6016T	6016	C	T	ORF1ab	ORF1ab:p.1917N	SNP	synonymous_variant	0	0	0	0	0	0	0	0	0	0	0	1.72414
T6023C	6023	T	C	ORF1ab	ORF1ab:p.1920Y>H	SNP	missense_variant	0	0	0	0	0	0	0	0	0.1221	1.5625	0	0
T6025C	6025	T	C	ORF1ab	ORF1ab:p.1920Y	SNP	synonymous_variant	0	0	0	0	0	0	0	0	0	1.5625	0	0
C6027T	6027	C	T	ORF1ab	ORF1ab:p.1921P>L	SNP	missense_variant	0	0	0	0	0	1.53846	0	0	0	0	0	0
A6029C	6029	A	C	ORF1ab	ORF1ab:p.1922N>H	SNP	missense_variant	0	0	0	0	0	0	0	0.163934	0	0	0	0
G6032A	6032	G	A	ORF1ab	ORF1ab:p.1923A>T	SNP	missense_variant	0	0	0	0	0	0	0	0	0.1221	0	0	0
C6040T	6040	C	T	ORF1ab	ORF1ab:p.1925F	SNP	synonymous_variant	0	0	0	0	0	0	0	0	0.3663	0	0	0
C6070T	6070	C	T	ORF1ab	ORF1ab:p.1935I	SNP	synonymous_variant	0	0	0	0	0	0	0	0.163934	0	0	0	0
A6081G	6081	A	G	ORF1ab	ORF1ab:p.1939D>G	SNP	missense_variant	1.0989	0	0	0	0	0	0	0	0	0	0	0
C6099T	6099	C	T	ORF1ab	ORF1ab:p.1945T>I	SNP	missense_variant	0	0	0	0	0	0	0	0	0.1221	0	0	0
A6105G	6105	A	G	ORF1ab	ORF1ab:p.1947Y>C	SNP	missense_variant	0	0	0	0	0	0	0	0	0.732601	0	0	0
C6117T	6117	C	T	ORF1ab	ORF1ab:p.1951A>V	SNP	missense_variant	0	0	0	0	0	0	0	0	0.1221	0	0	0
C6128T	6128	C	T	ORF1ab	ORF1ab:p.1955L>F	SNP	missense_variant	0	0	0	0	0.423729	0	0	0	0	0	0	0
T6142C	6142	T	C	ORF1ab	ORF1ab:p.1959F	SNP	synonymous_variant	0	0	0	0	0	1.53846	0	0	0	0	0	0
G6149T	6149	G	T	ORF1ab	ORF1ab:p.1962D>Y	SNP	missense_variant	0	0	0	0	0.423729	0	0	0	0	0	0	0
C6196T	6196	C	T	ORF1ab	ORF1ab:p.1977P	SNP	synonymous_variant	0	3.33333	0	0	0	0	0	0.163934	0.2442	0	0	0
A6206C	6206	A	C	ORF1ab	ORF1ab:p.1981K>Q	SNP	missense_variant	0	0	0	0	0.423729	0	0	0	0	0	0	0
C6213T	6213	C	T	ORF1ab	ORF1ab:p.1983A>V	SNP	missense_variant	0	0	0	0	0.847458	0	0	0	0	0	0	0
C6250T	6250	C	T	ORF1ab	ORF1ab:p.1995N	SNP	synonymous_variant	0	0	0	0	0.423729	0	0	0	0	0	0	0
C6255T	6255	C	T	ORF1ab	ORF1ab:p.1997A>V	SNP	missense_variant	0	0	0	0	0	0	0	0	0.1221	1.5625	0	0
G6271A	6271	G	A	ORF1ab	ORF1ab:p.2002T	SNP	synonymous_variant	0	0	0	0	0	0	0	0	0.1221	0	0	0
C6285T	6285	C	T	ORF1ab	ORF1ab:p.2007T>I	SNP	missense_variant	0	0	0	10.3448	0	0	0	0	0	0	0	0
C6286T	6286	C	T	ORF1ab	ORF1ab:p.2007T	SNP	synonymous_variant	0	0	0	0	0	0	0	0	0.1221	3.125	0	0
T6294C	6294	T	C	ORF1ab	ORF1ab:p.2010I>T	SNP	missense_variant	0.3663	0	0	0	0	0	0	0.163934	0	0	0	0
C6310A	6310	C	A	ORF1ab	ORF1ab:p.2015S>R	SNP	missense_variant	0.3663	0	0	0	0	0	0	0	0	0	0	0
C6312T	6312	C	T	ORF1ab	ORF1ab:p.2016T>I	SNP	missense_variant	0	0	0	0	0	0	0	0.163934	0	0	0	0
C6312A	6312	C	A	ORF1ab	ORF1ab:p.2016T>K	SNP	missense_variant	1.0989	0	0	0	0	0	0	0	0	0	0	0
C6317T	6317	C	T	ORF1ab	ORF1ab:p.2018P>S	SNP	missense_variant	0	0	0	0	0	0	0	0	0.2442	0	0	0
C6336T	6336	C	T	ORF1ab	ORF1ab:p.2024S>L	SNP	missense_variant	0	0	0	0	0	0	0	0.163934	0.1221	0	0	0
G6337A	6337	G	A	ORF1ab	ORF1ab:p.2024S	SNP	synonymous_variant	0	0	0	0	0	0	0	0.163934	0	0	0	0
T6353C	6353	T	C	ORF1ab	ORF1ab:p.2030S>P	SNP	missense_variant	0	0	0	0	0	0	0	0	0.1221	0	0	0
G6358T	6358	G	T	ORF1ab	ORF1ab:p.2031E>D	SNP	missense_variant	0.3663	0	0	0	0	0	0	0	0	0	0	0
A6390C	6390	A	C	ORF1ab	ORF1ab:p.2042E>A	SNP	missense_variant	0	0	0	0	0	0	0	0	0.1221	0	0	0
C6401T	6401	C	T	ORF1ab	ORF1ab:p.2046P>S	SNP	missense_variant	0	0	0	0	0	0	0	0	0.1221	0	6.66667	0
C6402T	6402	C	T	ORF1ab	ORF1ab:p.2046P>L	SNP	missense_variant	0	0	0	0	22.4576	24.6154	0	0	0	0	0	0
C6408T	6408	C	T	ORF1ab	ORF1ab:p.2048S>F	SNP	missense_variant	0	0	0	3.44828	0.423729	3.07692	0	0	0	0	0	0
G6421T	6421	G	T	ORF1ab	ORF1ab:p.2052V	SNP	synonymous_variant	0	0	0	0	0	1.53846	0	0	0	0	0	0
G6422A	6422	G	A	ORF1ab	ORF1ab:p.2053E>K	SNP	missense_variant	0	0	0	0	0	0	0	0	0.1221	0	0	0
C6449T	6449	C	T	ORF1ab	ORF1ab:p.2062L>F	SNP	missense_variant	0	0	0	0	0.847458	0	0	0	0	0	0	0
G6473A	6473	G	A	ORF1ab	ORF1ab:p.2070E>K	SNP	missense_variant	0	0	0	3.44828	0	0	0	0	0	0	0	0
A6497G	6497	A	G	ORF1ab	ORF1ab:p.2078K>E	SNP	missense_variant	0	0	0	0	0.423729	0	0	0	0	0	0	0
C6500T	6500	C	T	ORF1ab	ORF1ab:p.2079P>S	SNP	missense_variant	0	0	0	0	0	0	0	0.163934	0	0	0	0
AAAT6505A	6505	AAAT	A	ORF1ab	ORF1ab:p.2081N>-	Deletion	inframe_deletion	0	0	0	0	0	0	0	0	0.1221	0	0	0
T6508C	6508	T	C	ORF1ab	ORF1ab:p.2081N	SNP	synonymous_variant	0	0	0	0	0	1.53846	0	0	0	0	0	0
AATAGTT6509A	6509	AATAGTT	A	ORF1ab	ORF1ab:p.2082-2084NSL>I	Deletion	inframe_deletion	0	0	0	0	0	0	0	0.163934	0	0	0	0
ATAG6510A	6510	ATAG	A	ORF1ab	ORF1ab:p.2082-2083NS>N	Deletion	inframe_deletion	0	0	0	0	0	0	0	0.819672	0	0	0	0
AGTT6512A	6512	AGTT	A	ORF1ab	ORF1ab:p.2083-2084SL>I	Deletion	inframe_deletion	0.3663	0	0	0	0	0	0	33.9344	0	0	0	0
GTTT6513G	6513	GTTT	G	ORF1ab	ORF1ab:p.2083-2084SL>R	Deletion	inframe_deletion	0	0	0	0	0	0	0	5.7377	0	0	0	0
T6515A	6515	T	A	ORF1ab	ORF1ab:p.2084L>I	SNP	missense_variant	0	0	0	0	0	0	0	0.327869	0	0	0	0
T6522C	6522	T	C	ORF1ab	ORF1ab:p.2086I>T	SNP	missense_variant	0	0	0	0	0	0	0	0.163934	0	0	0	0
C6539T	6539	C	T	ORF1ab	ORF1ab:p.2092H>Y	SNP	missense_variant	0	0	0	0	13.5593	1.53846	0	0.163934	0	0	0	0
C6541T	6541	C	T	ORF1ab	ORF1ab:p.2092H	SNP	synonymous_variant	0	0	0	0	0	0	0	0	0.1221	0	0	0
C6543T	6543	C	T	ORF1ab	ORF1ab:p.2093T>I	SNP	missense_variant	0	0	0	0	0	0	0	0	0.1221	0	0	0
C6555T	6555	C	T	ORF1ab	ORF1ab:p.2097A>V	SNP	missense_variant	0	0	0	0	0	0	0	0	0.1221	0	0	0
C6568T	6568	C	T	ORF1ab	ORF1ab:p.2101D	SNP	synonymous_variant	0	0	0	0	0.423729	0	0	0.163934	0	0	0	0
T6572C	6572	T	C	ORF1ab	ORF1ab:p.2103S>P	SNP	missense_variant	0	0	0	0	0	0	0	0	0.3663	0	0	0
C6573T	6573	C	T	ORF1ab	ORF1ab:p.2103S>F	SNP	missense_variant	0.3663	0	0	0	1.27119	0	0	0.163934	0	0	0	0
C6582T	6582	C	T	ORF1ab	ORF1ab:p.2106T>I	SNP	missense_variant	0	0	0	0	0	1.53846	0	0	0	0	0	0
C6594T	6594	C	T	ORF1ab	ORF1ab:p.2110P>L	SNP	missense_variant	0	0	0	0	0	0	0	0.163934	0.2442	0	0	0
A6600C	6600	A	C	ORF1ab	ORF1ab:p.2112E>A	SNP	missense_variant	0	0	0	3.44828	0	0	0	0	0	0	0	0
C6606T	6606	C	T	ORF1ab	ORF1ab:p.2114S>F	SNP	missense_variant	0	0	0	0	0	0	0	0.163934	0	0	0	0
A6616G	6616	A	G	ORF1ab	ORF1ab:p.2117L	SNP	synonymous_variant	0	0	0	0	0	0	0	0	0.1221	0	0	0
T6620C	6620	T	C	ORF1ab	ORF1ab:p.2119L	SNP	synonymous_variant	0	0	0	0	0	1.53846	0	0	0	0	0	0
G6622A	6622	G	A	ORF1ab	ORF1ab:p.2119L	SNP	synonymous_variant	0	0	0	0	0	1.53846	0	0	0	0	0	0
C6627T	6627	C	T	ORF1ab	ORF1ab:p.2121T>I	SNP	missense_variant	0	0	0	0	0	0	0	0.163934	0.1221	0	0	0
C6628T	6628	C	T	ORF1ab	ORF1ab:p.2121T	SNP	synonymous_variant	0	3.33333	0	0	0	0	0	0	0.1221	0	0	0
C6638T	6638	C	T	ORF1ab	ORF1ab:p.2125H>Y	SNP	missense_variant	0	0	0	0	0	0	0	0.163934	0	0	0	0
G6642A	6642	G	A	ORF1ab	ORF1ab:p.2126G>D	SNP	missense_variant	0	0	0	0	0	0	0	0.163934	0	0	0	0
C6651T	6651	C	T	ORF1ab	ORF1ab:p.2129A>V	SNP	missense_variant	0	0	0	0	0	0	0	0.163934	0	0	0	0
C6681T	6681	C	T	ORF1ab	ORF1ab:p.2139A>V	SNP	missense_variant	0	0	0	0	0	0	0	0.327869	0	0	0	0
T6698C	6698	T	C	ORF1ab	ORF1ab:p.2145F>L	SNP	missense_variant	0	0	0	0	0	0	0	0.327869	0	0	0	0
C6701T	6701	C	T	ORF1ab	ORF1ab:p.2146L>F	SNP	missense_variant	0	0	0	0	0.423729	0	0	0	0	0	0	0
C6706T	6706	C	T	ORF1ab	ORF1ab:p.2147N	SNP	synonymous_variant	0	0	2.04082	0	0	0	0	0	0	0	0	0
C6720T	6720	C	T	ORF1ab	ORF1ab:p.2152T>I	SNP	missense_variant	0	0	0	0	0	0	0	0.163934	0	0	0	0
C6730T	6730	C	T	ORF1ab	ORF1ab:p.2155N	SNP	synonymous_variant	0	0	0	0	0	4.61538	0	0	0.1221	0	0	0
T6745C	6745	T	C	ORF1ab	ORF1ab:p.2160C	SNP	synonymous_variant	0	0	0	0	0	0	0	0.163934	0	0	0	0
T6757C	6757	T	C	ORF1ab	ORF1ab:p.2164V	SNP	synonymous_variant	0	0	0	0	0	0	0	0.163934	0	0	0	0
C6786T	6786	C	T	ORF1ab	ORF1ab:p.2174T>I	SNP	missense_variant	0	0	0	0	0.423729	0	0	0	0	0	0	0
G6850A	6850	G	A	ORF1ab	ORF1ab:p.2195P	SNP	synonymous_variant	0	0	0	0	0	0	0	0.163934	0	0	0	0
T6895C	6895	T	C	ORF1ab	ORF1ab:p.2210C	SNP	synonymous_variant	0	0	0	0	0	0	0	0	0.1221	0	0	0
A6898G	6898	A	G	ORF1ab	ORF1ab:p.2211L	SNP	synonymous_variant	0	0	0	3.44828	0	0	0	0	0	0	0	0
T6937C	6937	T	C	ORF1ab	ORF1ab:p.2224S	SNP	synonymous_variant	0	0	0	0	0.423729	0	0	0	0	0	0	0
T6954C	6954	T	C	ORF1ab	ORF1ab:p.2230I>T	SNP	missense_variant	0.3663	73.3333	0	0	0	0	0	0	0	0	0	0
G6960T	6960	G	T	ORF1ab	ORF1ab:p.2232W>L	SNP	missense_variant	0	0	0	0	0	0	0	0.163934	0	0	0	0
C6968T	6968	C	T	ORF1ab	ORF1ab:p.2235L	SNP	synonymous_variant	0	0	0	0	0	1.53846	0	0	0	0	0	0
T6979G	6979	T	G	ORF1ab	ORF1ab:p.2238V	SNP	synonymous_variant	0	0	0	0	0	0	0	0	0	0	40	0
C6982T	6982	C	T	ORF1ab	ORF1ab:p.2239C	SNP	synonymous_variant	0	0	0	0	0	0	0	0	0.4884	0	0	0
T6988C	6988	T	C	ORF1ab	ORF1ab:p.2241G	SNP	synonymous_variant	0	0	0	0	0	0	0	0.163934	0	0	0	0
C6990T	6990	C	T	ORF1ab	ORF1ab:p.2242S>F	SNP	missense_variant	0	0	0	0	0	0	0	0.163934	0.1221	0	0	0
C7005T	7005	C	T	ORF1ab	ORF1ab:p.2247T>I	SNP	missense_variant	0	0	0	0	0.423729	0	0	0	0.1221	0	0	0
C7006T	7006	C	T	ORF1ab	ORF1ab:p.2247T	SNP	synonymous_variant	0	0	0	0	0	0	0	0	0	1.5625	0	0
T7009C	7009	T	C	ORF1ab	ORF1ab:p.2248A	SNP	synonymous_variant	0	0	0	0	0	0	0	0.163934	0	0	0	0
C7011T	7011	C	T	ORF1ab	ORF1ab:p.2249A>V	SNP	missense_variant	0	0	0	0	0	0	0	0	0.1221	0	0	0
A7025G	7025	A	G	ORF1ab	ORF1ab:p.2254M>V	SNP	missense_variant	0.3663	0	0	0	0	0	0	0	0	0	0	0
C7029T	7029	C	T	ORF1ab	ORF1ab:p.2255S>F	SNP	missense_variant	0	0	0	0	0	0	0	0	0.1221	1.5625	0	0
T7033C	7033	T	C	ORF1ab	ORF1ab:p.2256N	SNP	synonymous_variant	0	0	0	0	0	0	0	0	0.1221	0	0	0
G7038A	7038	G	A	ORF1ab	ORF1ab:p.2258G>D	SNP	missense_variant	0	0	0	0	0	0	0	0.163934	0	0	0	0
G7042T	7042	G	T	ORF1ab	ORF1ab:p.2259M>I	SNP	missense_variant	0	0	0	0	0.423729	0	0	0	0.1221	0	0	0
C7056A	7056	C	A	ORF1ab	ORF1ab:p.2264T>N	SNP	missense_variant	0	0	2.04082	0	0	0	0	0	0	0	0	0
G7070A	7070	G	A	ORF1ab	ORF1ab:p.2269G>S	SNP	missense_variant	0	0	0	0	0	0	0	0	0.2442	0	0	0
G7071T	7071	G	T	ORF1ab	ORF1ab:p.2269G>V	SNP	missense_variant	0	0	0	0	0	0	0	0	0	1.5625	0	0
C7086T	7086	C	T	ORF1ab	ORF1ab:p.2274T>I	SNP	missense_variant	0	0	0	3.44828	0	0	0	0	0	0	0	0
T7096C	7096	T	C	ORF1ab	ORF1ab:p.2277T	SNP	synonymous_variant	0	0	0	0	0	0	0	0.163934	0	0	0	0
C7113T	7113	C	T	ORF1ab	ORF1ab:p.2283T>I	SNP	missense_variant	0	0	0	0	0.423729	0	0	0	0.4884	0	0	0
T7114A	7114	T	A	ORF1ab	ORF1ab:p.2283T	SNP	synonymous_variant	0	0	0	0	0	0	0.373134	0	0	0	0	1.72414
T7117A	7117	T	A	ORF1ab	ORF1ab:p.2284G	SNP	synonymous_variant	0.3663	0	0	0	0	0	0.373134	0	0	0	0	0
T7118C	7118	T	C	ORF1ab	ORF1ab:p.2285S>P	SNP	missense_variant	0.3663	0	0	0	0	0	0.746269	0	0	0	0	0
C7119T	7119	C	T	ORF1ab	ORF1ab:p.2285S>F	SNP	missense_variant	0	0	0	0	0	0	0	0.163934	0	0	0	0
C7124T	7124	C	T	ORF1ab	ORF1ab:p.2287P>S	SNP	missense_variant	0.732601	0	0	3.44828	30.9322	93.8462	0.373134	0	0	0	0	0
G7137T	7137	G	T	ORF1ab	ORF1ab:p.2291C>F	SNP	missense_variant	0.3663	0	0	0	0	0	0	0	0	0	0	0
T7147TG	7147	T	TG	#N/A	#N/A	#N/A	#N/A	0	0	0	0	0	0	0.373134	0	0	0	0	0
T7153C	7153	T	C	ORF1ab	ORF1ab:p.2296D	SNP	synonymous_variant	0	0	0	0	0	0	0	0	0.610501	0	0	0
C7155A	7155	C	A	ORF1ab	ORF1ab:p.2297S>Y	SNP	missense_variant	0.3663	0	0	0	0	0	0	0	0	0	0	0
C7164T	7164	C	T	ORF1ab	ORF1ab:p.2300T>I	SNP	missense_variant	0	0	0	0	0	0	0	0	0.1221	0	0	0
C7165T	7165	C	T	ORF1ab	ORF1ab:p.2300T	SNP	synonymous_variant	0	0	0	17.2414	0	0	0	0	0	0	0	0
T7171C	7171	T	C	ORF1ab	ORF1ab:p.2302P	SNP	synonymous_variant	0	0	0	0	0.423729	0	0	0	0	0	0	0
T7172G	7172	T	G	ORF1ab	ORF1ab:p.2303S>A	SNP	missense_variant	0.3663	0	0	0	0	0	0	0	0	0	0	0
C7173T	7173	C	T	ORF1ab	ORF1ab:p.2303S>F	SNP	missense_variant	0	0	0	0	0	1.53846	0	0	0	0	0	0
T7205C	7205	T	C	ORF1ab	ORF1ab:p.2314F>L	SNP	missense_variant	0	0	0	0	0	1.53846	0	0	0	0	0	0
A7240G	7240	A	G	ORF1ab	ORF1ab:p.2325A	SNP	synonymous_variant	0	0	0	0	0	0	0	0.163934	0	0	0	0
C7267T	7267	C	T	ORF1ab	ORF1ab:p.2334F	SNP	synonymous_variant	0	0	0	0	0	0	0	0	0.3663	0	0	0
T7274C	7274	T	C	ORF1ab	ORF1ab:p.2337F>L	SNP	missense_variant	0	0	0	0	0	0	0	0	0.1221	0	0	0
C7279T	7279	C	T	ORF1ab	ORF1ab:p.2338F	SNP	synonymous_variant	0	0	0	0	0	0	0	0	0.1221	0	0	0
G7290T	7290	G	T	ORF1ab	ORF1ab:p.2342G>V	SNP	missense_variant	0.3663	0	0	0	0	0	0	0	0	0	0	0
C7299T	7299	C	T	ORF1ab	ORF1ab:p.2345A>V	SNP	missense_variant	0	0	0	0	0.423729	0	0	0	0	0	0	0
A7309C	7309	A	C	ORF1ab	ORF1ab:p.2348Q>H	SNP	missense_variant	0	0	0	0	0	0	0	0	0.1221	0	0	0
C7382A	7382	C	A	ORF1ab	ORF1ab:p.2373Q>K	SNP	missense_variant	0	0	0	0	0	0	0	0	0.1221	0	0	0
C7390T	7390	C	T	ORF1ab	ORF1ab:p.2375A	SNP	synonymous_variant	0.3663	0	0	0	0.423729	0	0	0	0.1221	0	0	0
G7393T	7393	G	T	ORF1ab	ORF1ab:p.2376P	SNP	synonymous_variant	0	0	2.04082	0	0	0	0	0	0	0	0	0
G7405A	7405	G	A	ORF1ab	ORF1ab:p.2380M>I	SNP	missense_variant	0	0	0	0	0	1.53846	0	0	0	0	0	0
C7417T	7417	C	T	ORF1ab	ORF1ab:p.2384Y	SNP	synonymous_variant	0	0	0	0	0	0	0	0	0.1221	0	0	0
C7420T	7420	C	T	ORF1ab	ORF1ab:p.2385I	SNP	synonymous_variant	0	0	0	0	0.423729	6.15385	0	0	0	0	0	0
C7428T	7428	C	T	ORF1ab	ORF1ab:p.2388A>V	SNP	missense_variant	0	0	0	0	0	0	0	0	0.1221	0	0	0
C7471T	7471	C	T	ORF1ab	ORF1ab:p.2402D	SNP	synonymous_variant	0	0	0	0	0	0	0	0	0.2442	0	0	0
T7480C	7480	T	C	ORF1ab	ORF1ab:p.2405N	SNP	synonymous_variant	0	0	0	0	0	0	0	0	0.1221	0	0	0
A7507G	7507	A	G	ORF1ab	ORF1ab:p.2414K	SNP	synonymous_variant	0	0	0	0	0	0	0	0.163934	0	0	0	0
C7528T	7528	C	T	ORF1ab	ORF1ab:p.2421V	SNP	synonymous_variant	0	0	0	0	0	0	0	0.163934	0.610501	4.6875	0	0
C7536T	7536	C	T	ORF1ab	ORF1ab:p.2424T>I	SNP	missense_variant	0	0	0	0	0	1.53846	0	0	0	0	0	0
T7552C	7552	T	C	ORF1ab	ORF1ab:p.2429G	SNP	synonymous_variant	0	0	0	0	0	1.53846	0	0	0	0	0	0
G7560A	7560	G	A	ORF1ab	ORF1ab:p.2432R>K	SNP	missense_variant	0	6.66667	0	0	0	0	0	0	0	0	0	0
T7570C	7570	T	C	ORF1ab	ORF1ab:p.2435Y	SNP	synonymous_variant	0	0	0	0	0	0	0	0	0.2442	0	0	1.72414
C7573G	7573	C	G	ORF1ab	ORF1ab:p.2436V	SNP	synonymous_variant	0	0	0	0	0	0	0	0.163934	0	0	0	0
C7600T	7600	C	T	ORF1ab	ORF1ab:p.2445C	SNP	synonymous_variant	0	0	0	0	0	0	0	0	0.2442	0	0	0
G7643A	7643	G	A	ORF1ab	ORF1ab:p.2460A>T	SNP	missense_variant	0	0	2.04082	0	0	0	0	0	0	0	0	0
G7675A	7675	G	A	ORF1ab	ORF1ab:p.2470A	SNP	synonymous_variant	0	0	0	0	0	0	0	0.163934	0	0	0	0
C7712T	7712	C	T	ORF1ab	ORF1ab:p.2483P>S	SNP	missense_variant	0	0	0	0	0.847458	0	0	0	0	0	0	0
C7720T	7720	C	T	ORF1ab	ORF1ab:p.2485D	SNP	synonymous_variant	0	0	0	0	0	0	0	0.163934	0	0	0	0
C7728T	7728	C	T	ORF1ab	ORF1ab:p.2488S>F	SNP	missense_variant	0	0	0	0	0	1.53846	0	0.163934	0	0	0	0
C7735T	7735	C	T	ORF1ab	ORF1ab:p.2490I	SNP	synonymous_variant	0	0	0	0	0.423729	0	0	0	0	0	0	0
C7749T	7749	C	T	ORF1ab	ORF1ab:p.2495T>I	SNP	missense_variant	0	0	0	0	0	0	0	0	0.1221	0	0	0
G7753T	7753	G	T	ORF1ab	ORF1ab:p.2496V	SNP	synonymous_variant	0	0	0	3.44828	0	0	0	0	0	0	0	0
A7755G	7755	A	G	ORF1ab	ORF1ab:p.2497K>R	SNP	missense_variant	0	0	4.08163	0	0	0	0	0	0	0	0	0
G7756T	7756	G	T	ORF1ab	ORF1ab:p.2497K>N	SNP	missense_variant	0	0	0	3.44828	0	0	0	0	0	0	0	0
T7759C	7759	T	C	ORF1ab	ORF1ab:p.2498N	SNP	synonymous_variant	0	0	0	0	0	1.53846	0	0	0	0	0	0
C7765T	7765	C	T	ORF1ab	ORF1ab:p.2500S	SNP	synonymous_variant	0	0	0	0	0	0	0	0	0.1221	0	0	0
T7767C	7767	T	C	ORF1ab	ORF1ab:p.2501I>T	SNP	missense_variant	0	0	0	0	0	0	0	0.163934	0	0	0	0
C7768T	7768	C	T	ORF1ab	ORF1ab:p.2501I	SNP	synonymous_variant	0	0	0	0	0	1.53846	0	0	0	0	0	0
C7788T	7788	C	T	ORF1ab	ORF1ab:p.2508A>V	SNP	missense_variant	0	0	0	0	0	0	0	0	0.1221	0	0	0
A7807G	7807	A	G	ORF1ab	ORF1ab:p.2514E	SNP	synonymous_variant	0.3663	0	0	0	0	0	0	0	0	0	0	0
C7815T	7815	C	T	ORF1ab	ORF1ab:p.2517S>F	SNP	missense_variant	0	0	0	0	0.423729	0	0	0	0	0	0	0
C7834T	7834	C	T	ORF1ab	ORF1ab:p.2523N	SNP	synonymous_variant	0	0	0	0	0.423729	1.53846	0	0	0	0	0	0
C7851T	7851	C	T	ORF1ab	ORF1ab:p.2529A>V	SNP	missense_variant	0	0	0	0	0	10.7692	0	0.163934	0	0	0	0
C7858T	7858	C	T	ORF1ab	ORF1ab:p.2531N	SNP	synonymous_variant	0	0	0	0	0	0	0	0	0.1221	0	0	0
C7860T	7860	C	T	ORF1ab	ORF1ab:p.2532T>I	SNP	missense_variant	0	0	0	0	0	0	0	0	0.1221	0	0	0
C7869T	7869	C	T	ORF1ab	ORF1ab:p.2535S>L	SNP	missense_variant	0	0	0	0	0	0	0	0	0.4884	0	0	0
C7926T	7926	C	T	ORF1ab	ORF1ab:p.2554A>V	SNP	missense_variant	0	0	0	0	0	0	0	0.163934	0	0	0	0
C7932T	7932	C	T	ORF1ab	ORF1ab:p.2556S>L	SNP	missense_variant	0	0	0	0	0	0	0	0	0.2442	0	0	0
C7945T	7945	C	T	ORF1ab	ORF1ab:p.2560Y	SNP	synonymous_variant	0	0	2.04082	0	0.423729	0	0	0	0.1221	0	0	0
A7981G	7981	A	G	ORF1ab	ORF1ab:p.2572L	SNP	synonymous_variant	0	0	0	0	0	0	0	0.163934	0.1221	0	0	0
T7984C	7984	T	C	ORF1ab	ORF1ab:p.2573D	SNP	synonymous_variant	0	0	0	0	0	0	0	0.819672	0	0	0	0
G8003T	8003	G	T	ORF1ab	ORF1ab:p.2580V>F	SNP	missense_variant	0	0	2.04082	0	0	0	0	0.163934	0	0	0	0
C8016T	8016	C	T	ORF1ab	ORF1ab:p.2584A>V	SNP	missense_variant	0	0	0	3.44828	0	0	0	0	0.2442	0	0	0
G8017T	8017	G	T	ORF1ab	ORF1ab:p.2584A	SNP	synonymous_variant	0	0	0	0	0	1.53846	0	0	0	0	0	0
A8031G	8031	A	G	ORF1ab	ORF1ab:p.2589K>R	SNP	missense_variant	0	6.66667	0	0	0	0	0	0	0	0	0	0
T8053C	8053	T	C	ORF1ab	ORF1ab:p.2596N	SNP	synonymous_variant	0	3.33333	0	0	0	0	0	0	0	0	0	0
C8078T	8078	C	T	ORF1ab	ORF1ab:p.2605P>S	SNP	missense_variant	0	0	0	0	0	0	0	0	0.1221	0	0	0
A8080T	8080	A	T	ORF1ab	ORF1ab:p.2605P	SNP	synonymous_variant	0	0	0	0	0	0	0	0	0.1221	0	0	0
C8092T	8092	C	T	ORF1ab	ORF1ab:p.2609L	SNP	synonymous_variant	0	0	0	0	0	0	0	0	0.2442	0	0	0
G8102T	8102	G	T	ORF1ab	ORF1ab:p.2613V>F	SNP	missense_variant	0	0	0	3.44828	0	0	0	0	0	0	0	0
C8109T	8109	C	T	ORF1ab	ORF1ab:p.2615T>I	SNP	missense_variant	0	0	0	0	0	0	0	0.163934	0	0	0	0
C8123T	8123	C	T	ORF1ab	ORF1ab:p.2620L>F	SNP	missense_variant	0	0	0	0	0	4.61538	0	0	0	0	0	0
T8125C	8125	T	C	ORF1ab	ORF1ab:p.2620L	SNP	synonymous_variant	0	0	0	0	0	0	0	0	0.1221	0	0	0
G8131T	8131	G	T	ORF1ab	ORF1ab:p.2622K>N	SNP	missense_variant	0	6.66667	0	0	0	0	0	0	0	0	0	0
G8137T	8137	G	T	ORF1ab	ORF1ab:p.2624V	SNP	synonymous_variant	0	0	0	0	0	0	0	0	0.1221	0	0	0
C8139T	8139	C	T	ORF1ab	ORF1ab:p.2625S>F	SNP	missense_variant	1.0989	0	0	0	0	0	0	0	0	0	0	0
A8165G	8165	A	G	ORF1ab	ORF1ab:p.2634I>V	SNP	missense_variant	0	0	0	3.44828	0	0	0	0	0	0	0	0
C8175T	8175	C	T	ORF1ab	ORF1ab:p.2637A>V	SNP	missense_variant	0	0	0	0	0	0	0	0	0.1221	0	0	0
T8176G	8176	T	G	ORF1ab	ORF1ab:p.2637A	SNP	synonymous_variant	0	0	0	0	0	0	0	0.163934	0	0	0	0
G8179T	8179	G	T	ORF1ab	ORF1ab:p.2638R	SNP	synonymous_variant	0.3663	0	0	0	0.847458	0	0	0	0	0	0	0
C8251T	8251	C	T	ORF1ab	ORF1ab:p.2662D	SNP	synonymous_variant	0	0	0	0	0	3.07692	0	0	0	0	0	0
C8290T	8290	C	T	ORF1ab	ORF1ab:p.2675L	SNP	synonymous_variant	0	0	0	0	0	0	0	0	0.1221	0	0	0
C8293T	8293	C	T	ORF1ab	ORF1ab:p.2676T	SNP	synonymous_variant	0	0	0	3.44828	0	0	0	0.327869	0	0	0	0
C8299T	8299	C	T	ORF1ab	ORF1ab:p.2678N	SNP	synonymous_variant	0	0	2.04082	0	0	1.53846	0	0	0	0	0	0
C8318A	8318	C	A	ORF1ab	ORF1ab:p.2685P>T	SNP	missense_variant	0	0	0	0	0	0	0	0	0.2442	0	0	0
C8326T	8326	C	T	ORF1ab	ORF1ab:p.2687D	SNP	synonymous_variant	0	0	0	0	0	1.53846	0	0	0	0	0	0
T8329A	8329	T	A	ORF1ab	ORF1ab:p.2688L	SNP	synonymous_variant	0	0	0	0	0	12.3077	0	0	0	0	0	0
C8334T	8334	C	T	ORF1ab	ORF1ab:p.2690A>V	SNP	missense_variant	0.3663	0	0	0	0	0	0	0	0.1221	0	0	0
C8344T	8344	C	T	ORF1ab	ORF1ab:p.2693D	SNP	synonymous_variant	0.3663	0	0	0	0	0	0	0	0	0	0	0
C8352T	8352	C	T	ORF1ab	ORF1ab:p.2696A>V	SNP	missense_variant	0	0	0	0	0	0	0	0	0.1221	0	0	0
C8357T	8357	C	T	ORF1ab	ORF1ab:p.2698H>Y	SNP	missense_variant	0	0	0	0	0	1.53846	0	0	0	0	0	0
G8368A	8368	G	A	ORF1ab	ORF1ab:p.2701A	SNP	synonymous_variant	0	0	2.04082	0	0	0	0	0	0	0	0	0
A8379G	8379	A	G	ORF1ab	ORF1ab:p.2705K>R	SNP	missense_variant	0	0	0	0	0	10.7692	0.373134	0	0	0	0	0
C8389T	8389	C	T	ORF1ab	ORF1ab:p.2708N	SNP	synonymous_variant	0	0	0	0	0	0	0	1.31148	0	0	0	0
A8390G	8390	A	G	ORF1ab	ORF1ab:p.2709I>V	SNP	missense_variant	0	0	0	0	0	0	0	0.163934	0	0	0	0
G8393A	8393	G	A	ORF1ab	ORF1ab:p.2710A>T	SNP	missense_variant	2.9304	0	0	0	0	0	16.4179	99.3443	0	0	0	3.44828
C8438T	8438	C	T	ORF1ab	ORF1ab:p.2725L	SNP	synonymous_variant	0	0	0	0	0	0	0	0.163934	0	0	0	0
C8481T	8481	C	T	ORF1ab	ORF1ab:p.2739P>L	SNP	missense_variant	0	0	0	0	0.423729	0	0	0	0	0	0	0
T8485C	8485	T	C	ORF1ab	ORF1ab:p.2740F	SNP	synonymous_variant	0	0	0	0	0	0	0	0.163934	0	0	0	0
G8491A	8491	G	A	ORF1ab	ORF1ab:p.2742L	SNP	synonymous_variant	0	0	0	3.44828	0	0	0	0	0	0	0	0
A8533T	8533	A	T	ORF1ab	ORF1ab:p.2756T	SNP	synonymous_variant	0	0	0	0	0.423729	0	0	0	0	0	0	0
G8548A	8548	G	A	ORF1ab	ORF1ab:p.2761K	SNP	synonymous_variant	0	0	0	0	0	0	0	0.491803	0	0	0	0
T8560C	8560	T	C	ORF1ab	ORF1ab:p.2765I	SNP	synonymous_variant	0	0	0	0	0	0	0	0	0.1221	0	0	0
G8571T	8571	G	T	ORF1ab	ORF1ab:p.2769W>L	SNP	missense_variant	0	0	0	0	0	0	0	0	0.1221	0	0	0
T8586G	8586	T	G	ORF1ab	ORF1ab:p.2774I>S	SNP	missense_variant	0.3663	0	0	0	0	0	0	0	0	0	0	0
T8593C	8593	T	C	ORF1ab	ORF1ab:p.2776V	SNP	synonymous_variant	0	0	0	13.7931	0	0	0	0	0	0	0	0
C8597T	8597	C	T	ORF1ab	ORF1ab:p.2778L>F	SNP	missense_variant	0	0	0	0	0	0	0	0.163934	0	0	0	0
T8599C	8599	T	C	ORF1ab	ORF1ab:p.2778L	SNP	synonymous_variant	0	0	12.2449	17.2414	0	0	0	0	0	0	0	0
T8603C	8603	T	C	ORF1ab	ORF1ab:p.2780F>L	SNP	missense_variant	0	3.33333	0	0	0	0	0	0	0	0	0	0
C8616T	8616	C	T	ORF1ab	ORF1ab:p.2784A>V	SNP	missense_variant	0	0	0	0	0	0	0	0	0.1221	0	6.66667	0
A8628G	8628	A	G	ORF1ab	ORF1ab:p.2788Y>C	SNP	missense_variant	0	0	0	0	0	0	0	0	0.1221	0	0	0
T8634C	8634	T	C	ORF1ab	ORF1ab:p.2790I>T	SNP	missense_variant	0	0	0	0	0	0	0	0.163934	0	0	0	0
C8640T	8640	C	T	ORF1ab	ORF1ab:p.2792P>L	SNP	missense_variant	0	0	0	0	0	1.53846	0	0	0	0	0	0
G8648A	8648	G	A	ORF1ab	ORF1ab:p.2795V>I	SNP	missense_variant	0.3663	0	0	0	0	0	0	0	0	0	0	0
T8652C	8652	T	C	ORF1ab	ORF1ab:p.2796M>T	SNP	missense_variant	0	0	0	0	0	0	0	0.327869	0	0	0	0
A8658G	8658	A	G	ORF1ab	ORF1ab:p.2798K>R	SNP	missense_variant	0	0	0	0	0	0	0	0	0.1221	0	0	0
C8668T	8668	C	T	ORF1ab	ORF1ab:p.2801D	SNP	synonymous_variant	0	0	4.08163	0	0	0	0	0	0	0	0	0
A8728C	8728	A	C	ORF1ab	ORF1ab:p.2821A	SNP	synonymous_variant	0	0	0	0	0	1.53846	0	0	0	0	0	0
C8733T	8733	C	T	ORF1ab	ORF1ab:p.2823T>I	SNP	missense_variant	0	0	0	3.44828	0	0	0	0.327869	0	0	0	0
A8755G	8755	A	G	ORF1ab	ORF1ab:p.2830K	SNP	synonymous_variant	0	0	0	3.44828	0	0	0	0	0.1221	0	0	0
A8763G	8763	A	G	ORF1ab	ORF1ab:p.2833D>G	SNP	missense_variant	0	0	0	0	0	0	0	0.163934	0.1221	0	0	0
T8767C	8767	T	C	ORF1ab	ORF1ab:p.2834F	SNP	synonymous_variant	0	0	0	0	0	1.53846	0	0	0	0	0	0
C8782T	8782	C	T	ORF1ab	ORF1ab:p.2839S	SNP	synonymous_variant	0	0	0	0	0	0	0	0	0.1221	0	0	0
C8802T	8802	C	T	ORF1ab	ORF1ab:p.2846T>I	SNP	missense_variant	0	0	0	0	0	0	0	0	0.1221	0	0	0
A8811G	8811	A	G	ORF1ab	ORF1ab:p.2849K>R	SNP	missense_variant	0	0	0	0	0.423729	0	0	0	0	0	0	0
C8832T	8832	C	T	ORF1ab	ORF1ab:p.2856A>V	SNP	missense_variant	0	0	0	0	0	0	0	0	0.1221	0	0	0
C8841T	8841	C	T	ORF1ab	ORF1ab:p.2859T>I	SNP	missense_variant	0	0	0	0	0	0	0	0	0.1221	3.125	0	0
G8861A	8861	G	A	ORF1ab	ORF1ab:p.2866V>M	SNP	missense_variant	0	0	0	0	0.423729	0	0	0	0	1.5625	0	0
T8875A	8875	T	A	ORF1ab	ORF1ab:p.2870P	SNP	synonymous_variant	0	0	0	0	0	0	0	0	0.1221	0	0	0
G8911A	8911	G	A	ORF1ab	ORF1ab:p.2882L	SNP	synonymous_variant	0	0	0	0	0	0	0	0.163934	0	0	0	0
C8917T	8917	C	T	ORF1ab	ORF1ab:p.2884F	SNP	synonymous_variant	0.732601	0	0	0	0	0	0	0	0	0	0	0
C8947T	8947	C	T	ORF1ab	ORF1ab:p.2894N	SNP	synonymous_variant	0	0	0	0	0	0	0	0.163934	0	0	0	0
C8950T	8950	C	T	ORF1ab	ORF1ab:p.2895I	SNP	synonymous_variant	0	3.33333	0	0	0	0	0	0	0	0	0	0
C8964T	8964	C	T	ORF1ab	ORF1ab:p.2900S>L	SNP	missense_variant	0	0	0	6.89655	0.423729	0	0	0	0	0	0	0
C8986T	8986	C	T	ORF1ab	ORF1ab:p.2907D	SNP	synonymous_variant	0	0	0	0	28.3898	95.3846	0	0.163934	0	0	0	0
C8991T	8991	C	T	ORF1ab	ORF1ab:p.2909A>V	SNP	missense_variant	0	0	0	0	0	0	0	0	0.854701	0	0	0
G9049T	9049	G	T	ORF1ab	ORF1ab:p.2928K>N	SNP	missense_variant	0.3663	0	0	0	0	0	0	0	0	0	0	0
G9053T	9053	G	T	ORF1ab	ORF1ab:p.2930V>L	SNP	missense_variant	0	0	0	0	29.2373	93.8462	0	0	0	0	0	0
C9073T	9073	C	T	ORF1ab	ORF1ab:p.2936T	SNP	synonymous_variant	0.3663	0	0	0	0	0	0	0	0	0	0	0
A9082C	9082	A	C	ORF1ab	ORF1ab:p.2939L	SNP	synonymous_variant	0	0	2.04082	0	0	0	0	0	0	0	0	0
A9119T	9119	A	T	#N/A	#N/A	#N/A	#N/A	0	0	0	0	0	1.53846	0	0	0	0	0	0
T9124C	9124	T	C	ORF1ab	ORF1ab:p.2953R	SNP	synonymous_variant	0.3663	0	0	0	0	0	0	0	0	0	0	0
C9133T	9133	C	T	ORF1ab	ORF1ab:p.2956L	SNP	synonymous_variant	0	0	0	0	0	1.53846	0	0	0	0	0	0
C9163T	9163	C	T	ORF1ab	ORF1ab:p.2966N	SNP	synonymous_variant	0	0	2.04082	0	0	0	0	0	0	0	0	0
C9166T	9166	C	T	ORF1ab	ORF1ab:p.2967T	SNP	synonymous_variant	0	0	0	0	0	0	0	0.163934	0	0	0	0
C9170T	9170	C	T	ORF1ab	ORF1ab:p.2969L>F	SNP	missense_variant	0	0	0	0	0	0	0	0.327869	0	0	0	0
C9180T	9180	C	T	ORF1ab	ORF1ab:p.2972S>F	SNP	missense_variant	0.3663	0	0	0	0	0	0	0	0	0	0	0
G9203A	9203	G	A	ORF1ab	ORF1ab:p.2980D>N	SNP	missense_variant	0	0	0	0	0.847458	0	0	0	0	0	0	0
T9205A	9205	T	A	ORF1ab	ORF1ab:p.2980D>E	SNP	missense_variant	0	0	0	0	0	0	0	0	0.3663	0	0	0
C9207T	9207	C	T	ORF1ab	ORF1ab:p.2981S>F	SNP	missense_variant	0	0	2.04082	0	0	0	0	0	0	0	0	0
C9214T	9214	C	T	ORF1ab	ORF1ab:p.2983Y	SNP	synonymous_variant	0	0	0	0	0	1.53846	0	0.163934	0.3663	0	0	0
C9223T	9223	C	T	ORF1ab	ORF1ab:p.2986H	SNP	synonymous_variant	0	0	2.04082	0	0	0	0	0	0	0	0	0
G9237A	9237	G	A	ORF1ab	ORF1ab:p.2991R>K	SNP	missense_variant	0	0	0	0	0	0	0	0	0.1221	0	0	0
A9241G	9241	A	G	ORF1ab	ORF1ab:p.2992S	SNP	synonymous_variant	0	0	0	0	0	0	0	0.163934	0	0	0	0
C9286T	9286	C	T	ORF1ab	ORF1ab:p.3007N	SNP	synonymous_variant	0	0	0	0	0	0	0	0	0.2442	1.5625	0	0
C9344T	9344	C	T	ORF1ab	ORF1ab:p.3027L>F	SNP	missense_variant	2.1978	0	0	0	0	0	7.83582	0.327869	98.9011	100	100	87.931
T9358C	9358	T	C	ORF1ab	ORF1ab:p.3031F	SNP	synonymous_variant	0	0	0	0	0.847458	0	0	0	0	0	0	0
T9379A	9379	T	A	ORF1ab	ORF1ab:p.3038I	SNP	synonymous_variant	0	0	0	0	0	0	0	0.327869	0	0	0	0
G9389A	9389	G	A	ORF1ab	ORF1ab:p.3042D>N	SNP	missense_variant	1.0989	0	0	0	0	0	0	0	0	0	0	0
A9409G	9409	A	G	ORF1ab	ORF1ab:p.3048V	SNP	synonymous_variant	0	0	0	0	0	0	0	0	0.1221	0	0	0
A9419G	9419	A	G	ORF1ab	ORF1ab:p.3052I>V	SNP	missense_variant	0.3663	0	0	0	0	0	0	0	0	0	0	0
A9424G	9424	A	G	ORF1ab	ORF1ab:p.3053V	SNP	synonymous_variant	2.1978	0	0	0	0	0	5.59701	0.327869	98.4127	100	100	82.7586
T9429C	9429	T	C	ORF1ab	ORF1ab:p.3055I>T	SNP	missense_variant	0	0	0	0	0	0	0	0.327869	0	0	0	0
C9430T	9430	C	T	ORF1ab	ORF1ab:p.3055I	SNP	synonymous_variant	0	0	0	0	0.423729	0	0	0	0	0	0	0
G9431A	9431	G	A	ORF1ab	ORF1ab:p.3056V>I	SNP	missense_variant	0	0	0	0	0.423729	0	0	0	0	0	0	0
C9442T	9442	C	T	ORF1ab	ORF1ab:p.3059C	SNP	synonymous_variant	0	0	0	0	0	0	0	0	0.1221	0	0	0
C9451T	9451	C	T	ORF1ab	ORF1ab:p.3062Y	SNP	synonymous_variant	0	3.33333	0	0	0	0	0	0	0	0	0	0
C9510T	9510	C	T	ORF1ab	ORF1ab:p.3082T>I	SNP	missense_variant	0	0	0	0	0	0	0	0	0.4884	0	0	0
T9511G	9511	T	G	ORF1ab	ORF1ab:p.3082T	SNP	synonymous_variant	0	0	0	0	0	1.53846	0	0	0	0	0	0
A9517G	9517	A	G	ORF1ab	ORF1ab:p.3084L	SNP	synonymous_variant	0	0	0	0	0	0	0	0.163934	0	0	0	0
C9521T	9521	C	T	ORF1ab	ORF1ab:p.3086L>F	SNP	missense_variant	0	0	0	0	0.423729	0	0	0	0	0	0	0
G9526T	9526	G	T	ORF1ab	ORF1ab:p.3087M>I	SNP	missense_variant	0	0	2.04082	0	0	0	0	0	0	0	0	0
C9534T	9534	C	T	ORF1ab	ORF1ab:p.3090T>I	SNP	missense_variant	0.3663	0	0	0	0	0	2.23881	0	99.1453	100	93.3333	79.3103
T9544C	9544	T	C	ORF1ab	ORF1ab:p.3093C	SNP	synonymous_variant	0	0	0	0	0	0	0	0.163934	0	0	0	0
A9547G	9547	A	G	ORF1ab	ORF1ab:p.3094L	SNP	synonymous_variant	0	3.33333	0	0	0	0	0	0	0	0	0	0
C9559T	9559	C	T	ORF1ab	ORF1ab:p.3098Y	SNP	synonymous_variant	0	0	0	3.44828	0.847458	0	0	0	0	0	0	0
C9565T	9565	C	T	ORF1ab	ORF1ab:p.3100F	SNP	synonymous_variant	0	0	0	13.7931	0	0	0	0	0	0	0	0
C9611T	9611	C	T	ORF1ab	ORF1ab:p.3116L>F	SNP	missense_variant	0	0	0	0	0	0	0	0	0.1221	0	0	0
T9678C	9678	T	C	ORF1ab	ORF1ab:p.3138F>S	SNP	missense_variant	0	0	0	0	1.27119	0	0	0	0	0	0	0
C9679T	9679	C	T	ORF1ab	ORF1ab:p.3138F	SNP	synonymous_variant	0	0	4.08163	0	0	0	0	0	0	0	0	0
A9685G	9685	A	G	ORF1ab	ORF1ab:p.3140I>M	SNP	missense_variant	0	0	0	0	0	3.07692	0	0	0	0	0	0
A9689C	9689	A	C	ORF1ab	ORF1ab:p.3142I>L	SNP	missense_variant	0	0	0	0	0	1.53846	0	0	0	0	0	0
C9693T	9693	C	T	ORF1ab	ORF1ab:p.3143A>V	SNP	missense_variant	0	0	0	0	0	1.53846	0	0	0	0	0	0
C9724T	9724	C	T	ORF1ab	ORF1ab:p.3153F	SNP	synonymous_variant	0	0	0	0	0	0	0	0.163934	0.1221	0	0	0
C9733T	9733	C	T	ORF1ab	ORF1ab:p.3156F	SNP	synonymous_variant	0	3.33333	0	0	0	0	0	0	0	0	0	0
G9753A	9753	G	A	ORF1ab	ORF1ab:p.3163R>K	SNP	missense_variant	0	0	0	0	0	0	0	0.163934	0	0	0	0
C9778T	9778	C	T	ORF1ab	ORF1ab:p.3171S	SNP	synonymous_variant	0	0	0	0	0.423729	0	0	0	0	0	0	0
C9803T	9803	C	T	ORF1ab	ORF1ab:p.3180L	SNP	synonymous_variant	0	0	0	0	0	0	0	0	0	0	0	1.72414
C9808T	9808	C	T	ORF1ab	ORF1ab:p.3181C	SNP	synonymous_variant	0	0	0	0	0	3.07692	0	0	0	0	0	0
C9811T	9811	C	T	ORF1ab	ORF1ab:p.3182T	SNP	synonymous_variant	0	0	0	0	0.423729	3.07692	0	0	0	0	0	0
T9818C	9818	T	C	ORF1ab	ORF1ab:p.3185L	SNP	synonymous_variant	0	0	0	0	0	0	0	0	0.1221	0	0	0
T9853C	9853	T	C	ORF1ab	ORF1ab:p.3196D	SNP	synonymous_variant	0	6.66667	0	0	0	0	0	0	0	0	0	0
G9856T	9856	G	T	ORF1ab	ORF1ab:p.3197V	SNP	synonymous_variant	0	0	0	0	0	0	0	0	0.1221	0	0	0
C9857T	9857	C	T	ORF1ab	ORF1ab:p.3198L	SNP	synonymous_variant	0	0	4.08163	0	0	1.53846	0	0.327869	0.2442	1.5625	0	0
C9866T	9866	C	T	ORF1ab	ORF1ab:p.3201L>F	SNP	missense_variant	3.2967	0	0	0	0	0	7.83582	0	98.2906	100	13.3333	70.6897
T9867C	9867	T	C	ORF1ab	ORF1ab:p.3201L>P	SNP	missense_variant	0	0	0	0	0	0	0	0	0.1221	0	0	0
A9874G	9874	A	G	ORF1ab	ORF1ab:p.3203Q	SNP	synonymous_variant	0	3.33333	0	0	0	0	0	0	0	0	0	0
C9891T	9891	C	T	ORF1ab	ORF1ab:p.3209A>V	SNP	missense_variant	2.1978	0	0	0	37.7119	3.07692	0	0	0	0	0	0
C9943T	9943	C	T	ORF1ab	ORF1ab:p.3226Y	SNP	synonymous_variant	0.3663	0	16.3265	27.5862	0	0	0	0	0	0	0	0
T9976C	9976	T	C	ORF1ab	ORF1ab:p.3237A	SNP	synonymous_variant	0	0	0	0	0	0	0.373134	0	0	0	0	0
C9996T	9996	C	T	ORF1ab	ORF1ab:p.3244S>L	SNP	missense_variant	0.732601	0	0	0	0	0	0	0	0	0	0	0
T10006C	10006	T	C	ORF1ab	ORF1ab:p.3247D	SNP	synonymous_variant	0	3.33333	0	0	0	0	0	0	0	0	0	0
C10029T	10029	C	T	ORF1ab	ORF1ab:p.3255T>I	SNP	missense_variant	35.5311	0	0	3.44828	33.8983	95.3846	96.6418	99.8361	99.5116	100	100	98.2759
C10030T	10030	C	T	ORF1ab	ORF1ab:p.3255T	SNP	synonymous_variant	0.732601	0	0	0	0	0	0	0.163934	0.1221	1.5625	0	0
T10031G	10031	T	G	ORF1ab	ORF1ab:p.3256S>A	SNP	missense_variant	0	0	0	0	2.11864	1.53846	0	0	0	0	0	0
C10039T	10039	C	T	ORF1ab	ORF1ab:p.3258T	SNP	synonymous_variant	0.3663	0	8.16327	0	0	0	0	0	0	0	0	0
A10069G	10069	A	G	ORF1ab	ORF1ab:p.3268K	SNP	synonymous_variant	0	0	0	0	0	0	0	0.163934	0	0	0	0
C10116T	10116	C	T	ORF1ab	ORF1ab:p.3284T>I	SNP	missense_variant	0	0	0	0	0	0	0	0	0	4.6875	0	0
T10117C	10117	T	C	ORF1ab	ORF1ab:p.3284T	SNP	synonymous_variant	0	0	0	0	0	0	0	0	0	0	0	1.72414
T10135C	10135	T	C	ORF1ab	ORF1ab:p.3290L	SNP	synonymous_variant	0	0	0	0	0	0	0	4.2623	0	0	0	1.72414
C10138T	10138	C	T	ORF1ab	ORF1ab:p.3291N	SNP	synonymous_variant	0	0	0	0	0	6.15385	0	0	0	0	0	0
A10152C	10152	A	C	ORF1ab	ORF1ab:p.3296D>A	SNP	missense_variant	0	0	0	0	0	0	0.373134	0	0	0	0	0
C10156T	10156	C	T	ORF1ab	ORF1ab:p.3297D	SNP	synonymous_variant	0	0	0	0	0	0	0	0	0.1221	0	0	0
A10171C	10171	A	C	ORF1ab	ORF1ab:p.3302P	SNP	synonymous_variant	0	0	0	3.44828	0	0	0	0	0	0	0	0
C10198T	10198	C	T	ORF1ab	ORF1ab:p.3311D	SNP	synonymous_variant	0	0	0	0	0	0	0	0	26.6178	48.4375	66.6667	0
T10203C	10203	T	C	ORF1ab	ORF1ab:p.3313L>P	SNP	missense_variant	0	0	0	0	0	0	0.373134	0	0	0	0	0
G10237A	10237	G	A	ORF1ab	ORF1ab:p.3324K	SNP	synonymous_variant	0	0	0	0	0	0	0	0.163934	0	0	0	0
C10252T	10252	C	T	ORF1ab	ORF1ab:p.3329F	SNP	synonymous_variant	0	0	0	0	0	0	0	0	0.1221	0	0	0
T10270C	10270	T	C	ORF1ab	ORF1ab:p.3335N	SNP	synonymous_variant	0	0	0	0	0	0	0	0.163934	0	0	0	0
T10273C	10273	T	C	ORF1ab	ORF1ab:p.3336V	SNP	synonymous_variant	0	0	0	0	0	0	0	0.163934	0	0	0	0
C10277T	10277	C	T	ORF1ab	ORF1ab:p.3338L>F	SNP	missense_variant	0	0	2.04082	0	0.847458	0	0	0	0	0	0	0
C10279T	10279	C	T	ORF1ab	ORF1ab:p.3338L	SNP	synonymous_variant	0	0	0	0	0	0	0	0.327869	0.1221	0	0	0
G10310A	10310	G	A	ORF1ab	ORF1ab:p.3349V>I	SNP	missense_variant	0	0	0	0	0	1.53846	0	0	0	0	0	0
A10323G	10323	A	G	ORF1ab	ORF1ab:p.3353K>R	SNP	missense_variant	1.4652	0	8.16327	3.44828	0.423729	0	0	0	0.2442	1.5625	0	0
C10332T	10332	C	T	ORF1ab	ORF1ab:p.3356T>I	SNP	missense_variant	0	0	0	0	0	0	0	0.163934	0	0	0	0
C10336T	10336	C	T	ORF1ab	ORF1ab:p.3357A	SNP	synonymous_variant	0	0	4.08163	0	0	0	0	0	0	0	0	0
C10341T	10341	C	T	ORF1ab	ORF1ab:p.3359P>L	SNP	missense_variant	1.0989	0	0	0	0	0	0	0.163934	0	0	0	0
A10344G	10344	A	G	ORF1ab	ORF1ab:p.3360K>R	SNP	missense_variant	0	0	0	0	0	0	0.373134	0.163934	0	0	0	0
C10369T	10369	C	T	ORF1ab	ORF1ab:p.3368R	SNP	synonymous_variant	0	0	2.04082	0	0	0	0	0	0	0	0	0
C10376T	10376	C	T	ORF1ab	ORF1ab:p.3371P>S	SNP	missense_variant	0	0	2.04082	0	1.69492	0	0	0	0	0	0	0
G10396T	10396	G	T	ORF1ab	ORF1ab:p.3377V	SNP	synonymous_variant	0	0	0	0	0	1.53846	0	0	0	0	0	0
C10408T	10408	C	T	ORF1ab	ORF1ab:p.3381Y	SNP	synonymous_variant	0	0	0	0	0	0	0	0	0.1221	0	0	0
C10416T	10416	C	T	ORF1ab	ORF1ab:p.3384S>L	SNP	missense_variant	0	0	0	0	0	0	0	0.163934	0	0	0	0
T10423C	10423	T	C	ORF1ab	ORF1ab:p.3386S	SNP	synonymous_variant	0	0	0	0	0	0	0	0	0	1.5625	0	0
G10447A	10447	G	A	ORF1ab	ORF1ab:p.3394R	SNP	synonymous_variant	0.732601	0	0	0	0	0	1.1194	0.163934	77.0452	92.1875	86.6667	34.4828
C10448T	10448	C	T	ORF1ab	ORF1ab:p.3395P>S	SNP	missense_variant	0	0	0	0	0	0	0	0	0.1221	0	0	0
C10449T	10449	C	T	ORF1ab	ORF1ab:p.3395P>L	SNP	missense_variant	0	0	0	0	0.847458	3.07692	0	0	0	0	0	0
C10449A	10449	C	A	ORF1ab	ORF1ab:p.3395P>H	SNP	missense_variant	10.6227	0	0	0	0	0	72.7612	90.6557	92.1856	100	86.6667	82.7586
C10450T	10450	C	T	ORF1ab	ORF1ab:p.3395P	SNP	synonymous_variant	0	6.66667	0	0	0	0	0	0	0.1221	0	0	0
T10453C	10453	T	C	ORF1ab	ORF1ab:p.3396N	SNP	synonymous_variant	0	0	0	0	0	0	0	0	0.1221	0	0	0
C10456T	10456	C	T	ORF1ab	ORF1ab:p.3397F	SNP	synonymous_variant	0	0	0	0	0	0	0	0	0	1.5625	0	0
C10507T	10507	C	T	ORF1ab	ORF1ab:p.3414N	SNP	synonymous_variant	0	0	0	3.44828	0	1.53846	0	0	0.3663	0	0	0
C10519T	10519	C	T	ORF1ab	ORF1ab:p.3418D	SNP	synonymous_variant	0	0	2.04082	0	0	0	0	0	0	0	0	0
C10582T	10582	C	T	ORF1ab	ORF1ab:p.3439D	SNP	synonymous_variant	0	3.33333	0	0	0	0	0	0	0.2442	0	0	0
C10594T	10594	C	T	ORF1ab	ORF1ab:p.3443N	SNP	synonymous_variant	0	0	0	0	0	0	0	0	0.1221	0	0	0
T10600C	10600	T	C	ORF1ab	ORF1ab:p.3445Y	SNP	synonymous_variant	0	0	0	0	0	0	0	0	0.1221	0	0	0
G10610T	10610	G	T	ORF1ab	ORF1ab:p.3449V>F	SNP	missense_variant	0.3663	0	0	0	0	0	0	0	0	0	0	0
C10615T	10615	C	T	ORF1ab	ORF1ab:p.3450D	SNP	synonymous_variant	0	0	0	0	0	0	0	0	0.2442	0	0	0
T10636A	10636	T	A	ORF1ab	ORF1ab:p.3457A	SNP	synonymous_variant	0	0	0	0	0	0	0	0	0.1221	0	0	0
C10641T	10641	C	T	ORF1ab	ORF1ab:p.3459T>M	SNP	missense_variant	0	0	0	0	0	0	0	0.163934	0	0	0	0
C10702T	10702	C	T	ORF1ab	ORF1ab:p.3479D	SNP	synonymous_variant	0	0	0	0	0	0	0	0.163934	0	0	0	0
C10725A	10725	C	A	ORF1ab	ORF1ab:p.3487T>N	SNP	missense_variant	0	0	0	0	0	3.07692	0	0	0	0	0	0
C10728T	10728	C	T	ORF1ab	ORF1ab:p.3488T>I	SNP	missense_variant	0	0	0	0	0.423729	0	0	0	0	0	0	0
C10741T	10741	C	T	ORF1ab	ORF1ab:p.3492D	SNP	synonymous_variant	0	0	0	0	0	0	0	0	0.1221	0	0	0
C10755T	10755	C	T	ORF1ab	ORF1ab:p.3497A>V	SNP	missense_variant	0	0	0	0	0.423729	0	0	0	0	0	0	0
T10771C	10771	T	C	ORF1ab	ORF1ab:p.3502Y	SNP	synonymous_variant	0	0	0	0	0	1.53846	0	0	0	0	0	0
C10776T	10776	C	T	ORF1ab	ORF1ab:p.3504P>L	SNP	missense_variant	0	0	0	0	0	0	0	0	0	1.5625	0	0
C10778T	10778	C	T	ORF1ab	ORF1ab:p.3505L	SNP	synonymous_variant	0	3.33333	0	0	0.423729	0	0	0	0	0	0	0
C10782T	10782	C	T	ORF1ab	ORF1ab:p.3506T>I	SNP	missense_variant	0	0	0	0	0	0	0	0	0.1221	0	0	0
C10789T	10789	C	T	ORF1ab	ORF1ab:p.3508D	SNP	synonymous_variant	0	0	0	0	0	0	0	0.163934	0	0	0	0
C10790T	10790	C	T	ORF1ab	ORF1ab:p.3509H>Y	SNP	missense_variant	0	0	0	0	0	0	0	0.163934	0	0	0	0
G10841A	10841	G	A	ORF1ab	ORF1ab:p.3526D>N	SNP	missense_variant	0	0	0	0	0	0	0	0	0.1221	0	0	0
G10846T	10846	G	T	ORF1ab	ORF1ab:p.3527M>I	SNP	missense_variant	0	0	0	0	0.423729	0	0	0	0	0	0	0
A10861G	10861	A	G	ORF1ab	ORF1ab:p.3532K	SNP	synonymous_variant	0	0	0	0	0	0	0	0	0.1221	0	0	0
A10874G	10874	A	G	ORF1ab	ORF1ab:p.3537N>D	SNP	missense_variant	0	0	0	0	0	0	0	0	0	0	6.66667	0
T10885C	10885	T	C	ORF1ab	ORF1ab:p.3540N	SNP	synonymous_variant	0	0	0	0	0	0	0	0	0.3663	0	0	0
A10897T	10897	A	T	ORF1ab	ORF1ab:p.3544I	SNP	synonymous_variant	0	0	0	0	1.69492	1.53846	0	0	0	0	0	0
A10904G	10904	A	G	ORF1ab	ORF1ab:p.3547S>G	SNP	missense_variant	0	0	0	0	0	0	0	0	0.1221	0	0	0
C10969T	10969	C	T	ORF1ab	ORF1ab:p.3568F	SNP	synonymous_variant	0	0	0	3.44828	0	0	0	0.163934	0	0	0	0
C10977T	10977	C	T	ORF1ab	ORF1ab:p.3571A>V	SNP	missense_variant	0	0	0	0	0	3.07692	0	0	0	0	0	0
G10996A	10996	G	A	ORF1ab	ORF1ab:p.3577K	SNP	synonymous_variant	0	0	0	0	0	0	0	0	0.4884	0	0	0
A11002C	11002	A	C	ORF1ab	ORF1ab:p.3579T	SNP	synonymous_variant	0	0	0	0	0	1.53846	0	0	0	0	0	0
C11003T	11003	C	T	ORF1ab	ORF1ab:p.3580H>Y	SNP	missense_variant	0	0	0	0	0.423729	0	0	0	0	0	0	0
C11005A	11005	C	A	ORF1ab	ORF1ab:p.3580H>Q	SNP	missense_variant	0	0	0	0	0.847458	0	0	0	0	0	0	0
C11020T	11020	C	T	ORF1ab	ORF1ab:p.3585L	SNP	synonymous_variant	0	0	0	0	0	0	0	0	0.1221	0	0	0
G11042T	11042	G	T	ORF1ab	ORF1ab:p.3593V>F	SNP	missense_variant	0	0	2.04082	0	0	0	0	0	0	0	0	0
C11050A	11050	C	A	ORF1ab	ORF1ab:p.3595V	SNP	synonymous_variant	0	0	0	0	0	0	0	0	0	1.5625	0	0
C11074T	11074	C	T	ORF1ab	ORF1ab:p.3603F	SNP	synonymous_variant	0	0	0	0	0.423729	0	0	0	0.1221	0	0	0
G11083T	11083	G	T	ORF1ab	ORF1ab:p.3606L>F	SNP	missense_variant	0.3663	0	20.4082	31.0345	1.69492	3.07692	0	0	0.1221	0	0	0
C11094T	11094	C	T	ORF1ab	ORF1ab:p.3610A>V	SNP	missense_variant	0	0	0	0	0	0	0	0.163934	0	0	0	0
C11109T	11109	C	T	ORF1ab	ORF1ab:p.3615A>V	SNP	missense_variant	0	0	0	0	0.423729	0	0	0	0	0	0	0
G11113A	11113	G	A	ORF1ab	ORF1ab:p.3616M>I	SNP	missense_variant	0	0	4.08163	0	0	0	0	0	0	0	0	0
A11140T	11140	A	T	ORF1ab	ORF1ab:p.3625A	SNP	synonymous_variant	0	0	0	0	4.66102	0	0	0	0	0	0	0
A11141G	11141	A	G	ORF1ab	ORF1ab:p.3626M>V	SNP	missense_variant	0	0	0	0	0	0	0	0	0.1221	0	0	0
G11161A	11161	G	A	ORF1ab	ORF1ab:p.3632K	SNP	synonymous_variant	0	0	0	0	0	6.15385	0	0	0	0	0	0
A11201G	11201	A	G	ORF1ab	ORF1ab:p.3646T>A	SNP	missense_variant	7.32601	0	0	37.931	38.9831	93.8462	0	0	0	0	0	0
C11259T	11259	C	T	ORF1ab	ORF1ab:p.3665T>I	SNP	missense_variant	0	0	2.04082	0	0	0	0	0	0	0	0	0
G11263C	11263	G	C	ORF1ab	ORF1ab:p.3666W>C	SNP	missense_variant	0	0	0	0	0	0	0	0	0.1221	0	0	0
G11266T	11266	G	T	ORF1ab	ORF1ab:p.3667L>F	SNP	missense_variant	1.0989	0	0	0	0	0	0	0	0	0	0	0
A11277G	11277	A	G	ORF1ab	ORF1ab:p.3671D>G	SNP	missense_variant	0	0	0	0	0	0	0	0	0	1.5625	0	0
T11281C	11281	T	C	ORF1ab	ORF1ab:p.3672T	SNP	synonymous_variant	0	0	0	0	0	0	0	0	0.1221	0	0	0
AGTTTGTCTG11282A	11282	AGTTTGTCTG	A	ORF1ab	ORF1ab:p.3673-3676SLSG>S	Deletion	inframe_deletion	0	0	0	0	0	0	0	19.8361	0	0	0	0
G11287T	11287	G	T	ORF1ab	ORF1ab:p.3674L>F	SNP	missense_variant	0	0	0	0	0	0	0	0.163934	0	0	0	0
GTCTGGTTTT11287G	11287	GTCTGGTTTT	G	ORF1ab	ORF1ab:p.3674-3677LSGF>L	Deletion	inframe_deletion	0	86.6667	4.08163	13.7931	0	0	0	0	0.976801	0	0	0
T11288A	11288	T	A	ORF1ab	ORF1ab:p.3675S>T	SNP	missense_variant	0	0	0	0	0	0	0	0.327869	1.4652	0	0	0
T11288G	11288	T	G	ORF1ab	ORF1ab:p.3675S>A	SNP	missense_variant	0	0	0	0	0	0	0.373134	1.80328	3.5409	6.25	6.66667	0
C11289A	11289	C	A	ORF1ab	ORF1ab:p.3675S>Y	SNP	missense_variant	0	0	0	0	0	0	0.373134	1.47541	2.1978	1.5625	0	0
T11290G	11290	T	G	ORF1ab	ORF1ab:p.3675S	SNP	synonymous_variant	0	0	0	0	0	0	0	0	0.732601	0	0	0
T11290A	11290	T	A	ORF1ab	ORF1ab:p.3675S	SNP	synonymous_variant	0	0	0	0	0	0	0	0.327869	0.1221	0	0	0
G11291A	11291	G	A	ORF1ab	ORF1ab:p.3676G>S	SNP	missense_variant	0	0	0	0	0	0	1.1194	8.36066	36.1416	54.6875	46.6667	5.17241
T11296G	11296	T	G	ORF1ab	ORF1ab:p.3677F>L	SNP	missense_variant	0	0	0	0	0	0	0.373134	0	41.514	85.9375	80	1.72414
C11308T	11308	C	T	ORF1ab	ORF1ab:p.3681D	SNP	synonymous_variant	0	0	0	0	0	0	0	0	0.1221	0	0	0
T11311C	11311	T	C	ORF1ab	ORF1ab:p.3682C	SNP	synonymous_variant	0	0	0	0	0	0	0	0	0.1221	0	0	0
A11332G	11332	A	G	ORF1ab	ORF1ab:p.3689V	SNP	synonymous_variant	0	0	0	0	19.9153	15.3846	0	0	0	0	0	0
G11333T	11333	G	T	ORF1ab	ORF1ab:p.3690V>L	SNP	missense_variant	0	0	0	0	0	0	0	0.163934	0	0	0	0
T11336C	11336	T	C	ORF1ab	ORF1ab:p.3691L	SNP	synonymous_variant	0	0	0	0	0	0	0	0	0.1221	0	0	0
C11339T	11339	C	T	ORF1ab	ORF1ab:p.3692L	SNP	synonymous_variant	0	0	0	0	0	0	0	0.163934	0	1.5625	0	0
C11355T	11355	C	T	ORF1ab	ORF1ab:p.3697A>V	SNP	missense_variant	0	0	0	0	0	0	0	0	0	0	13.3333	0
C11361T	11361	C	T	ORF1ab	ORF1ab:p.3699T>I	SNP	missense_variant	0	0	0	0	0	0	0	0	0.1221	0	0	0
G11372T	11372	G	T	ORF1ab	ORF1ab:p.3703D>Y	SNP	missense_variant	0	0	0	0	0	0	0.373134	0	0	0	0	0
C11396T	11396	C	T	ORF1ab	ORF1ab:p.3711L>F	SNP	missense_variant	0	0	0	0	0	0	0	0	0.2442	0	0	0
C11407T	11407	C	T	ORF1ab	ORF1ab:p.3714V	SNP	synonymous_variant	0	0	0	0	0	0	0	0	0.2442	0	0	0
C11416T	11416	C	T	ORF1ab	ORF1ab:p.3717L	SNP	synonymous_variant	0	0	0	0	0	0	0	0	0.2442	0	0	0
G11417T	11417	G	T	ORF1ab	ORF1ab:p.3718V>F	SNP	missense_variant	0	0	8.16327	0	0	0	0	0	0	0	0	0
G11417A	11417	G	A	ORF1ab	ORF1ab:p.3718V>I	SNP	missense_variant	0	0	0	0	0	0	0	0	0.1221	0	0	0
T11418C	11418	T	C	ORF1ab	ORF1ab:p.3718V>A	SNP	missense_variant	0.3663	0	0	0	45.339	1.53846	0.373134	0	0	0	0	0
T11422C	11422	T	C	ORF1ab	ORF1ab:p.3719Y	SNP	synonymous_variant	0	0	0	0	0	0	0	0.655738	0	0	0	0
A11430G	11430	A	G	ORF1ab	ORF1ab:p.3722Y>C	SNP	missense_variant	0	0	4.08163	0	0	0	0	0	0	0	0	0
A11439G	11439	A	G	ORF1ab	ORF1ab:p.3725N>S	SNP	missense_variant	0	0	0	0	0	0	0	0	0.610501	0	0	0
C11450A	11450	C	A	ORF1ab	ORF1ab:p.3729Q>K	SNP	missense_variant	1.0989	0	0	0	0	0	0	0	0	0	0	0
C11454T	11454	C	T	ORF1ab	ORF1ab:p.3730A>V	SNP	missense_variant	0	0	0	0	0	0	0	0	0	1.5625	0	0
A11456G	11456	A	G	ORF1ab	ORF1ab:p.3731I>V	SNP	missense_variant	0	0	0	0	0	3.07692	0	0	0	0	0	0
G11464A	11464	G	A	ORF1ab	ORF1ab:p.3733M>I	SNP	missense_variant	0	0	0	0	0	1.53846	0	0	0	0	0	0
C11471T	11471	C	T	ORF1ab	ORF1ab:p.3736L>F	SNP	missense_variant	0.3663	0	0	0	0	0	0	0	0	0	0	0
A11506G	11506	A	G	ORF1ab	ORF1ab:p.3747V	SNP	synonymous_variant	0	0	0	0	0	0	0	0.163934	0	0	0	0
C11514T	11514	C	T	ORF1ab	ORF1ab:p.3750T>I	SNP	missense_variant	0	0	0	0	11.8644	3.07692	0	0	0.2442	0	0	0
C11518T	11518	C	T	ORF1ab	ORF1ab:p.3751V	SNP	synonymous_variant	0	0	0	0	0	0	0	0	0.1221	0	0	0
G11521C	11521	G	C	ORF1ab	ORF1ab:p.3752M>I	SNP	missense_variant	0.3663	0	0	0	0	0	0	0	0	0	0	0
G11521T	11521	G	T	ORF1ab	ORF1ab:p.3752M>I	SNP	missense_variant	0	13.3333	2.04082	0	0	0	0	0	0.1221	0	0	0
T11522G	11522	T	G	ORF1ab	ORF1ab:p.3753F>V	SNP	missense_variant	0	0	0	0	0	0	0	0	0.2442	0	0	0
G11527T	11527	G	T	ORF1ab	ORF1ab:p.3754L>F	SNP	missense_variant	0	0	0	0	0	0	0	0	0.1221	0	0	0
G11527A	11527	G	A	ORF1ab	ORF1ab:p.3754L	SNP	synonymous_variant	0	0	0	0	0	0	0	0	0.3663	0	0	0
A11537AT	11537	A	AT	#N/A	#N/A	#N/A	#N/A	0	0	2.04082	0	0	0	0	0	0	0	0	0
A11537G	11537	A	G	ORF1ab	ORF1ab:p.3758I>V	SNP	missense_variant	1.4652	0	0	0	0	0	11.194	97.541	0	0	0	0
G11540T	11540	G	T	ORF1ab	ORF1ab:p.3759V>F	SNP	missense_variant	0	0	18.3673	27.5862	0	0	0	0	0	0	0	0
C11563T	11563	C	T	ORF1ab	ORF1ab:p.3766C	SNP	synonymous_variant	0	0	0	3.44828	0.423729	0	0	0	0.1221	0	0	0
C11572T	11572	C	T	ORF1ab	ORF1ab:p.3769F	SNP	synonymous_variant	0	0	0	0	0	0	0	0.163934	0	0	0	0
C11575T	11575	C	T	ORF1ab	ORF1ab:p.3770F	SNP	synonymous_variant	0	0	0	0	0	0	0	0	0.1221	0	0	0
T11587C	11587	T	C	ORF1ab	ORF1ab:p.3774N	SNP	synonymous_variant	0	0	0	0	0.423729	0	0	0	0	0	0	0
A11595G	11595	A	G	ORF1ab	ORF1ab:p.3777Q>R	SNP	missense_variant	0	0	2.04082	0	0	0	0	0	0	0	0	0
T11601C	11601	T	C	ORF1ab	ORF1ab:p.3779I>T	SNP	missense_variant	0	0	0	0	0	0	0	0.163934	0	0	0	0
G11609A	11609	G	A	ORF1ab	ORF1ab:p.3782V>I	SNP	missense_variant	0	0	0	0	0	0	0	0.327869	0	0	0	0
C11620T	11620	C	T	ORF1ab	ORF1ab:p.3785F	SNP	synonymous_variant	0	0	0	0	0	1.53846	0	0	0	0	0	0
C11626T	11626	C	T	ORF1ab	ORF1ab:p.3787G	SNP	synonymous_variant	0	0	0	0	0	0	0	0	0	1.5625	0	0
T11632C	11632	T	C	ORF1ab	ORF1ab:p.3789F	SNP	synonymous_variant	0.3663	0	0	0	0	0	0	0	0	0	0	0
G11634T	11634	G	T	ORF1ab	ORF1ab:p.3790C>F	SNP	missense_variant	0	0	0	0	0	0	0	0	0.1221	0	0	0
C11644T	11644	C	T	ORF1ab	ORF1ab:p.3793Y	SNP	synonymous_variant	0	0	0	0	0	0	0	0	0.1221	0	0	0
C11653T	11653	C	T	ORF1ab	ORF1ab:p.3796L	SNP	synonymous_variant	0	0	0	0	0	3.07692	0	0.163934	0	0	0	0
C11674T	11674	C	T	ORF1ab	ORF1ab:p.3803Y	SNP	synonymous_variant	0.3663	0	0	0	0	0	0	0	0	0	0	0
T11737C	11737	T	C	ORF1ab	ORF1ab:p.3824N	SNP	synonymous_variant	0	0	0	0	0	0	0	0.163934	0	0	0	0
C11750T	11750	C	T	ORF1ab	ORF1ab:p.3829L>F	SNP	missense_variant	0	3.33333	0	0	0.423729	0	0	0.327869	0.4884	0	0	0
C11758T	11758	C	T	ORF1ab	ORF1ab:p.3831P	SNP	synonymous_variant	0.3663	0	0	0	0.423729	0	0	0	0	0	0	0
C11767T	11767	C	T	ORF1ab	ORF1ab:p.3834S	SNP	synonymous_variant	0	0	0	0	0	0	0	0	0.1221	0	0	0
C11776T	11776	C	T	ORF1ab	ORF1ab:p.3837A	SNP	synonymous_variant	0	0	0	0	0	0	0	0	0.1221	0	0	0
A11782G	11782	A	G	ORF1ab	ORF1ab:p.3839K	SNP	synonymous_variant	0	0	0	0	0	0	0	0.163934	0.1221	0	0	0
T11803C	11803	T	C	ORF1ab	ORF1ab:p.3846G	SNP	synonymous_variant	0	0	0	0	0	1.53846	0	0	0	0	0	0
C11812T	11812	C	T	ORF1ab	ORF1ab:p.3849G	SNP	synonymous_variant	0	0	0	6.89655	0	0	0	0	0	0	0	0
C11824T	11824	C	T	ORF1ab	ORF1ab:p.3853I	SNP	synonymous_variant	0	0	0	0	0	3.07692	0	0	0.3663	0	0	0
G11876A	11876	G	A	ORF1ab	ORF1ab:p.3871V>I	SNP	missense_variant	0	0	0	0	0	0	0	0	0.2442	0	0	0
C11900T	11900	C	T	ORF1ab	ORF1ab:p.3879L>F	SNP	missense_variant	0	0	0	0	0.423729	0	0	0	0	0	0	0
C11916T	11916	C	T	ORF1ab	ORF1ab:p.3884S>L	SNP	missense_variant	0	0	0	0	0	1.53846	0	0	0	0	0	0
C11941T	11941	C	T	ORF1ab	ORF1ab:p.3892V	SNP	synonymous_variant	0	0	0	0	0.423729	0	0	0	0	0	0	0
C11950T	11950	C	T	ORF1ab	ORF1ab:p.3895H	SNP	synonymous_variant	0	0	0	0	0	0	0	0.327869	0	0	0	0
C11962T	11962	C	T	ORF1ab	ORF1ab:p.3899L	SNP	synonymous_variant	0	0	2.04082	0	0	3.07692	0	0	0	0	0	0
C11985A	11985	C	A	#N/A	#N/A	#N/A	#N/A	0	0	0	0	0	0	0.373134	0	0	0	0	0
A11995G	11995	A	G	ORF1ab	ORF1ab:p.3910K	SNP	synonymous_variant	0	0	2.04082	0	0	0	0	0	0	0	0	0
C12005T	12005	C	T	ORF1ab	ORF1ab:p.3914L	SNP	synonymous_variant	0	3.33333	0	0	0	0	0	0	0	0	0	0
C12008T	12008	C	T	ORF1ab	ORF1ab:p.3915L>F	SNP	missense_variant	0	0	0	0	0	0	0	0	0.1221	0	0	0
T12015G	12015	T	G	ORF1ab	ORF1ab:p.3917V>G	SNP	missense_variant	0	0	0	0	0	0	0	0.163934	0	0	0	0
G12019A	12019	G	A	ORF1ab	ORF1ab:p.3918L	SNP	synonymous_variant	0	0	0	0	0.423729	0	0	0	0	0	0	0
C12025T	12025	C	T	ORF1ab	ORF1ab:p.3920S	SNP	synonymous_variant	0	0	0	0	0	1.53846	0	0	0	0	0	0
T12045C	12045	T	C	ORF1ab	ORF1ab:p.3927I>T	SNP	missense_variant	0	0	0	0	0	0	0	0	0.1221	0	0	0
C12049T	12049	C	T	ORF1ab	ORF1ab:p.3928N	SNP	synonymous_variant	0	0	0	0	0	1.53846	0	0	0	0	0	0
C12053T	12053	C	T	ORF1ab	ORF1ab:p.3930L>F	SNP	missense_variant	0	0	0	3.44828	0	0	0	0	0	0	0	0
C12068T	12068	C	T	ORF1ab	ORF1ab:p.3935L	SNP	synonymous_variant	0	0	2.04082	0	0	0	0	0	0	0	0	0
C12068A	12068	C	A	ORF1ab	ORF1ab:p.3935L>M	SNP	missense_variant	0	0	8.16327	0	0	0	0	0	0	0	0	0
C12073T	12073	C	T	ORF1ab	ORF1ab:p.3936D	SNP	synonymous_variant	0	0	0	0	0	0	0	0.163934	0	0	0	0
C12076T	12076	C	T	ORF1ab	ORF1ab:p.3937N	SNP	synonymous_variant	0	6.66667	0	0	0	0	0	0	0	0	0	0
A12088G	12088	A	G	ORF1ab	ORF1ab:p.3941L	SNP	synonymous_variant	0	0	0	0	0	0	0	0	0.1221	0	0	0
C12100T	12100	C	T	ORF1ab	ORF1ab:p.3945A	SNP	synonymous_variant	0	0	0	0	0.423729	0	0	0	0	0	0	0
C12115T	12115	C	T	ORF1ab	ORF1ab:p.3950S	SNP	synonymous_variant	0	0	0	0	0.423729	0	0	0	0	0	0	0
T12118C	12118	T	C	ORF1ab	ORF1ab:p.3951L	SNP	synonymous_variant	0	0	0	0	0	0	0	0.163934	0	0	0	0
G12131A	12131	G	A	ORF1ab	ORF1ab:p.3956A>T	SNP	missense_variant	0	0	0	0	0	0	0	0.163934	0	0	0	0
C12138T	12138	C	T	ORF1ab	ORF1ab:p.3958A>V	SNP	missense_variant	1.0989	0	0	0	0	0	0	0	0	0	0	0
T12142A	12142	T	A	ORF1ab	ORF1ab:p.3959T	SNP	synonymous_variant	0	0	0	0	0	0	0	0.163934	0	0	0	0
C12153T	12153	C	T	ORF1ab	ORF1ab:p.3963A>V	SNP	missense_variant	0	0	0	0	0	6.15385	0	0	0.1221	0	0	0
G12160A	12160	G	A	ORF1ab	ORF1ab:p.3965E	SNP	synonymous_variant	0	0	0	0	0	0	0	0	0	0	80	0
T12175G	12175	T	G	ORF1ab	ORF1ab:p.3970N>K	SNP	missense_variant	0	0	0	0	0	0	0	0	0.1221	0	0	0
G12191T	12191	G	T	ORF1ab	ORF1ab:p.3976V>F	SNP	missense_variant	0	0	0	0	0	0	0	0.163934	0	0	0	0
C12213T	12213	C	T	ORF1ab	ORF1ab:p.3983S>F	SNP	missense_variant	0	0	0	0	0	0	0	0.163934	0	0	0	0
G12256T	12256	G	T	ORF1ab	ORF1ab:p.3997M>I	SNP	missense_variant	0	0	0	0	0	1.53846	0	0	0	0	0	0
G12268A	12268	G	A	ORF1ab	ORF1ab:p.4001L	SNP	synonymous_variant	0	0	0	0	0	1.53846	0	0	0	0	0	0
C12295T	12295	C	T	ORF1ab	ORF1ab:p.4010T	SNP	synonymous_variant	0	0	0	0	0	0	0	0	0.1221	0	0	0
G12310A	12310	G	A	ORF1ab	ORF1ab:p.4015Q	SNP	synonymous_variant	0	0	0	0	0	0	0	0	0	0	33.3333	0
C12312T	12312	C	T	ORF1ab	ORF1ab:p.4016A>V	SNP	missense_variant	0.3663	0	18.3673	27.5862	0	0	0	0	0	0	0	0
G12331A	12331	G	A	ORF1ab	ORF1ab:p.4022R	SNP	synonymous_variant	0	0	0	0	0	0	0	0.491803	0	0	0	0
C12439T	12439	C	T	ORF1ab	ORF1ab:p.4058P	SNP	synonymous_variant	0	0	0	0	0	0	0	0.163934	0.2442	0	0	0
A12444G	12444	A	G	ORF1ab	ORF1ab:p.4060N>S	SNP	missense_variant	0	0	0	0	0	0	0	0	0.2442	28.125	6.66667	0
C12459T	12459	C	T	ORF1ab	ORF1ab:p.4065T>I	SNP	missense_variant	0	0	0	0	0.423729	0	0	0	0	0	0	0
C12484T	12484	C	T	ORF1ab	ORF1ab:p.4073V	SNP	synonymous_variant	0	0	0	0	0.423729	0	0	0	0	0	0	0
T12503C	12503	T	C	ORF1ab	ORF1ab:p.4080Y>H	SNP	missense_variant	0	0	0	0	0	0	0	0.163934	0	0	0	0
C12513T	12513	C	T	ORF1ab	ORF1ab:p.4083T>M	SNP	missense_variant	0	0	2.04082	0	0	0	0.373134	0.327869	0.1221	0	0	0
C12525T	12525	C	T	ORF1ab	ORF1ab:p.4087T>I	SNP	missense_variant	0	0	0	0	0	0	0	0	0.1221	0	0	0
T12619C	12619	T	C	ORF1ab	ORF1ab:p.4118N	SNP	synonymous_variant	0	0	0	0	0	0	0	0.163934	0	0	0	0
C12651T	12651	C	T	ORF1ab	ORF1ab:p.4129T>I	SNP	missense_variant	0	0	0	0	0	4.61538	0	0	0	0	6.66667	0
T12673C	12673	T	C	ORF1ab	ORF1ab:p.4136A	SNP	synonymous_variant	0	0	0	0	0.423729	3.07692	0	0	0	0	0	0
C12676T	12676	C	T	ORF1ab	ORF1ab:p.4137V	SNP	synonymous_variant	0.3663	0	14.2857	27.5862	0	0	0	0	0	0	0	0
A12742G	12742	A	G	ORF1ab	ORF1ab:p.4159T	SNP	synonymous_variant	0	0	0	0	0	0	0	0.163934	0	0	0	0
C12747T	12747	C	T	ORF1ab	ORF1ab:p.4161T>I	SNP	missense_variant	0	0	0	0	0	0	0	0	0.1221	0	0	0
T12757C	12757	T	C	ORF1ab	ORF1ab:p.4164T	SNP	synonymous_variant	0.3663	0	0	0	0	0	0	0	0	0	0	0
A12759G	12759	A	G	ORF1ab	ORF1ab:p.4165D>G	SNP	missense_variant	0	0	0	0	0	0	0	0.163934	0	0	0	0
C12763T	12763	C	T	ORF1ab	ORF1ab:p.4166D	SNP	synonymous_variant	0	0	0	0	0	1.53846	0	0	0	0	0	0
G12769A	12769	G	A	ORF1ab	ORF1ab:p.4168A	SNP	synonymous_variant	0	0	0	0	1.69492	0	0	0	0	0	0	0
C12778T	12778	C	T	ORF1ab	ORF1ab:p.4171Y	SNP	synonymous_variant	0	0	0	0	0	0	0	0	0.2442	0	0	0
C12784T	12784	C	T	ORF1ab	ORF1ab:p.4173N	SNP	synonymous_variant	0	0	2.04082	0	0	0	0	0	0.1221	0	0	0
C12786T	12786	C	T	ORF1ab	ORF1ab:p.4174T>I	SNP	missense_variant	0	0	0	0	0	0	0	0.327869	0	0	0	0
C12789T	12789	C	T	ORF1ab	ORF1ab:p.4175T>I	SNP	missense_variant	0	0	0	0	0	0	0	0	0.610501	0	0	0
C12809T	12809	C	T	ORF1ab	ORF1ab:p.4182L>F	SNP	missense_variant	0	3.33333	0	0	0	1.53846	0	0	0	0	0	0
A12814G	12814	A	G	ORF1ab	ORF1ab:p.4183A	SNP	synonymous_variant	0	0	0	0	0	0	0	0	0.1221	0	0	0
C12823T	12823	C	T	ORF1ab	ORF1ab:p.4186S	SNP	synonymous_variant	0	0	0	0	0.423729	0	0	0	0	0	0	0
C12854T	12854	C	T	ORF1ab	ORF1ab:p.4197P>S	SNP	missense_variant	0	0	0	0	0	1.53846	0	0	0.2442	0	0	0
A12864C	12864	A	C	ORF1ab	ORF1ab:p.4200D>A	SNP	missense_variant	0	0	0	0	0	0	0	0.163934	0	0	0	0
C12880T	12880	C	T	ORF1ab	ORF1ab:p.4205I	SNP	synonymous_variant	2.1978	0	0	0	0	0	2.23881	0.491803	97.8022	100	100	55.1724
T12883C	12883	T	C	ORF1ab	ORF1ab:p.4206Y	SNP	synonymous_variant	0	0	0	0	0	0	0	0	0.4884	0	0	1.72414
C12885T	12885	C	T	ORF1ab	ORF1ab:p.4207T>I	SNP	missense_variant	0	0	0	0	0.423729	0	0	0	0	0	0	0
C12890T	12890	C	T	ORF1ab	ORF1ab:p.4209L	SNP	synonymous_variant	0.3663	0	0	0	0	0	0	0	0	0	0	0
C12899T	12899	C	T	ORF1ab	ORF1ab:p.4212P>S	SNP	missense_variant	0	0	0	0	0	0	0	0.163934	0	0	0	0
G12907A	12907	G	A	ORF1ab	ORF1ab:p.4214R	SNP	synonymous_variant	0	0	0	0	0.423729	12.3077	0	0	0	0	0	0
C12924T	12924	C	T	ORF1ab	ORF1ab:p.4220P>L	SNP	missense_variant	0	0	0	0	0	0	0	0	0.3663	0	0	0
G12940T	12940	G	T	ORF1ab	ORF1ab:p.4225V	SNP	synonymous_variant	0	0	0	0	0.423729	0	0	0	0	0	0	0
T12946C	12946	T	C	ORF1ab	ORF1ab:p.4227Y	SNP	synonymous_variant	0	0	0	0	19.0678	0	0	0	0	0	0	0
C12970T	12970	C	T	ORF1ab	ORF1ab:p.4235N	SNP	synonymous_variant	0	10	0	0	0	0	0	0.163934	0	0	0	0
C12974T	12974	C	T	ORF1ab	ORF1ab:p.4237L	SNP	synonymous_variant	0	0	0	0	0	0	0	0	0.3663	0	0	0
A12998G	12998	A	G	ORF1ab	ORF1ab:p.4245S>G	SNP	missense_variant	0	0	0	0	0	0	0	0.163934	0	0	0	0
T13006A	13006	T	A	ORF1ab	ORF1ab:p.4247A	SNP	synonymous_variant	0	0	0	0	0	0	0	0	0.1221	0	0	0
C13011T	13011	C	T	ORF1ab	ORF1ab:p.4249T>I	SNP	missense_variant	0	0	0	0	0	1.53846	0	0	0.1221	0	0	0
T13018C	13018	T	C	ORF1ab	ORF1ab:p.4251R	SNP	synonymous_variant	0	0	0	0	0	0	0	0.163934	0	0	0	0
C13019T	13019	C	T	ORF1ab	ORF1ab:p.4252L	SNP	synonymous_variant	0	0	0	0	4.23729	3.07692	0	0	0	0	0	0
T13027C	13027	T	C	ORF1ab	ORF1ab:p.4254A	SNP	synonymous_variant	0	0	0	0	0	1.53846	0	0	0	0	0	0
G13034A	13034	G	A	ORF1ab	ORF1ab:p.4257A>T	SNP	missense_variant	0	0	0	0	0	0	0	0.163934	0	0	0	0
C13050T	13050	C	T	ORF1ab	ORF1ab:p.4262A>V	SNP	missense_variant	0	0	0	0	0	0	0	0	0.1221	0	0	0
G13109T	13109	G	T	ORF1ab	ORF1ab:p.4282D>Y	SNP	missense_variant	0	0	0	0	0	0	0	0	0.1221	0	0	0
T13111C	13111	T	C	ORF1ab	ORF1ab:p.4282D	SNP	synonymous_variant	0	0	0	0	0	0	0	0.163934	0	0	0	0
T13114C	13114	T	C	ORF1ab	ORF1ab:p.4283Y	SNP	synonymous_variant	0	0	0	3.44828	0	0	0	0	0	0	0	0
C13115T	13115	C	T	ORF1ab	ORF1ab:p.4284L	SNP	synonymous_variant	0	0	0	0	0	0	0	0	0.2442	0	0	0
C13138T	13138	C	T	ORF1ab	ORF1ab:p.4291I	SNP	synonymous_variant	0	0	0	0	0	0	0	0.163934	0	0	0	0
C13168T	13168	C	T	ORF1ab	ORF1ab:p.4301H	SNP	synonymous_variant	0	0	0	0	0	1.53846	0	0.163934	0.1221	0	0	0
T13195C	13195	T	C	ORF1ab	ORF1ab:p.4310V	SNP	synonymous_variant	0.3663	0	0	0	0	0	7.46269	97.7049	0	0	0	1.72414
G13201A	13201	G	A	ORF1ab	ORF1ab:p.4312P	SNP	synonymous_variant	0.3663	0	0	0	0	0	0	0	0	0	0	0
G13205T	13205	G	T	ORF1ab	ORF1ab:p.4314A>S	SNP	missense_variant	0	0	0	0	0.423729	0	0	0	0	0	0	0
C13207T	13207	C	T	ORF1ab	ORF1ab:p.4314A	SNP	synonymous_variant	0	0	0	0	0	0	0	0.163934	0	0	0	0
T13216C	13216	T	C	ORF1ab	ORF1ab:p.4317D	SNP	synonymous_variant	0	0	0	0	0	0	0	0	0	1.5625	0	0
C13255T	13255	C	T	ORF1ab	ORF1ab:p.4330C	SNP	synonymous_variant	0	0	0	3.44828	0.423729	0	0	0	0	0	0	0
C13264T	13264	C	T	ORF1ab	ORF1ab:p.4333H	SNP	synonymous_variant	0	0	2.04082	0	0	0	0	0	0	0	0	0
A13276G	13276	A	G	ORF1ab	ORF1ab:p.4337P	SNP	synonymous_variant	0	0	0	0	0	0	0	0	0.1221	0	0	0
C13329T	13329	C	T	ORF1ab	ORF1ab:p.4355T>I	SNP	missense_variant	0	0	0	0	0	0	0	0	0.2442	0	0	0
T13330C	13330	T	C	ORF1ab	ORF1ab:p.4355T	SNP	synonymous_variant	0	0	0	0	0	0	0	0	0.1221	0	0	0
C13335T	13335	C	T	ORF1ab	ORF1ab:p.4357A>V	SNP	missense_variant	0	0	0	0	0	3.07692	0	0	0	0	0	0
T13339C	13339	T	C	ORF1ab	ORF1ab:p.4358N	SNP	synonymous_variant	0	0	2.04082	0	0	0	0	0	0	0	0	0
C13384T	13384	C	T	ORF1ab	ORF1ab:p.4373C	SNP	synonymous_variant	0	0	0	0	0.423729	0	0	0	0	0	0	0
T13400G	13400	T	G	ORF1ab	ORF1ab:p.4379Y>D	SNP	missense_variant	0.3663	0	0	0	0	0	0	0	0	0	0	0
G13403T	13403	G	T	ORF1ab	ORF1ab:p.4380G>C	SNP	missense_variant	0	0	0	0	0	0	0	0.163934	0	0	0	0
C13421T	13421	C	T	ORF1ab	ORF1ab:p.4386L>F	SNP	missense_variant	0	0	0	0	0	0	0	0.163934	0	0	0	0
C13423T	13423	C	T	ORF1ab	ORF1ab:p.4386L	SNP	synonymous_variant	0	0	0	0	0	0	0	0	0.2442	0	0	0
T13442G	13442	T	G	ORF1ab	ORF1ab:p.4393S>A	SNP	missense_variant	0	0	0	0	0	0	0	0	0.1221	0	0	0
G13459T	13459	G	T	ORF1ab	ORF1ab:p.4398S	SNP	synonymous_variant	0	0	0	0	0.423729	0	0	0	0	0	0	0
C13487A	13487	C	A	ORF1ab	ORF1ab:p.4408A>E	SNP	missense_variant	0	0	4.08163	0	0	0	0	0	0	0	0	0
G13503A	13503	G	A	ORF1ab	ORF1ab:p.4413P	SNP	synonymous_variant	0	0	0	0	0	0	0	0.163934	0	0	0	0
G13514A	13514	G	A	ORF1ab	ORF1ab:p.4417G>D	SNP	missense_variant	0.3663	0	0	0	0	0	0	0	0	0	0	0
G13514T	13514	G	T	ORF1ab	ORF1ab:p.4417G>V	SNP	missense_variant	0	0	0	0	0	0	0	0.163934	0	0	0	0
C13517T	13517	C	T	ORF1ab	ORF1ab:p.4418T>I	SNP	missense_variant	0	0	0	0	0	0	0	0	0.1221	0	0	0
C13536T	13536	C	T	ORF1ab	ORF1ab:p.4424Y	SNP	synonymous_variant	0.3663	0	0	0	0	0	0	0.163934	0	0	0	0
C13551T	13551	C	T	ORF1ab	ORF1ab:p.4429I	SNP	synonymous_variant	0	0	0	0	0	0	0	0.327869	0	0	0	0
C13554T	13554	C	T	ORF1ab	ORF1ab:p.4430Y	SNP	synonymous_variant	0	0	0	0	0	0	0	0	0.2442	0	0	0
T13560C	13560	T	C	ORF1ab	ORF1ab:p.4432D	SNP	synonymous_variant	1.0989	0	0	0	0	0	0	0	0	0	0	0
G13564A	13564	G	A	ORF1ab	ORF1ab:p.4434V>I	SNP	missense_variant	0	0	0	0	0	0	0	0	0.1221	0	0	0
G13570A	13570	G	A	ORF1ab	ORF1ab:p.4436G>S	SNP	missense_variant	0	0	0	0	0	0	0	0.983607	0	0	0	0
C13585T	13585	C	T	ORF1ab	ORF1ab:p.4441L	SNP	synonymous_variant	0	0	0	0	0.847458	0	0	0	0	0	0	0
A13611G	13611	A	G	ORF1ab	ORF1ab:p.4449Q	SNP	synonymous_variant	0	0	0	0	0.423729	0	0	0	0	0	0	0
C13620T	13620	C	T	ORF1ab	ORF1ab:p.4452D	SNP	synonymous_variant	0	0	0	0	0.847458	0	0	0	0	0	0	0
C13665T	13665	C	T	ORF1ab	ORF1ab:p.4467H	SNP	synonymous_variant	0	0	0	0	0	0	0	0	0.1221	0	0	0
A13712G	13712	A	G	ORF1ab	ORF1ab:p.4483K>R	SNP	missense_variant	0	0	0	0	0	0	0	0.163934	0	0	0	0
G13714T	13714	G	T	ORF1ab	ORF1ab:p.4484D>Y	SNP	missense_variant	0	0	0	0	0	0	0	0	0.3663	0	0	0
C13720T	13720	C	T	ORF1ab	ORF1ab:p.4486P>S	SNP	missense_variant	0	0	0	0	0	0	0	0.163934	0	0	0	0
C13730T	13730	C	T	ORF1ab	ORF1ab:p.4489A>V	SNP	missense_variant	1.8315	0	4.08163	0	0	0	0	0.327869	0	0	0	0
T13737C	13737	T	C	ORF1ab	ORF1ab:p.4491H	SNP	synonymous_variant	0	0	0	0	0	0	0	0	0.1221	0	0	0
T13757C	13757	T	C	ORF1ab	ORF1ab:p.4498I>T	SNP	missense_variant	0	0	0	0	0	0	0	0	0.1221	0	0	0
A13776G	13776	A	G	ORF1ab	ORF1ab:p.4504P	SNP	synonymous_variant	0	0	2.04082	0	0	0	0	0	0	0	0	0
C13862T	13862	C	T	ORF1ab	ORF1ab:p.4533T>I	SNP	missense_variant	0	0	0	0	0	0	0	0.163934	0	0	0	0
C13876T	13876	C	T	ORF1ab	ORF1ab:p.4538L>F	SNP	missense_variant	0	0	0	0	0	0	0	0	0.2442	0	0	0
A13888G	13888	A	G	ORF1ab	ORF1ab:p.4542N>D	SNP	missense_variant	0	0	0	0	0	0	0	0.163934	0	0	0	0
G13897T	13897	G	T	ORF1ab	ORF1ab:p.4545D>Y	SNP	missense_variant	0	0	0	0	0	1.53846	0	0.655738	0.1221	0	0	0
C13944T	13944	C	T	ORF1ab	ORF1ab:p.4560N	SNP	synonymous_variant	0.3663	0	0	0	0	4.61538	0	0	0	0	0	0
C13957T	13957	C	T	ORF1ab	ORF1ab:p.4565R>C	SNP	missense_variant	0	0	0	0	0	6.15385	0	0	0	0	0	0
C13989T	13989	C	T	ORF1ab	ORF1ab:p.4575R	SNP	synonymous_variant	0	0	2.04082	0	0	0	0	0	0	0	0	0
C13994T	13994	C	T	ORF1ab	ORF1ab:p.4577A>V	SNP	missense_variant	0	0	0	0	0	0	0	0.163934	0.1221	0	0	0
G14030A	14030	G	A	ORF1ab	ORF1ab:p.4589R>Q	SNP	missense_variant	0	0	0	0	0	4.61538	0	0	0	0	0	0
G14055T	14055	G	T	ORF1ab	ORF1ab:p.4597L	SNP	synonymous_variant	0	3.33333	0	0	0	0	0	0	0	0	0	0
A14107G	14107	A	G	ORF1ab	ORF1ab:p.4615I>V	SNP	missense_variant	0	0	0	0	0	0	0	0.491803	0	0	0	0
C14117T	14117	C	T	ORF1ab	ORF1ab:p.4618T>M	SNP	missense_variant	0	0	0	0	0	0	0	0.655738	0	0	0	0
G14118T	14118	G	T	ORF1ab	ORF1ab:p.4618T	SNP	synonymous_variant	0.3663	0	0	0	0	0	0	0	0	0	0	0
C14120T	14120	C	T	ORF1ab	ORF1ab:p.4619P>L	SNP	missense_variant	0	13.3333	0	0	0	0	0	0.163934	0	0	0	0
G14122A	14122	G	A	ORF1ab	ORF1ab:p.4620G>S	SNP	missense_variant	0	0	0	0	2.54237	0	0	0	0	0	0	0
T14171C	14171	T	C	ORF1ab	ORF1ab:p.4636I>T	SNP	missense_variant	1.4652	0	0	0	0	0	0	0	0	0	0	0
C14178T	14178	C	T	ORF1ab	ORF1ab:p.4638T	SNP	synonymous_variant	0.3663	0	0	0	0.423729	0	0	0.491803	0	0	0	0
C14184T	14184	C	T	ORF1ab	ORF1ab:p.4640T	SNP	synonymous_variant	0	0	2.04082	0	0	0	0	0.327869	0	0	0	0
G14188A	14188	G	A	ORF1ab	ORF1ab:p.4642A>T	SNP	missense_variant	0	0	0	0	0	1.53846	0	0	0	0	0	0
C14189T	14189	C	T	ORF1ab	ORF1ab:p.4642A>V	SNP	missense_variant	0	0	0	0	0.423729	0	0	0	0	0	0	0
C14195T	14195	C	T	ORF1ab	ORF1ab:p.4644T>I	SNP	missense_variant	0.3663	0	0	0	0	0	0	0	0.1221	0	0	0
C14206T	14206	C	T	ORF1ab	ORF1ab:p.4648H>Y	SNP	missense_variant	0	0	0	0	0	0	0	0.163934	0	0	0	0
C14220T	14220	C	T	ORF1ab	ORF1ab:p.4652D	SNP	synonymous_variant	0	0	0	0	0	0	0	0	0.1221	0	0	0
T14238C	14238	T	C	ORF1ab	ORF1ab:p.4658I	SNP	synonymous_variant	0	0	0	0	0	0	0	0	0.1221	0	0	0
G14245A	14245	G	A	ORF1ab	ORF1ab:p.4661D>N	SNP	missense_variant	0	0	0	6.89655	0	0	0	0	0	0	0	0
C14262T	14262	C	T	ORF1ab	ORF1ab:p.4666D	SNP	synonymous_variant	0	0	0	0	0.847458	0	0	0	0	0	0	0
G14268T	14268	G	T	ORF1ab	ORF1ab:p.4668T	SNP	synonymous_variant	0	0	0	0	0	0	0	0	0.2442	0	0	0
G14290A	14290	G	A	ORF1ab	ORF1ab:p.4676D>N	SNP	missense_variant	0	0	2.04082	0	0	0	0	0	0	0	0	0
T14305C	14305	T	C	ORF1ab	ORF1ab:p.4681Y>H	SNP	missense_variant	0	0	0	0	0	0	0	0	0.1221	0	0	0
G14316A	14316	G	A	ORF1ab	ORF1ab:p.4684Q	SNP	synonymous_variant	0	0	0	0	0.847458	0	0	0	0	0	0	0
A14317G	14317	A	G	ORF1ab	ORF1ab:p.4685T>A	SNP	missense_variant	0	0	0	0	0.423729	0	0	0	0	0	0	0
C14325T	14325	C	T	ORF1ab	ORF1ab:p.4687H	SNP	synonymous_variant	0	0	0	0	0	0	0	0	0.2442	0	0	0
C14352T	14352	C	T	ORF1ab	ORF1ab:p.4696D	SNP	synonymous_variant	0	0	0	0	0	0	0	0	0.1221	0	0	0
A14355G	14355	A	G	ORF1ab	ORF1ab:p.4697R	SNP	synonymous_variant	0	0	0	0	0	0	0	0	0.1221	0	0	0
G14364T	14364	G	T	ORF1ab	ORF1ab:p.4700L	SNP	synonymous_variant	0	0	0	0	0.423729	0	0	0	0	0	0	0
A14373G	14373	A	G	ORF1ab	ORF1ab:p.4703A	SNP	synonymous_variant	0	0	0	0	0.423729	0	0	0	0	0	0	0
G14400A	14400	G	A	ORF1ab	ORF1ab:p.4712V	SNP	synonymous_variant	0	0	0	0	1.69492	0	0	0	0	0	0	0
C14403T	14403	C	T	ORF1ab	ORF1ab:p.4713F	SNP	synonymous_variant	0	0	0	0	0	0	0	0	0.1221	0	0	0
C14407T	14407	C	T	ORF1ab	ORF1ab:p.4715P>S	SNP	missense_variant	0	0	0	13.7931	0	0	0	0	0	0	0	0
C14408T	14408	C	T	ORF1ab	ORF1ab:p.4715P>L	SNP	missense_variant	96.7033	100	100	100	96.1864	98.4615	100	99.8361	99.7558	100	100	100
A14424G	14424	A	G	ORF1ab	ORF1ab:p.4720P	SNP	synonymous_variant	0	0	0	0	0	0	0	0	0.1221	0	0	0
G14430C	14430	G	C	ORF1ab	ORF1ab:p.4722V	SNP	synonymous_variant	0	0	0	0	0.423729	0	0	0	0	0	0	0
A14469T	14469	A	T	ORF1ab	ORF1ab:p.4735S	SNP	synonymous_variant	0	0	0	0	0	1.53846	0	0	0	0	0	0
C14478T	14478	C	T	ORF1ab	ORF1ab:p.4738Y	SNP	synonymous_variant	0	0	0	0	0	0	0	0.163934	0	0	0	0
G14500T	14500	G	T	ORF1ab	ORF1ab:p.4746V>L	SNP	missense_variant	0	0	2.04082	0	0	0	0	0	0	0	0	0
T14505C	14505	T	C	ORF1ab	ORF1ab:p.4747H	SNP	synonymous_variant	0	0	0	0	0	0	0	0.163934	0	0	0	0
G14511C	14511	G	C	ORF1ab	ORF1ab:p.4749Q>H	SNP	missense_variant	0	0	0	0	0	1.53846	0	0	0	0	0	0
C14529T	14529	C	T	ORF1ab	ORF1ab:p.4755S	SNP	synonymous_variant	0	0	0	0	0.847458	0	0	0	0	0	0	0
G14580T	14580	G	T	ORF1ab	ORF1ab:p.4772M>I	SNP	missense_variant	0	0	0	0	0	12.3077	0	0	0	0	0	0
T14586A	14586	T	A	ORF1ab	ORF1ab:p.4774A	SNP	synonymous_variant	0	0	0	0	0	6.15385	0	0	0	0	0	0
C14599T	14599	C	T	ORF1ab	ORF1ab:p.4779L	SNP	synonymous_variant	0	3.33333	0	0	0	0	0	0	0.1221	0	0	0
T14655C	14655	T	C	ORF1ab	ORF1ab:p.4797V	SNP	synonymous_variant	0	0	0	0	0	0	0	0.163934	0	0	0	0
C14676T	14676	C	T	ORF1ab	ORF1ab:p.4804P	SNP	synonymous_variant	0	96.6667	0	0	0	0	0	0	0	0	0	0
C14688T	14688	C	T	ORF1ab	ORF1ab:p.4808N	SNP	synonymous_variant	0	0	0	0	0	0	0	0	0.3663	0	0	0
C14724T	14724	C	T	ORF1ab	ORF1ab:p.4820F	SNP	synonymous_variant	0	0	0	0	0	0	0	0	0.1221	0	0	0
G14730A	14730	G	A	ORF1ab	ORF1ab:p.4822K	SNP	synonymous_variant	0	0	0	0	0	0	0	0	0.1221	0	0	0
C14763T	14763	C	T	ORF1ab	ORF1ab:p.4833F	SNP	synonymous_variant	0	0	0	0	0	0	0	0.163934	0	0	0	0
A14780G	14780	A	G	ORF1ab	ORF1ab:p.4839N>S	SNP	missense_variant	0	0	0	0	0.423729	0	0	0	0	0	0	0
C14786T	14786	C	T	ORF1ab	ORF1ab:p.4841A>V	SNP	missense_variant	0	0	2.04082	0	0	0	0	0	0	0	0	0
T14787C	14787	T	C	ORF1ab	ORF1ab:p.4841A	SNP	synonymous_variant	0	0	0	0	0	0	0	0.163934	0	0	0	0
C14790T	14790	C	T	ORF1ab	ORF1ab:p.4842I	SNP	synonymous_variant	0	0	0	0	0.847458	0	0	0	0.2442	0	0	0
C14805T	14805	C	T	ORF1ab	ORF1ab:p.4847Y	SNP	synonymous_variant	0	0	0	0	0	0	0	0.163934	0	1.5625	0	0
G14829T	14829	G	T	ORF1ab	ORF1ab:p.4855M>I	SNP	missense_variant	0	0	0	0	0	0	0	0	0.2442	0	0	0
G14831T	14831	G	T	ORF1ab	ORF1ab:p.4856C>F	SNP	missense_variant	0	0	0	0	0	0	0	0.163934	0	0	0	0
T14835C	14835	T	C	ORF1ab	ORF1ab:p.4857D	SNP	synonymous_variant	0	0	0	0	0.423729	0	0	0	0	0	0	0
C14848T	14848	C	T	ORF1ab	ORF1ab:p.4862L	SNP	synonymous_variant	0	0	0	0	0	0	0	0	0.1221	0	0	0
T14853C	14853	T	C	ORF1ab	ORF1ab:p.4863F	SNP	synonymous_variant	0	0	0	0	0	0	0	0	0	4.6875	0	0
C14877T	14877	C	T	ORF1ab	ORF1ab:p.4871Y	SNP	synonymous_variant	0	0	0	3.44828	0	0	0	0	0	0	0	0
C14889T	14889	C	T	ORF1ab	ORF1ab:p.4875Y	SNP	synonymous_variant	0	0	0	0	0	0	0	0.163934	0	0	0	0
T14910C	14910	T	C	ORF1ab	ORF1ab:p.4882A	SNP	synonymous_variant	0	0	0	0	0	0	0	0	0.1221	0	0	0
C14919T	14919	C	T	ORF1ab	ORF1ab:p.4885V	SNP	synonymous_variant	0	0	0	0	0	1.53846	0	0	0	0	0	0
C14925T	14925	C	T	ORF1ab	ORF1ab:p.4887V	SNP	synonymous_variant	0	0	4.08163	0	0	3.07692	0	0.163934	0	4.6875	0	0
A14940G	14940	A	G	ORF1ab	ORF1ab:p.4892K	SNP	synonymous_variant	0	0	0	0	0	0	0	0.655738	0	0	0	0
G14999A	14999	G	A	ORF1ab	ORF1ab:p.4912S>N	SNP	missense_variant	0	0	0	0	0	1.53846	0	0	0	0	0	0
A15002G	15002	A	G	ORF1ab	ORF1ab:p.4913Y>C	SNP	missense_variant	0	0	0	0	0	0	0	0.163934	0	0	0	0
C15017T	15017	C	T	ORF1ab	ORF1ab:p.4918A>V	SNP	missense_variant	0	0	0	0	0	0	0	0	0.1221	0	0	0
C15024T	15024	C	T	ORF1ab	ORF1ab:p.4920F	SNP	synonymous_variant	0	0	0	0	0.847458	0	0	0	0	0	0	0
C15026T	15026	C	T	ORF1ab	ORF1ab:p.4921A>V	SNP	missense_variant	0	0	0	3.44828	0	0	0	0	0	0	0	0
T15039C	15039	T	C	ORF1ab	ORF1ab:p.4925R	SNP	synonymous_variant	0	0	0	0	0	0	0	0	0	1.5625	0	0
C15045T	15045	C	T	ORF1ab	ORF1ab:p.4927V	SNP	synonymous_variant	0	0	0	0	0	1.53846	0	0	0	0	0	0
T15096C	15096	T	C	ORF1ab	ORF1ab:p.4944N	SNP	synonymous_variant	0	26.6667	0	0	0	0	0	0	0	0	0	0
A15171G	15171	A	G	ORF1ab	ORF1ab:p.4969K	SNP	synonymous_variant	0	0	0	0	0	0	0	0	0	1.5625	0	0
A15210C	15210	A	C	ORF1ab	ORF1ab:p.4982G	SNP	synonymous_variant	0	0	0	0	0	0	0	0.163934	0	0	0	0
A15219G	15219	A	G	ORF1ab	ORF1ab:p.4985K	SNP	synonymous_variant	0	0	0	0	0	0	0	0.327869	0	0	0	0
C15240T	15240	C	T	ORF1ab	ORF1ab:p.4992N	SNP	synonymous_variant	0.732601	0	0	0	1.27119	0	1.49254	90.8197	0.2442	0	0	0
G15243T	15243	G	T	ORF1ab	ORF1ab:p.4993M>I	SNP	missense_variant	0	0	0	0	0	1.53846	0	0	0	0	0	0
A15257G	15257	A	G	ORF1ab	ORF1ab:p.4998Y>C	SNP	missense_variant	0	0	0	0	0	0	0	0.163934	0	0	0	0
C15277T	15277	C	T	ORF1ab	ORF1ab:p.5005H>Y	SNP	missense_variant	0	0	0	0	0	0	0	0.327869	0	0	0	0
C15279T	15279	C	T	ORF1ab	ORF1ab:p.5005H	SNP	synonymous_variant	0.3663	96.6667	0	0	0	0	0	0	0	0	0	0
G15327T	15327	G	T	ORF1ab	ORF1ab:p.5021M>I	SNP	missense_variant	0	0	0	0	0.847458	0	0	0	0	0	0	0
T15366C	15366	T	C	ORF1ab	ORF1ab:p.5034H	SNP	synonymous_variant	0	0	0	0	0	0	0	0.163934	0	0	0	0
G15372T	15372	G	T	ORF1ab	ORF1ab:p.5036T	SNP	synonymous_variant	0	0	0	0	0	0	0	0.163934	0	0	0	0
G15380T	15380	G	T	ORF1ab	ORF1ab:p.5039S>I	SNP	missense_variant	0	0	0	3.44828	0	0	0	0	0.610501	0	0	0
G15406T	15406	G	T	ORF1ab	ORF1ab:p.5048A>S	SNP	missense_variant	0	0	0	0	0.847458	1.53846	0	0	0	0	0	0
C15450T	15450	C	T	ORF1ab	ORF1ab:p.5062G	SNP	synonymous_variant	0	0	0	0	0	0	0	0	0.3663	0	0	0
G15451A	15451	G	A	ORF1ab	ORF1ab:p.5063G>S	SNP	missense_variant	6.59341	0	0	0	70.7627	87.6923	0	0	0.2442	29.6875	6.66667	0
G15538A	15538	G	A	ORF1ab	ORF1ab:p.5092V>I	SNP	missense_variant	0	0	0	0	0.423729	0	0	0	0	0	0	0
C15569T	15569	C	T	ORF1ab	ORF1ab:p.5102T>I	SNP	missense_variant	0	0	0	0	0	3.07692	0	0	0	0	0	0
C15579T	15579	C	T	ORF1ab	ORF1ab:p.5105N	SNP	synonymous_variant	0	0	2.04082	0	0	0	0	0	0	0	0	0
G15586T	15586	G	T	ORF1ab	ORF1ab:p.5108A>S	SNP	missense_variant	0	0	0	0	0.423729	3.07692	0	0	0	0	0	0
C15603T	15603	C	T	ORF1ab	ORF1ab:p.5113R	SNP	synonymous_variant	0	0	0	0	3.38983	0	0	0	0	0	0	0
T15628C	15628	T	C	ORF1ab	ORF1ab:p.5122C>R	SNP	missense_variant	0	0	0	0	0	1.53846	0	0	0	0	0	0
C15654T	15654	C	T	ORF1ab	ORF1ab:p.5130D	SNP	synonymous_variant	0	0	0	0	0	0	0	0.163934	0.854701	0	0	0
G15672T	15672	G	T	ORF1ab	ORF1ab:p.5136E>D	SNP	missense_variant	0	0	0	0	0	0	0	0	0.1221	0	0	0
C15714T	15714	C	T	ORF1ab	ORF1ab:p.5150L	SNP	synonymous_variant	1.0989	0	0	0	0	0	1.49254	0	97.1917	100	100	60.3448
C15720T	15720	C	T	ORF1ab	ORF1ab:p.5152D	SNP	synonymous_variant	0	0	0	0	0.423729	1.53846	0	0.163934	0	0	0	0
T15726A	15726	T	A	ORF1ab	ORF1ab:p.5154A	SNP	synonymous_variant	0	0	0	0	0	0	0	0	0.1221	0	0	0
C15738T	15738	C	T	ORF1ab	ORF1ab:p.5158F	SNP	synonymous_variant	0	0	0	0	0.423729	0	0	0	0	0	0	0
A15745G	15745	A	G	ORF1ab	ORF1ab:p.5161T>A	SNP	missense_variant	0	0	0	0	0	0	0	0	0.1221	0	0	0
G15766T	15766	G	T	ORF1ab	ORF1ab:p.5168V>L	SNP	missense_variant	0	0	0	0	0	4.61538	0	0	0	0	0	0
A15772T	15772	A	T	ORF1ab	ORF1ab:p.5170S>C	SNP	missense_variant	0.3663	0	0	0	0	0	0	0	0	0	0	0
C15783T	15783	C	T	ORF1ab	ORF1ab:p.5173N	SNP	synonymous_variant	0	0	0	0	0	0	0	0	0.1221	0	0	0
T15804C	15804	T	C	ORF1ab	ORF1ab:p.5180Y	SNP	synonymous_variant	0	0	0	0	0	0	0	0.163934	0	0	0	0
C15810T	15810	C	T	ORF1ab	ORF1ab:p.5182N	SNP	synonymous_variant	0	0	0	0	0	0	0	0	0	0	6.66667	0
C15824T	15824	C	T	ORF1ab	ORF1ab:p.5187S>F	SNP	missense_variant	0	0	0	0	0.423729	0	0	0	0	0	0	0
G15846A	15846	G	A	ORF1ab	ORF1ab:p.5194E	SNP	synonymous_variant	1.0989	0	0	0	0	0	0	0	0	0	0	0
C15848T	15848	C	T	ORF1ab	ORF1ab:p.5195T>I	SNP	missense_variant	0	0	2.04082	0	0	1.53846	0	0	0	0	0	0
C15857T	15857	C	T	ORF1ab	ORF1ab:p.5198T>I	SNP	missense_variant	0	0	0	0	0	0	0	0	0	1.5625	0	0
G15906T	15906	G	T	ORF1ab	ORF1ab:p.5214Q>H	SNP	missense_variant	0	0	0	0	0	4.61538	0	0	0	0	0	0
G15906A	15906	G	A	ORF1ab	ORF1ab:p.5214Q	SNP	synonymous_variant	0	0	0	0	0.423729	0	0	0	0	0	0	0
C15924T	15924	C	T	ORF1ab	ORF1ab:p.5220Y	SNP	synonymous_variant	0	0	0	0	0	1.53846	0	0	0.1221	0	0	0
C15933T	15933	C	T	ORF1ab	ORF1ab:p.5223Y	SNP	synonymous_variant	0	0	0	0	0	0	0	0.163934	0	0	0	0
T15939C	15939	T	C	ORF1ab	ORF1ab:p.5225D	SNP	synonymous_variant	0	0	0	0	0	0	0	0.163934	0	1.5625	0	0
C15952A	15952	C	A	ORF1ab	ORF1ab:p.5230L>I	SNP	missense_variant	0	0	0	0	0	9.23077	0	0	0	0	0	0
G15957T	15957	G	T	ORF1ab	ORF1ab:p.5231G	SNP	synonymous_variant	0	0	2.04082	0	0	0	0	0	0	0	0	0
C15960T	15960	C	T	ORF1ab	ORF1ab:p.5232A	SNP	synonymous_variant	0	0	0	0	0.423729	0	0	0	0	0	0	0
G15982A	15982	G	A	ORF1ab	ORF1ab:p.5240V>I	SNP	missense_variant	0	0	0	0	0	0	0	0.163934	0.1221	0	0	0
A16006G	16006	A	G	ORF1ab	ORF1ab:p.5248I>V	SNP	missense_variant	0	0	0	3.44828	0	0	0	0	0	0	0	0
A16064G	16064	A	G	ORF1ab	ORF1ab:p.5267Q>R	SNP	missense_variant	0	0	0	0	0	0	0	3.93443	0	0	0	0
C16073T	16073	C	T	ORF1ab	ORF1ab:p.5270A>V	SNP	missense_variant	0	0	0	0	0.847458	3.07692	0	0	0	0	0	0
G16078A	16078	G	A	ORF1ab	ORF1ab:p.5272V>I	SNP	missense_variant	0	0	0	0	0	0	0	0.163934	0	0	0	0
C16092T	16092	C	T	ORF1ab	ORF1ab:p.5276Y	SNP	synonymous_variant	0	0	0	0	0.423729	3.07692	0	0	0	0	6.66667	0
C16111T	16111	C	T	ORF1ab	ORF1ab:p.5283L	SNP	synonymous_variant	0	0	0	0	0	0	0	0	0.1221	0	0	0
T16116C	16116	T	C	ORF1ab	ORF1ab:p.5284H	SNP	synonymous_variant	0	0	0	0	0	0	0	0	0.1221	0	0	0
C16134T	16134	C	T	ORF1ab	ORF1ab:p.5290H	SNP	synonymous_variant	0	0	0	3.44828	0	0	0	0	0	0	0	0
T16138C	16138	T	C	ORF1ab	ORF1ab:p.5292L	SNP	synonymous_variant	0	0	0	6.89655	0	0	0	0	0	0	0	0
T16167C	16167	T	C	ORF1ab	ORF1ab:p.5301N	SNP	synonymous_variant	0	0	0	0	0	0	0	0.163934	0	0	0	0
C16173T	16173	C	T	ORF1ab	ORF1ab:p.5303N	SNP	synonymous_variant	0	0	0	0	0	0	0	0	0.1221	0	0	0
T16176C	16176	T	C	ORF1ab	ORF1ab:p.5304T	SNP	synonymous_variant	0	100	0	0	0	0	0	0	0	0	0	0
T16209C	16209	T	C	ORF1ab	ORF1ab:p.5315A	SNP	synonymous_variant	0	0	0	0	1.27119	0	0	0	0	0	0	0
T16241C	16241	T	C	ORF1ab	ORF1ab:p.5326V>A	SNP	missense_variant	0	0	0	0	0	0	0	0	0.1221	0	0	0
T16242G	16242	T	G	ORF1ab	ORF1ab:p.5326V	SNP	synonymous_variant	0	0	0	0	0	3.07692	0	0	0	0	0	0
T16251C	16251	T	C	ORF1ab	ORF1ab:p.5329C	SNP	synonymous_variant	0	0	0	0	1.27119	0	0	0	0	0	0	0
A16261T	16261	A	T	ORF1ab	ORF1ab:p.5333N>Y	SNP	missense_variant	0	0	2.04082	0	0	0	0	0	0	0	0	0
A16266G	16266	A	G	ORF1ab	ORF1ab:p.5334S	SNP	synonymous_variant	0	0	0	0	0	0	0	0	0.1221	0	0	0
C16267A	16267	C	A	ORF1ab	ORF1ab:p.5335Q>K	SNP	missense_variant	0	0	0	0	0	0	0	0	0.1221	0	0	0
C16289T	16289	C	T	ORF1ab	ORF1ab:p.5342A>V	SNP	missense_variant	0	0	0	0	0	0	0	0	0	0	6.66667	0
C16323T	16323	C	T	ORF1ab	ORF1ab:p.5353C	SNP	synonymous_variant	0	0	0	0	0	1.53846	0	0	0	0	0	0
C16329T	16329	C	T	ORF1ab	ORF1ab:p.5355Y	SNP	synonymous_variant	0	0	0	0	0	0	0	0	0.1221	0	0	0
C16338T	16338	C	T	ORF1ab	ORF1ab:p.5358V	SNP	synonymous_variant	0	0	0	0	0	1.53846	0	0	0	0	0	0
T16340C	16340	T	C	ORF1ab	ORF1ab:p.5359I>T	SNP	missense_variant	0	0	0	0	0.423729	0	0	0	0	0	0	0
T16342C	16342	T	C	ORF1ab	ORF1ab:p.5360S>P	SNP	missense_variant	1.0989	0	0	0	0	0	1.86567	0	14.0415	0	0	12.069
C16362T	16362	C	T	ORF1ab	ORF1ab:p.5366V	SNP	synonymous_variant	0	0	0	0	0	1.53846	0	0	0	0	0	0
G16365T	16365	G	T	ORF1ab	ORF1ab:p.5367L>F	SNP	missense_variant	0	0	0	0	0	1.53846	0	0	0	0	0	0
A16373G	16373	A	G	ORF1ab	ORF1ab:p.5370N>S	SNP	missense_variant	0	0	0	0	0	0	0	0	0.2442	0	0	0
G16377T	16377	G	T	ORF1ab	ORF1ab:p.5371P	SNP	synonymous_variant	0	0	0	0	0	0	0	0.163934	0	0	0	0
A16388G	16388	A	G	ORF1ab	ORF1ab:p.5375N>S	SNP	missense_variant	0	0	2.04082	0	0	0	0	0	0	0	0	0
T16392A	16392	T	A	ORF1ab	ORF1ab:p.5376A	SNP	synonymous_variant	0	0	0	0	0	0	0	0.163934	0	0	0	0
C16407T	16407	C	T	ORF1ab	ORF1ab:p.5381V	SNP	synonymous_variant	0	0	0	0	0	0	0	0	0.2442	0	0	0
A16408G	16408	A	G	ORF1ab	ORF1ab:p.5382T>A	SNP	missense_variant	0	0	0	0	0	0	0	0	0.1221	0	0	0
C16428T	16428	C	T	ORF1ab	ORF1ab:p.5388Y	SNP	synonymous_variant	0	0	2.04082	0	0	0	0	0	0	0	0	0
A16431G	16431	A	G	ORF1ab	ORF1ab:p.5389L	SNP	synonymous_variant	0	0	0	0	0	0	0	0	0.1221	0	0	0
T16456C	16456	T	C	ORF1ab	ORF1ab:p.5398S>P	SNP	missense_variant	0	0	2.04082	0	0	0	0	0	0	0	0	0
C16466T	16466	C	T	ORF1ab	ORF1ab:p.5401P>L	SNP	missense_variant	1.4652	0	0	3.44828	88.5593	98.4615	0	0	0	0	0	0
C16470T	16470	C	T	ORF1ab	ORF1ab:p.5402P	SNP	synonymous_variant	0	0	0	0	0	0	0	0	0.1221	0	0	0
T16473A	16473	T	A	ORF1ab	ORF1ab:p.5403I	SNP	synonymous_variant	0	0	0	0	0	0	0	0.163934	0	0	0	0
T16479C	16479	T	C	ORF1ab	ORF1ab:p.5405F	SNP	synonymous_variant	0	0	0	0	0	0	0	0	0.1221	0	0	0
T16494C	16494	T	C	ORF1ab	ORF1ab:p.5410N	SNP	synonymous_variant	0	0	0	0	0.423729	0	0	0	0	0	0	0
C16523T	16523	C	T	ORF1ab	ORF1ab:p.5420T>I	SNP	missense_variant	0	0	0	0	0	1.53846	0	0	0	0	0	0
C16536T	16536	C	T	ORF1ab	ORF1ab:p.5424S	SNP	synonymous_variant	0	0	0	0	0	1.53846	0	0	0	0	0	0
A16541G	16541	A	G	ORF1ab	ORF1ab:p.5426N>S	SNP	missense_variant	0	0	0	0	0.423729	0	0	0	0	0	0	0
C16551A	16551	C	A	ORF1ab	ORF1ab:p.5429D>E	SNP	missense_variant	0	0	0	0	0.423729	0	0	0	0	0	0	0
T16554C	16554	T	C	ORF1ab	ORF1ab:p.5430F	SNP	synonymous_variant	0	0	0	0	0	0	0	0	0	1.5625	0	0
C16575T	16575	C	T	ORF1ab	ORF1ab:p.5437D	SNP	synonymous_variant	0	0	0	0	0	0	0	0	0.1221	0	0	0
A16592G	16592	A	G	ORF1ab	ORF1ab:p.5443D>G	SNP	missense_variant	0	0	2.04082	0	0	0	0	0	0	0	0	0
C16616A	16616	C	A	ORF1ab	ORF1ab:p.5451T>N	SNP	missense_variant	0	0	0	0	0	0	0	0	0	0	26.6667	0
T16635C	16635	T	C	ORF1ab	ORF1ab:p.5457F	SNP	synonymous_variant	0	0	0	0	0	0	0	0	0.1221	0	0	0
G16647A	16647	G	A	ORF1ab	ORF1ab:p.5461T	SNP	synonymous_variant	0	0	0	0	0	0	0	0	0.1221	0	0	0
A16653G	16653	A	G	ORF1ab	ORF1ab:p.5463K	SNP	synonymous_variant	0	0	0	0	1.69492	0	0	0	0	0	0	0
C16655T	16655	C	T	ORF1ab	ORF1ab:p.5464A>V	SNP	missense_variant	0	0	0	0	0	0	0	0.163934	0	0	0	0
A16687G	16687	A	G	ORF1ab	ORF1ab:p.5475I>V	SNP	missense_variant	0	0	0	0	0	0	0	0.163934	0	0	0	0
C16694A	16694	C	A	ORF1ab	ORF1ab:p.5477T>N	SNP	missense_variant	0	0	0	0	0	0	0	0.163934	0	0	0	0
A16698G	16698	A	G	ORF1ab	ORF1ab:p.5478V	SNP	synonymous_variant	0	0	0	0	0.423729	0	0	0	0	0	0	0
C16708T	16708	C	T	ORF1ab	ORF1ab:p.5482L	SNP	synonymous_variant	0	0	0	0	0.423729	0	0	0	0	0	0	0
A16719G	16719	A	G	ORF1ab	ORF1ab:p.5485R	SNP	synonymous_variant	0	0	0	0	0	0	0	0.163934	0	0	0	0
C16733T	16733	C	T	ORF1ab	ORF1ab:p.5490S>L	SNP	missense_variant	0	0	0	0	0	0	0	0	0	1.5625	0	0
G16744A	16744	G	A	ORF1ab	ORF1ab:p.5494G>S	SNP	missense_variant	0	0	0	0	0	0	0.373134	1.63934	0	0	0	0
C16751A	16751	C	A	ORF1ab	ORF1ab:p.5496P>H	SNP	missense_variant	0	0	2.04082	0	0	0	0	0	0	0	0	0
C16762T	16762	C	T	ORF1ab	ORF1ab:p.5500L>F	SNP	missense_variant	0	3.33333	0	0	0	0	0	0	0	0	0	0
G16852T	16852	G	T	ORF1ab	ORF1ab:p.5530G>C	SNP	missense_variant	0.3663	0	0	13.7931	0	0	0	0	0	1.5625	0	0
G16858A	16858	G	A	ORF1ab	ORF1ab:p.5532A>T	SNP	missense_variant	0	0	0	0	0	0	0	0.163934	0	0	0	0
T16860C	16860	T	C	ORF1ab	ORF1ab:p.5532A	SNP	synonymous_variant	0	0	0	0	0.847458	0	0	0	0	0	0	0
C16869T	16869	C	T	ORF1ab	ORF1ab:p.5535Y	SNP	synonymous_variant	0	0	2.04082	0	0.423729	0	0	0.163934	0	0	0	0
C16887T	16887	C	T	ORF1ab	ORF1ab:p.5541Y	SNP	synonymous_variant	0.732601	0	2.04082	0	1.69492	0	0.373134	0.655738	3.2967	0	0	0
T16891G	16891	T	G	ORF1ab	ORF1ab:p.5543L>V	SNP	missense_variant	0	0	0	0	0	0	0	0	0.2442	0	0	0
G16914T	16914	G	T	ORF1ab	ORF1ab:p.5550V	SNP	synonymous_variant	0	0	0	0	0	1.53846	0	0	0	0	0	0
C16915T	16915	C	T	ORF1ab	ORF1ab:p.5551L	SNP	synonymous_variant	0	0	0	0	0.423729	0	0	0	0.2442	0	0	0
A16920G	16920	A	G	ORF1ab	ORF1ab:p.5552T	SNP	synonymous_variant	0	0	0	0	0	0	0	0.163934	0	0	0	0
A16947G	16947	A	G	ORF1ab	ORF1ab:p.5561A	SNP	synonymous_variant	0	0	0	0	0	0	0	0	0.1221	0	0	0
C16954T	16954	C	T	ORF1ab	ORF1ab:p.5564L	SNP	synonymous_variant	0	0	0	0	0	0	0	0.163934	0	0	0	0
G16988T	16988	G	T	ORF1ab	ORF1ab:p.5575G>V	SNP	missense_variant	0	0	0	0	0.423729	0	0	0	0	0	0	0
T16993C	16993	T	C	ORF1ab	ORF1ab:p.5577Y>H	SNP	missense_variant	0	0	0	0	0.423729	0	0	0	0	0	0	0
C17002T	17002	C	T	ORF1ab	ORF1ab:p.5580L>F	SNP	missense_variant	0	0	0	0	0	0	0	0.163934	0	0	0	0
C17004T	17004	C	T	ORF1ab	ORF1ab:p.5580L	SNP	synonymous_variant	0	0	0	0	0	0	0	0	0.3663	0	0	0
C17010T	17010	C	T	ORF1ab	ORF1ab:p.5582I	SNP	synonymous_variant	0	0	0	0	0	0	0	0.163934	0.2442	0	0	0
C17012T	17012	C	T	ORF1ab	ORF1ab:p.5583S>L	SNP	missense_variant	0	0	0	0	0	0	0.373134	0	0	0	0	0
G17014T	17014	G	T	ORF1ab	ORF1ab:p.5584D>Y	SNP	missense_variant	0	0	2.04082	0	0	0	0	0	0	0	0	0
A17018G	17018	A	G	ORF1ab	ORF1ab:p.5585E>G	SNP	missense_variant	0	0	0	0	0	0	0	0	0	1.5625	0	0
C17028T	17028	C	T	ORF1ab	ORF1ab:p.5588S	SNP	synonymous_variant	0	0	0	0	0	0	0	0	0	1.5625	0	0
T17040C	17040	T	C	ORF1ab	ORF1ab:p.5592N	SNP	synonymous_variant	0	0	0	0	0	6.15385	0	0	0	0	0	0
A17042G	17042	A	G	ORF1ab	ORF1ab:p.5593Y>C	SNP	missense_variant	0	0	0	0	0	0	0	0.327869	0	0	0	0
G17058T	17058	G	T	ORF1ab	ORF1ab:p.5598M>I	SNP	missense_variant	0.732601	0	0	0	0	0	0	0	0.1221	0	0	0
A17066G	17066	A	G	ORF1ab	ORF1ab:p.5601Y>C	SNP	missense_variant	0	0	0	6.89655	0	0	0	0	0	0	0	0
T17115C	17115	T	C	ORF1ab	ORF1ab:p.5617I	SNP	synonymous_variant	0.3663	0	16.3265	27.5862	0	0	0	0	0	0	0	0
G17122T	17122	G	T	ORF1ab	ORF1ab:p.5620A>S	SNP	missense_variant	0	0	4.08163	0	0	0	0	0	0.2442	0	0	0
C17135T	17135	C	T	ORF1ab	ORF1ab:p.5624P>L	SNP	missense_variant	0	0	0	0	0.847458	0	0	0	0	0	0	0
G17193T	17193	G	T	ORF1ab	ORF1ab:p.5643E>D	SNP	missense_variant	0	0	0	0	0.847458	0	0	0	0	0	0	0
G17193A	17193	G	A	ORF1ab	ORF1ab:p.5643E	SNP	synonymous_variant	0	0	0	0	0.423729	0	0	0.327869	0	0	0	0
C17213T	17213	C	T	ORF1ab	ORF1ab:p.5650P>L	SNP	missense_variant	0	0	0	0	0	0	0	0	0.1221	0	0	0
A17236G	17236	A	G	ORF1ab	ORF1ab:p.5658I>V	SNP	missense_variant	0	0	0	0	0	1.53846	0	0	0	0	0	0
G17252A	17252	G	A	ORF1ab	ORF1ab:p.5663R>H	SNP	missense_variant	0	0	0	0	0.423729	0	0	0	0	0	0	0
G17259T	17259	G	T	ORF1ab	ORF1ab:p.5665E>D	SNP	missense_variant	0	0	2.04082	0	0	0	0	0	0	0	0	0
C17285T	17285	C	T	ORF1ab	ORF1ab:p.5674S>L	SNP	missense_variant	0	0	0	0	0	0	0	0.163934	0	0	0	0
G17298T	17298	G	T	ORF1ab	ORF1ab:p.5678Q>H	SNP	missense_variant	0	0	0	0	0	1.53846	0	0	0	0	0	0
C17304T	17304	C	T	ORF1ab	ORF1ab:p.5680V	SNP	synonymous_variant	0	0	2.04082	0	0	0	0	0.163934	0.1221	0	0	0
G17334T	17334	G	T	ORF1ab	ORF1ab:p.5690T	SNP	synonymous_variant	0	0	0	0	0	0	0	0.491803	0	0	0	0
C17336T	17336	C	T	ORF1ab	ORF1ab:p.5691T>I	SNP	missense_variant	0	0	0	0	0	0	0	0.163934	0	0	0	0
G17338T	17338	G	T	ORF1ab	ORF1ab:p.5692A>S	SNP	missense_variant	0	0	0	3.44828	0	0	0	0	0	0	0	0
C17373T	17373	C	T	ORF1ab	ORF1ab:p.5703A	SNP	synonymous_variant	0	0	0	0	0	0	0	0	0.732601	0	0	0
C17410A	17410	C	A	ORF1ab	ORF1ab:p.5716R>S	SNP	missense_variant	0	0	0	0	0	0	0	0.163934	0	0	0	0
C17410T	17410	C	T	ORF1ab	ORF1ab:p.5716R>C	SNP	missense_variant	0.732601	0	0	0	0	0	0.373134	0	98.0464	100	86.6667	60.3448
G17411A	17411	G	A	ORF1ab	ORF1ab:p.5716R>H	SNP	missense_variant	0.3663	0	0	0	0	0	0	0	0	0	0	0
T17415C	17415	T	C	ORF1ab	ORF1ab:p.5717A	SNP	synonymous_variant	0	0	0	0	0	0	0	0	0.1221	0	0	0
T17433A	17433	T	A	ORF1ab	ORF1ab:p.5723I	SNP	synonymous_variant	0	0	0	0	0	0	0	0.327869	0	0	0	0
C17439T	17439	C	T	ORF1ab	ORF1ab:p.5725D	SNP	synonymous_variant	0	0	0	0	0.423729	0	0	0	0	0	0	0
A17496G	17496	A	G	ORF1ab	ORF1ab:p.5744E	SNP	synonymous_variant	0	3.33333	0	0	1.27119	0	0	0	0	0	0	0
C17518T	17518	C	T	ORF1ab	ORF1ab:p.5752L>F	SNP	missense_variant	0.3663	0	0	0	0	0	0	0	0	0	0	0
G17523T	17523	G	T	ORF1ab	ORF1ab:p.5753M>I	SNP	missense_variant	0	0	0	34.4828	0	0	0	0	0	0	0	0
C17550T	17550	C	T	ORF1ab	ORF1ab:p.5762L	SNP	synonymous_variant	0.3663	0	0	0	0.423729	0	0	0	0.1221	0	0	0
C17555T	17555	C	T	ORF1ab	ORF1ab:p.5764T>I	SNP	missense_variant	0	0	0	0	0.423729	0	0	0	0	0	0	0
T17559C	17559	T	C	ORF1ab	ORF1ab:p.5765C	SNP	synonymous_variant	0	0	0	0	0	0	0	0	0	0	0	1.72414
T17566A	17566	T	A	ORF1ab	ORF1ab:p.5768C>S	SNP	missense_variant	0	0	0	0	0	0	0	0	0.2442	0	0	0
G17567A	17567	G	A	ORF1ab	ORF1ab:p.5768C>Y	SNP	missense_variant	0	0	0	0	0	0	0	0.983607	0.1221	0	0	0
G17572A	17572	G	A	ORF1ab	ORF1ab:p.5770A>T	SNP	missense_variant	0	0	0	0	0	0	0	0.983607	0.1221	0	0	0
T17580C	17580	T	C	ORF1ab	ORF1ab:p.5772I	SNP	synonymous_variant	0	0	0	0	0	0	0	0.163934	0	0	0	0
C17586T	17586	C	T	ORF1ab	ORF1ab:p.5774D	SNP	synonymous_variant	0	3.33333	0	0	0	0	0	0.163934	0	0	0	0
A17615G	17615	A	G	ORF1ab	ORF1ab:p.5784K>R	SNP	missense_variant	0	3.33333	0	0	1.27119	0	0	0	0	0	0	0
G17632A	17632	G	A	ORF1ab	ORF1ab:p.5790D>N	SNP	missense_variant	0	0	0	0	0	0	0	0	0.1221	0	0	0
A17645G	17645	A	G	ORF1ab	ORF1ab:p.5794Q>R	SNP	missense_variant	0	0	0	0	0	0	0	0.163934	0	0	0	0
T17659C	17659	T	C	ORF1ab	ORF1ab:p.5799F>L	SNP	missense_variant	0	0	0	3.44828	0	0	0	0	0	0	0	0
G17671A	17671	G	A	ORF1ab	ORF1ab:p.5803V>I	SNP	missense_variant	0	0	0	0	0.423729	0	0	0	0	0	0	0
C17676T	17676	C	T	ORF1ab	ORF1ab:p.5804I	SNP	synonymous_variant	0	3.33333	0	0	0	1.53846	0	0	0.2442	0	0	0
C17678T	17678	C	T	ORF1ab	ORF1ab:p.5805T>M	SNP	missense_variant	0	0	0	3.44828	0.423729	0	0	0.327869	0.1221	0	0	0
G17679T	17679	G	T	ORF1ab	ORF1ab:p.5805T	SNP	synonymous_variant	0	0	0	0	0	0	0	0	0.1221	0	0	0
T17682C	17682	T	C	ORF1ab	ORF1ab:p.5806H	SNP	synonymous_variant	0	0	0	0	0	0	0	0	0.1221	0	0	0
C17703T	17703	C	T	ORF1ab	ORF1ab:p.5813N	SNP	synonymous_variant	0	0	0	0	0	1.53846	0	0	0	0	0	0
A17713C	17713	A	C	ORF1ab	ORF1ab:p.5817I>L	SNP	missense_variant	0	0	0	0	0.423729	0	0	0	0	0	0	0
A17715T	17715	A	T	ORF1ab	ORF1ab:p.5817I	SNP	synonymous_variant	0	0	0	0	0	0	0	0.163934	0	0	0	0
G17721T	17721	G	T	ORF1ab	ORF1ab:p.5819V	SNP	synonymous_variant	0	0	0	0	0.423729	0	0	0	0	0	0	0
C17746T	17746	C	T	ORF1ab	ORF1ab:p.5828P>S	SNP	missense_variant	0	0	0	0	0.423729	0	0	0	0	0	0	0
T17748A	17748	T	A	ORF1ab	ORF1ab:p.5828P	SNP	synonymous_variant	0	0	0	0	0	1.53846	0	0	0	0	0	0
C17750T	17750	C	T	ORF1ab	ORF1ab:p.5829A>V	SNP	missense_variant	0	3.33333	0	0	0	0	0	0	0	0	0	0
G17756A	17756	G	A	ORF1ab	ORF1ab:p.5831R>K	SNP	missense_variant	0	0	4.08163	0	0	0	0	0	0	0	0	0
A17758G	17758	A	G	ORF1ab	ORF1ab:p.5832K>E	SNP	missense_variant	0	0	0	0	0	0	0	0.655738	0	0	0	0
C17762T	17762	C	T	ORF1ab	ORF1ab:p.5833A>V	SNP	missense_variant	0	0	0	0	0	0	0	0.163934	0	0	0	0
C17766T	17766	C	T	ORF1ab	ORF1ab:p.5834V	SNP	synonymous_variant	0	0	0	0	0	0	0	0	0.2442	0	0	0
C17795T	17795	C	T	ORF1ab	ORF1ab:p.5844A>V	SNP	missense_variant	0	0	0	0	0	0	0	0	0.1221	0	0	0
C17825T	17825	C	T	ORF1ab	ORF1ab:p.5854T>I	SNP	missense_variant	0	0	0	0	0	0	0	0.163934	0	0	0	0
C17850T	17850	C	T	ORF1ab	ORF1ab:p.5862G	SNP	synonymous_variant	0	0	0	0	0	0	0	0	0.1221	0	0	0
T17865C	17865	T	C	ORF1ab	ORF1ab:p.5867Y	SNP	synonymous_variant	0	0	0	0	0	0	0	0	0.1221	0	0	0
C17883T	17883	C	T	ORF1ab	ORF1ab:p.5873T	SNP	synonymous_variant	0	0	0	0	0	0	0	0	0.1221	0	0	0
G17893A	17893	G	A	ORF1ab	ORF1ab:p.5877A>T	SNP	missense_variant	0	0	0	0	0	0	0	0.163934	0	0	0	0
C17894T	17894	C	T	ORF1ab	ORF1ab:p.5877A>V	SNP	missense_variant	0	0	0	0	0	0	0	0.163934	0	0	0	0
G17944T	17944	G	T	ORF1ab	ORF1ab:p.5894V>L	SNP	missense_variant	0.3663	0	0	0	0.423729	0	0	0	0	0	0	0
G17964T	17964	G	T	ORF1ab	ORF1ab:p.5900M>I	SNP	missense_variant	0	0	0	0	0	1.53846	0	0	0	0	0	0
A17969C	17969	A	C	ORF1ab	ORF1ab:p.5902D>A	SNP	missense_variant	0	0	0	0	0	0	0	0.163934	0	0	0	0
G17972A	17972	G	A	ORF1ab	ORF1ab:p.5903R>K	SNP	missense_variant	0	0	0	0	0	0	0	0.327869	0	0	0	0
G17974A	17974	G	A	ORF1ab	ORF1ab:p.5904D>N	SNP	missense_variant	0	0	0	0	0	1.53846	0	0	0	0	0	0
C17977T	17977	C	T	ORF1ab	ORF1ab:p.5905L>F	SNP	missense_variant	0	0	0	0	0	0	0	0	0.2442	0	0	0
A17994G	17994	A	G	ORF1ab	ORF1ab:p.5910Q	SNP	synonymous_variant	0	0	0	0	0	0	0	0.163934	0	0	0	0
C17999T	17999	C	T	ORF1ab	ORF1ab:p.5912T>I	SNP	missense_variant	0	0	0	0	0	0	0	0.163934	0	0	0	0
A18009G	18009	A	G	ORF1ab	ORF1ab:p.5915E	SNP	synonymous_variant	0	0	0	0	0	0	0	0	0.1221	0	0	0
G18027T	18027	G	T	ORF1ab	ORF1ab:p.5921V	SNP	synonymous_variant	0	0	0	0	0	0	0	0	0	0	6.66667	0
G18027A	18027	G	A	ORF1ab	ORF1ab:p.5921V	SNP	synonymous_variant	0	0	0	0	0	0	0	0	0.1221	0	0	0
C18029T	18029	C	T	ORF1ab	ORF1ab:p.5922A>V	SNP	missense_variant	0	0	0	0	0	0	0	0.163934	0	0	0	0
C18032T	18032	C	T	ORF1ab	ORF1ab:p.5923T>I	SNP	missense_variant	0	0	0	0	0	1.53846	0	0	0	0	0	0
G18040T	18040	G	T	ORF1ab	ORF1ab:p.5926A>S	SNP	missense_variant	0	0	0	0	0.423729	0	0	0	0	0	0	0
G18079T	18079	G	T	ORF1ab	ORF1ab:p.5939V>L	SNP	missense_variant	0	0	0	0	0	1.53846	0	0	0	0	0	0
C18086T	18086	C	T	ORF1ab	ORF1ab:p.5941T>I	SNP	missense_variant	0	0	0	0	0	3.07692	0.373134	0.491803	0.2442	0	0	1.72414
A18093G	18093	A	G	ORF1ab	ORF1ab:p.5943L	SNP	synonymous_variant	0	0	14.2857	27.5862	0	0	0	0	0	0	0	0
A18100G	18100	A	G	ORF1ab	ORF1ab:p.5946T>A	SNP	missense_variant	0	0	0	6.89655	0	0	0	0	0	0	0	0
G18105T	18105	G	T	ORF1ab	ORF1ab:p.5947Q>H	SNP	missense_variant	0	0	0	0	0	0	0	0	0.1221	0	0	0
G18105A	18105	G	A	ORF1ab	ORF1ab:p.5947Q	SNP	synonymous_variant	0	0	0	0	0.423729	0	0	0	0	0	0	0
G18106T	18106	G	T	ORF1ab	ORF1ab:p.5948A>S	SNP	missense_variant	0	0	0	0	0.423729	0	0	0	0	0	0	0
T18123C	18123	T	C	ORF1ab	ORF1ab:p.5953S	SNP	synonymous_variant	0	0	0	0	0	1.53846	0	0	0	0	0	0
C18129T	18129	C	T	ORF1ab	ORF1ab:p.5955D	SNP	synonymous_variant	0	0	0	0	0.423729	0	0	0	0	0	0	0
T18132A	18132	T	A	ORF1ab	ORF1ab:p.5956T	SNP	synonymous_variant	0	0	0	0	0	0	0	0.163934	0	0	0	0
C18138T	18138	C	T	ORF1ab	ORF1ab:p.5958F	SNP	synonymous_variant	0	0	0	0	0	0	0	0.163934	0	0	0	0
A18146C	18146	A	C	ORF1ab	ORF1ab:p.5961E>A	SNP	missense_variant	0	0	0	0	0	0	0	0.163934	0	0	0	0
A18163G	18163	A	G	ORF1ab	ORF1ab:p.5967I>V	SNP	missense_variant	17.5824	0	0	0	0	0	95.5224	99.1803	99.2674	100	93.3333	89.6552
C18166T	18166	C	T	ORF1ab	ORF1ab:p.5968P>S	SNP	missense_variant	0	0	0	0	0	0	0	0.327869	0	0	0	0
G18169A	18169	G	A	ORF1ab	ORF1ab:p.5969G>S	SNP	missense_variant	0	0	0	0	0	0	0	0	0	1.5625	0	0
C18171T	18171	C	T	ORF1ab	ORF1ab:p.5969G	SNP	synonymous_variant	0	0	0	10.3448	0	0	0	0	0	0	0	0
C18175T	18175	C	T	ORF1ab	ORF1ab:p.5971P>S	SNP	missense_variant	0	0	0	0	0	0	0	0.163934	0.1221	0	0	0
C18176T	18176	C	T	ORF1ab	ORF1ab:p.5971P>L	SNP	missense_variant	0	0	0	0	2.9661	0	0	0	0	0	0	0
G18186T	18186	G	T	ORF1ab	ORF1ab:p.5974M>I	SNP	missense_variant	0	0	0	0	0.423729	0	0	0	0	0	0	0
C18248T	18248	C	T	ORF1ab	ORF1ab:p.5995P>L	SNP	missense_variant	0	0	0	0	0	0	0	0	0.1221	0	0	0
G18255T	18255	G	T	ORF1ab	ORF1ab:p.5997M>I	SNP	missense_variant	0	0	0	0	0	1.53846	0	0.163934	0	0	0	0
T18258C	18258	T	C	ORF1ab	ORF1ab:p.5998F	SNP	synonymous_variant	0	0	2.04082	0	0	0	0	0	0	0	0	0
A18270G	18270	A	G	ORF1ab	ORF1ab:p.6002E	SNP	synonymous_variant	0	0	4.08163	0	0	0	0	0	0	0	0	0
A18294G	18294	A	G	ORF1ab	ORF1ab:p.6010A	SNP	synonymous_variant	0	0	0	0	0	0	0	0	0.1221	0	0	0
C18312T	18312	C	T	ORF1ab	ORF1ab:p.6016V	SNP	synonymous_variant	0	0	0	0	0	0	0	0.163934	0	0	0	0
G18318T	18318	G	T	ORF1ab	ORF1ab:p.6018G	SNP	synonymous_variant	0	0	0	0	0	1.53846	0	0	0	0	0	0
C18326T	18326	C	T	ORF1ab	ORF1ab:p.6021A>V	SNP	missense_variant	0	0	0	0	0.423729	0	0	0	0.1221	0	0	0
G18340T	18340	G	T	ORF1ab	ORF1ab:p.6026V>F	SNP	missense_variant	0	0	0	0	0	0	0	0	0.1221	0	0	0
C18377T	18377	C	T	ORF1ab	ORF1ab:p.6038T>I	SNP	missense_variant	0	0	0	0	0	0	0	0.163934	0.1221	0	0	0
T18393G	18393	T	G	ORF1ab	ORF1ab:p.6043V	SNP	synonymous_variant	0.3663	0	0	0	0	0	0	0	0	0	0	0
C18395T	18395	C	T	ORF1ab	ORF1ab:p.6044A>V	SNP	missense_variant	0	0	0	0	0	0	0	0	0.2442	0	0	0
T18429C	18429	T	C	ORF1ab	ORF1ab:p.6055N	SNP	synonymous_variant	0	0	2.04082	0	0	0	0	0	0	0	6.66667	0
C18431T	18431	C	T	ORF1ab	ORF1ab:p.6056T>I	SNP	missense_variant	0	0	0	0	0	0	0	0	0.2442	0	0	0
C18441T	18441	C	T	ORF1ab	ORF1ab:p.6059S	SNP	synonymous_variant	0	0	0	0	0	0	0	0.163934	0	0	0	0
C18452T	18452	C	T	ORF1ab	ORF1ab:p.6063A>V	SNP	missense_variant	0	0	0	0	0	0	0	0.163934	0	0	6.66667	0
A18468G	18468	A	G	ORF1ab	ORF1ab:p.6068G	SNP	synonymous_variant	0	0	0	0	0.847458	0	0	0	0	0	0	0
A18468C	18468	A	C	ORF1ab	ORF1ab:p.6068G	SNP	synonymous_variant	0	0	0	0	0	0	0	0	0.1221	0	0	0
A18470G	18470	A	G	ORF1ab	ORF1ab:p.6069D>G	SNP	missense_variant	0	0	0	0	0	0	0	0	0.1221	0	0	0
T18471C	18471	T	C	ORF1ab	ORF1ab:p.6069D	SNP	synonymous_variant	0	0	0	0	0	0	0	0	0.1221	0	0	0
C18486T	18486	C	T	ORF1ab	ORF1ab:p.6074L	SNP	synonymous_variant	0.732601	0	0	0	0	0	0	0	0.1221	0	0	0
C18501T	18501	C	T	ORF1ab	ORF1ab:p.6079Y	SNP	synonymous_variant	0.3663	0	0	0	0	0	0	0	0	0	0	0
C18508T	18508	C	T	ORF1ab	ORF1ab:p.6082L>F	SNP	missense_variant	0	0	0	0	0	1.53846	0	0.163934	0	0	0	0
T18519C	18519	T	C	ORF1ab	ORF1ab:p.6085N	SNP	synonymous_variant	0	0	0	0	0	0	0	0	0.1221	0	0	0
G18534T	18534	G	T	ORF1ab	ORF1ab:p.6090K>N	SNP	missense_variant	0	0	0	0	0	1.53846	0	0	0	0	0	0
C18555T	18555	C	T	ORF1ab	ORF1ab:p.6097D	SNP	synonymous_variant	0	0	2.04082	0	0.423729	0	0	0.163934	0	0	0	0
C18568T	18568	C	T	ORF1ab	ORF1ab:p.6102L>F	SNP	missense_variant	0	0	0	3.44828	0	0	0	0	0	0	0	0
C18570T	18570	C	T	ORF1ab	ORF1ab:p.6102L	SNP	synonymous_variant	0	0	0	0	0	0	0	0	0.1221	0	0	0
C18576T	18576	C	T	ORF1ab	ORF1ab:p.6104D	SNP	synonymous_variant	0	0	0	0	0	0	0	0	0.4884	0	0	0
C18582T	18582	C	T	ORF1ab	ORF1ab:p.6106V	SNP	synonymous_variant	0	0	0	0	0	0	0	0	0.2442	0	0	0
G18583A	18583	G	A	ORF1ab	ORF1ab:p.6107V>I	SNP	missense_variant	0	0	0	0	0	0	0	0	0	3.125	0	0
A18585C	18585	A	C	ORF1ab	ORF1ab:p.6107V	SNP	synonymous_variant	0	0	0	0	0	0	0	0.655738	0	0	0	0
T18588C	18588	T	C	ORF1ab	ORF1ab:p.6108F	SNP	synonymous_variant	0	0	0	0	0	12.3077	0	0	0	0	0	0
G18598T	18598	G	T	ORF1ab	ORF1ab:p.6112A>S	SNP	missense_variant	0	0	2.04082	0	0	0	0	0	0	0	0	0
C18647T	18647	C	T	ORF1ab	ORF1ab:p.6128P>L	SNP	missense_variant	0	0	2.04082	0	0	0	0	0	0	0	0	0
C18647A	18647	C	A	ORF1ab	ORF1ab:p.6128P>H	SNP	missense_variant	0	0	0	0	0	1.53846	0	0	0	0	0	0
C18681T	18681	C	T	ORF1ab	ORF1ab:p.6139A	SNP	synonymous_variant	0	0	0	0	0	0	0	0.327869	0	0	0	0
A18684G	18684	A	G	ORF1ab	ORF1ab:p.6140T	SNP	synonymous_variant	0	0	0	0	0	0	0	0.163934	0	0	0	0
T18685A	18685	T	A	ORF1ab	ORF1ab:p.6141C>S	SNP	missense_variant	0	0	0	0	0	0	0	0	0.1221	0	0	0
C18687T	18687	C	T	ORF1ab	ORF1ab:p.6141C	SNP	synonymous_variant	0	0	0	0	0	3.07692	0	0	0	0	0	0
G18703A	18703	G	A	ORF1ab	ORF1ab:p.6147D>N	SNP	missense_variant	0	0	0	0	0	0	0	0.327869	0	0	0	0
C18744T	18744	C	T	ORF1ab	ORF1ab:p.6160Y	SNP	synonymous_variant	0	0	2.04082	0	0	10.7692	0	0.163934	0.1221	0	0	0
G18756T	18756	G	T	ORF1ab	ORF1ab:p.6164P	SNP	synonymous_variant	0	0	4.08163	0	0	0	0	0	0	0	0	0
G18782T	18782	G	T	ORF1ab	ORF1ab:p.6173G>V	SNP	missense_variant	0	0	0	0	0.423729	0	0	0	0	0	0	0
C18788T	18788	C	T	ORF1ab	ORF1ab:p.6175T>I	SNP	missense_variant	0	0	0	0	0.423729	3.07692	0	0	0.2442	0	0	1.72414
A18812G	18812	A	G	ORF1ab	ORF1ab:p.6183D>G	SNP	missense_variant	0	0	0	0	0	0	0	0	0.1221	0	0	0
T18813C	18813	T	C	ORF1ab	ORF1ab:p.6183D	SNP	synonymous_variant	0	0	0	0	0	0	0	0.163934	0	0	0	0
C18814T	18814	C	T	ORF1ab	ORF1ab:p.6184L	SNP	synonymous_variant	0	0	0	0	0	0	0	0	0.2442	0	0	0
G18816A	18816	G	A	ORF1ab	ORF1ab:p.6184L	SNP	synonymous_variant	0	0	0	0	0	1.53846	0	0	0	0	0	0
C18828T	18828	C	T	ORF1ab	ORF1ab:p.6188V	SNP	synonymous_variant	0.3663	0	0	0	0	0	0	0	0	0	0	0
T18837G	18837	T	G	ORF1ab	ORF1ab:p.6191N>K	SNP	missense_variant	0	0	0	0	0	0	0	0	0.3663	0	0	0
G18859T	18859	G	T	ORF1ab	ORF1ab:p.6199A>S	SNP	missense_variant	0	0	0	0	0.423729	0	0	0	0	0	0	0
C18877T	18877	C	T	ORF1ab	ORF1ab:p.6205L	SNP	synonymous_variant	0.732601	0	89.7959	31.0345	0	0	0	0	0	0	0	0
T18882G	18882	T	G	ORF1ab	ORF1ab:p.6206A	SNP	synonymous_variant	0	0	2.04082	0	0	0	0	0	0	0	0	0
C18885T	18885	C	T	ORF1ab	ORF1ab:p.6207V	SNP	synonymous_variant	0	0	0	0	0	0	0	0	0.1221	0	0	0
G18898T	18898	G	T	ORF1ab	ORF1ab:p.6212V>F	SNP	missense_variant	0.3663	3.33333	0	0	0	0	0	0	0	0	0	0
G18905A	18905	G	A	ORF1ab	ORF1ab:p.6214R>H	SNP	missense_variant	0	0	0	0	0	4.61538	0	0	0	0	0	0
T18920C	18920	T	C	ORF1ab	ORF1ab:p.6219I>T	SNP	missense_variant	0	0	0	0	0	3.07692	0	0	0	0	0	0
G18937T	18937	G	T	ORF1ab	ORF1ab:p.6225G>C	SNP	missense_variant	0	0	0	0	0	0	0	0.163934	0	0	0	0
G18948T	18948	G	T	ORF1ab	ORF1ab:p.6228L	SNP	synonymous_variant	0	0	2.04082	0	0	0	0	0	0	0	0	0
C18981T	18981	C	T	ORF1ab	ORF1ab:p.6239H	SNP	synonymous_variant	0	0	0	0	0	0	0	0	0.4884	0	0	0
G18985T	18985	G	T	ORF1ab	ORF1ab:p.6241V>F	SNP	missense_variant	0	0	0	3.44828	0	0	0	0	0	0	0	0
C19011T	19011	C	T	ORF1ab	ORF1ab:p.6249D	SNP	synonymous_variant	0	0	0	0	0	1.53846	0	0	0	0	0	0
C19017T	19017	C	T	ORF1ab	ORF1ab:p.6251F	SNP	synonymous_variant	0	0	0	0	0.423729	0	0	0	0.1221	0	0	0
T19023C	19023	T	C	ORF1ab	ORF1ab:p.6253V	SNP	synonymous_variant	0	0	0	0	0	0	0	0.163934	0	0	0	0
C19024A	19024	C	A	ORF1ab	ORF1ab:p.6254L>I	SNP	missense_variant	0	0	0	0	0	0	0	0	0.1221	0	0	0
C19029T	19029	C	T	ORF1ab	ORF1ab:p.6255H	SNP	synonymous_variant	0	0	0	0	0	1.53846	0	0	0	0	0	0
T19065C	19065	T	C	ORF1ab	ORF1ab:p.6267P	SNP	synonymous_variant	0.3663	0	0	0	0	0	0	0	0	0	0	0
A19067G	19067	A	G	ORF1ab	ORF1ab:p.6268Q>R	SNP	missense_variant	0	0	0	0	0	0	0	0.163934	0	0	0	0
G19072T	19072	G	T	ORF1ab	ORF1ab:p.6270D>Y	SNP	missense_variant	0	0	0	0	0	1.53846	0	0	0	0	0	0
G19075A	19075	G	A	ORF1ab	ORF1ab:p.6271V>I	SNP	missense_variant	0	0	0	0	0	0	0	0.327869	0	0	0	0
G19086T	19086	G	T	ORF1ab	ORF1ab:p.6274K>N	SNP	missense_variant	0.732601	0	0	0	0	0	0	0	0	0	0	0
T19095C	19095	T	C	ORF1ab	ORF1ab:p.6277D	SNP	synonymous_variant	0	0	0	0	0.423729	0	0	0	0	0	0	0
G19101A	19101	G	A	ORF1ab	ORF1ab:p.6279Q	SNP	synonymous_variant	0	0	0	0	0	0	0	0.163934	0	0	0	0
G19101T	19101	G	T	ORF1ab	ORF1ab:p.6279Q>H	SNP	missense_variant	0	0	4.08163	0	0	0	0	0	0.1221	0	0	0
C19151T	19151	C	T	ORF1ab	ORF1ab:p.6296A>V	SNP	missense_variant	0	0	0	0	0	0	0	0	0.1221	0	0	0
C19152T	19152	C	T	ORF1ab	ORF1ab:p.6296A	SNP	synonymous_variant	0	0	0	0	0	0	0	0.163934	0	0	0	0
C19156T	19156	C	T	ORF1ab	ORF1ab:p.6298H>Y	SNP	missense_variant	0	0	0	0	0	1.53846	0	0	0	0	0	0
C19164T	19164	C	T	ORF1ab	ORF1ab:p.6300D	SNP	synonymous_variant	0	0	0	0	0	0	0	0	0.3663	0	0	0
C19170T	19170	C	T	ORF1ab	ORF1ab:p.6302F	SNP	synonymous_variant	0	0	0	0	0.423729	4.61538	0	0	0	0	0	0
G19174A	19174	G	A	ORF1ab	ORF1ab:p.6304D>N	SNP	missense_variant	0.3663	0	0	0	0	0	0	0	0	0	0	0
A19182G	19182	A	G	ORF1ab	ORF1ab:p.6306V	SNP	synonymous_variant	0	0	0	0	0	0	0	0.163934	0	0	0	0
C19185T	19185	C	T	ORF1ab	ORF1ab:p.6307C	SNP	synonymous_variant	0	0	0	0	0	1.53846	0	0	0.1221	0	0	0
C19186T	19186	C	T	ORF1ab	ORF1ab:p.6308L	SNP	synonymous_variant	0	0	0	0	0	0	0	0.163934	0	0	0	0
T19197C	19197	T	C	ORF1ab	ORF1ab:p.6311N	SNP	synonymous_variant	0	0	0	0	0	0	0	0.163934	0	0	0	0
C19220T	19220	C	T	ORF1ab	ORF1ab:p.6319A>V	SNP	missense_variant	0	0	0	0	29.2373	87.6923	0	0	0	0	0	0
C19264T	19264	C	T	ORF1ab	ORF1ab:p.6334L>F	SNP	missense_variant	0	0	0	0	0	0	0	0.163934	0	0	0	0
G19272A	19272	G	A	ORF1ab	ORF1ab:p.6336L	SNP	synonymous_variant	0	0	0	0	0	0	0	0.163934	0	0	0	0
G19296A	19296	G	A	ORF1ab	ORF1ab:p.6344L	SNP	synonymous_variant	0.3663	0	0	0	0.423729	0	0	0	0	0	0	0
T19297C	19297	T	C	ORF1ab	ORF1ab:p.6345Y>H	SNP	missense_variant	0.3663	0	0	0	0.423729	0	0	0	0	0	0	0
T19299G	19299	T	G	ORF1ab	ORF1ab:p.6345Y>*	SNP	stop_gained	1.4652	0	0	0	0.423729	0	0.373134	0	0	0	0	0
C19317T	19317	C	T	ORF1ab	ORF1ab:p.6351F	SNP	synonymous_variant	0	0	0	0	0.423729	0	0	0	0	0	0	0
C19318T	19318	C	T	ORF1ab	ORF1ab:p.6352H>Y	SNP	missense_variant	0	0	0	0	0	0	0.373134	0	0	0	0	0
A19321G	19321	A	G	ORF1ab	ORF1ab:p.6353T>A	SNP	missense_variant	0.3663	0	0	0	0	0	0	0	0	0	0	0
C19325G	19325	C	G	ORF1ab	ORF1ab:p.6354P>R	SNP	missense_variant	0	0	0	0	0	0	0	0.163934	0	0	0	0
A19334C	19334	A	C	ORF1ab	ORF1ab:p.6357D>A	SNP	missense_variant	0	0	0	0	0	0	0	0.163934	0	0	0	0
T19344C	19344	T	C	ORF1ab	ORF1ab:p.6360A	SNP	synonymous_variant	0.3663	0	0	0	0	0	0	0	0	0	0	0
G19348T	19348	G	T	ORF1ab	ORF1ab:p.6362V>F	SNP	missense_variant	0	0	0	0	0	0	0	0.163934	0	0	0	0
A19368G	19368	A	G	ORF1ab	ORF1ab:p.6368P	SNP	synonymous_variant	0	0	0	0	0	0	0	0	0.1221	0	0	0
C19374T	19374	C	T	ORF1ab	ORF1ab:p.6370F	SNP	synonymous_variant	0	0	0	0	0	0	0	0	0.4884	0	0	0
A19385G	19385	A	G	ORF1ab	ORF1ab:p.6374D>G	SNP	missense_variant	0.3663	0	0	0	0	0	0	0	0	0	0	0
G19388A	19388	G	A	ORF1ab	ORF1ab:p.6375S>N	SNP	missense_variant	0.3663	0	0	0	0	0	0	0	0	0	0	0
G19398T	19398	G	T	ORF1ab	ORF1ab:p.6378E>D	SNP	missense_variant	0	0	0	3.44828	0	0	0	0	0	0	0	0
C19400A	19400	C	A	ORF1ab	ORF1ab:p.6379S>Y	SNP	missense_variant	0	0	0	0	0	0	0.373134	0	0	0	0	0
C19402T	19402	C	T	ORF1ab	ORF1ab:p.6380H>Y	SNP	missense_variant	0.3663	0	0	0	0	0	0	0	0	0	0	0
C19421A	19421	C	A	ORF1ab	ORF1ab:p.6386S>*	SNP	stop_gained	0.3663	0	0	0	0	0	0	0	0	0	0	0
T19449A	19449	T	A	ORF1ab	ORF1ab:p.6395S	SNP	synonymous_variant	0	0	0	0	0	0	0.373134	0	0	0	0	0
T19452C	19452	T	C	ORF1ab	ORF1ab:p.6396A	SNP	synonymous_variant	0.3663	0	0	0	0	0	0	0	0	0	0	0
G19457C	19457	G	C	ORF1ab	ORF1ab:p.6398C>S	SNP	missense_variant	0	0	0	0	0	0	0.373134	0	0	0	0	0
G19466A	19466	G	A	ORF1ab	ORF1ab:p.6401R>H	SNP	missense_variant	0	0	0	0	0	0	0.373134	0	0	0	0	0
T19485C	19485	T	C	ORF1ab	ORF1ab:p.6407A	SNP	synonymous_variant	0	0	0	0	0	0	0.373134	0	0	0	0	0
C19498A	19498	C	A	ORF1ab	ORF1ab:p.6412H>N	SNP	missense_variant	0.3663	0	0	0	0	0	0	0	0	0	0	0
G19509A	19509	G	A	ORF1ab	ORF1ab:p.6415E	SNP	synonymous_variant	0	0	0	0	0	0	0	0.163934	0	0	0	0
C19512T	19512	C	T	ORF1ab	ORF1ab:p.6416Y	SNP	synonymous_variant	0	0	0	0	0	0	0	0	0.1221	0	13.3333	0
A19513G	19513	A	G	ORF1ab	ORF1ab:p.6417R>G	SNP	missense_variant	0	0	0	0	0	0	0	0	0.1221	0	0	0
T19516G	19516	T	G	ORF1ab	ORF1ab:p.6418L>V	SNP	missense_variant	0	0	0	0	0	0	0	0.163934	0	0	0	0
G19518T	19518	G	T	ORF1ab	ORF1ab:p.6418L>F	SNP	missense_variant	0	0	0	0	0	0	0	0	0.4884	1.5625	0	0
T19521C	19521	T	C	ORF1ab	ORF1ab:p.6419Y	SNP	synonymous_variant	0	0	0	0	0.423729	0	0	0	0	0	0	0
C19524T	19524	C	T	ORF1ab	ORF1ab:p.6420L	SNP	synonymous_variant	0.3663	0	0	0	0	1.53846	0	0.163934	0	0	0	0
G19525T	19525	G	T	ORF1ab	ORF1ab:p.6421D>Y	SNP	missense_variant	0	0	0	0	0.423729	0	0	0	0	0	0	0
T19533C	19533	T	C	ORF1ab	ORF1ab:p.6423Y	SNP	synonymous_variant	0	0	0	0	0.423729	0	0	0	0	0	0	0
G19542T	19542	G	T	ORF1ab	ORF1ab:p.6426M>I	SNP	missense_variant	0.3663	0	0	0	0	0	0.373134	0	0	0	0	0
C19547T	19547	C	T	ORF1ab	ORF1ab:p.6428S>L	SNP	missense_variant	0	0	0	0	0	1.53846	0	0	0	0	0	0
C19550T	19550	C	T	ORF1ab	ORF1ab:p.6429A>V	SNP	missense_variant	0	0	0	0	0	0	0	0.163934	0	0	0	0
C19554T	19554	C	T	ORF1ab	ORF1ab:p.6430G	SNP	synonymous_variant	0	0	0	0	0	0	0	0	0	0	6.66667	0
T19584C	19584	T	C	ORF1ab	ORF1ab:p.6440D	SNP	synonymous_variant	0	0	0	0	0.423729	0	0	0	0	0	0	0
G19656T	19656	G	T	ORF1ab	ORF1ab:p.6464K>N	SNP	missense_variant	0	0	0	3.44828	0	0	0	0	0	0	0	0
C19662T	19662	C	T	ORF1ab	ORF1ab:p.6466H	SNP	synonymous_variant	0	0	2.04082	0	0	0	0	0.163934	0.3663	0	0	0
G19684T	19684	G	T	ORF1ab	ORF1ab:p.6474V>L	SNP	missense_variant	0	0	0	0	0.423729	0	0	0	0	4.6875	0	0
T19695C	19695	T	C	ORF1ab	ORF1ab:p.6477S	SNP	synonymous_variant	0.3663	0	0	0	0	0	0	0	0	0	0	0
C19718T	19718	C	T	ORF1ab	ORF1ab:p.6485T>I	SNP	missense_variant	0	0	0	3.44828	0	0	0	0	0	0	0	0
T19731C	19731	T	C	ORF1ab	ORF1ab:p.6489G	SNP	synonymous_variant	0	0	0	0	1.69492	0	0	0	0	0	0	0
G19735T	19735	G	T	ORF1ab	ORF1ab:p.6491D>Y	SNP	missense_variant	0	0	0	0	1.27119	0	0	0	0	0	0	0
G19741A	19741	G	A	ORF1ab	ORF1ab:p.6493E>K	SNP	missense_variant	0	0	0	0	0	1.53846	0	0	0	0	0	0
C19763T	19763	C	T	ORF1ab	ORF1ab:p.6500T>I	SNP	missense_variant	0	0	0	0	0	1.53846	0	0	0	0	0	0
A19779T	19779	A	T	ORF1ab	ORF1ab:p.6505V	SNP	synonymous_variant	0	0	0	0	0	0	0	0	0.1221	0	0	1.72414
A19812G	19812	A	G	ORF1ab	ORF1ab:p.6516K	SNP	synonymous_variant	0	0	0	0	0	0	0	0	0.610501	51.5625	0	0
C19813T	19813	C	T	ORF1ab	ORF1ab:p.6517P>S	SNP	missense_variant	0	0	0	0	0	0	0	0.491803	0	0	0	0
G19827T	19827	G	T	ORF1ab	ORF1ab:p.6521V	SNP	synonymous_variant	0	0	0	0	0.423729	0	0	0	0	0	0	0
A19831G	19831	A	G	ORF1ab	ORF1ab:p.6523I>V	SNP	missense_variant	0	0	0	0	0	0	0	0.327869	0	0	0	0
T19839C	19839	T	C	ORF1ab	ORF1ab:p.6525N	SNP	synonymous_variant	0	0	0	0	0.423729	0	0	0	0	0	0	0
C19868T	19868	C	T	ORF1ab	ORF1ab:p.6535T>I	SNP	missense_variant	0	0	0	0	1.69492	0	0	0.163934	0	0	0	0
T19869A	19869	T	A	ORF1ab	ORF1ab:p.6535T	SNP	synonymous_variant	0	0	0	0	0	0	0	0	0.1221	0	0	0
G19872T	19872	G	T	ORF1ab	ORF1ab:p.6536V	SNP	synonymous_variant	0	0	0	0	0	0	0	0.163934	0	0	0	0
G19879A	19879	G	A	ORF1ab	ORF1ab:p.6539D>N	SNP	missense_variant	0	0	0	0	0	0	0	0.163934	0	0	0	0
C19884T	19884	C	T	ORF1ab	ORF1ab:p.6540Y	SNP	synonymous_variant	0	0	0	0	0	1.53846	0	0	0	0	0	0
G19891T	19891	G	T	ORF1ab	ORF1ab:p.6543D>Y	SNP	missense_variant	0	0	0	0	0	1.53846	0	0	0	0	0	0
G19900T	19900	G	T	ORF1ab	ORF1ab:p.6546A>S	SNP	missense_variant	0.3663	0	0	0	0	0	0	0	0	0	0	0
T19911C	19911	T	C	ORF1ab	ORF1ab:p.6549S	SNP	synonymous_variant	0	0	0	0	0.423729	0	0	0	0	0	0	0
C19955T	19955	C	T	ORF1ab	ORF1ab:p.6564T>I	SNP	missense_variant	2.9304	0	0	0	0	0	6.71642	0.163934	98.0464	100	86.6667	77.5862
G19962T	19962	G	T	ORF1ab	ORF1ab:p.6566T	SNP	synonymous_variant	0	0	0	0	0	0	0	0	0.1221	0	0	0
G19962A	19962	G	A	ORF1ab	ORF1ab:p.6566T	SNP	synonymous_variant	0	0	0	0	0	0	0	0	0.3663	0	0	0
T19968C	19968	T	C	ORF1ab	ORF1ab:p.6568C	SNP	synonymous_variant	0	0	0	0	0	0	0	0	0.2442	0	0	0
C19983T	19983	C	T	ORF1ab	ORF1ab:p.6573V	SNP	synonymous_variant	0	0	0	0	0	12.3077	0.373134	0.491803	0.4884	0	0	0
G19999T	19999	G	T	ORF1ab	ORF1ab:p.6579V>F	SNP	missense_variant	0	0	2.04082	0	0	0	0	0	0.1221	0	0	0
G20006T	20006	G	T	ORF1ab	ORF1ab:p.6581G>V	SNP	missense_variant	0	0	0	0	0.847458	0	0	0	0	0	0	0
C20016T	20016	C	T	ORF1ab	ORF1ab:p.6584D	SNP	synonymous_variant	0	0	0	0	0	0	0	0	0.1221	0	0	0
T20028C	20028	T	C	ORF1ab	ORF1ab:p.6588N	SNP	synonymous_variant	0	0	0	0	0	0	0	0	0.1221	0	0	0
A20055G	20055	A	G	ORF1ab	ORF1ab:p.6597E	SNP	synonymous_variant	2.9304	0	0	0	0	0	6.34328	0	98.1685	100	86.6667	75.8621
G20060T	20060	G	T	ORF1ab	ORF1ab:p.6599S>I	SNP	missense_variant	0	0	0	0	0	1.53846	0	0	0	0	0	0
C20091T	20091	C	T	ORF1ab	ORF1ab:p.6609P	SNP	synonymous_variant	0	0	0	0	0	0	0	0	0.1221	0	0	0
G20102T	20102	G	T	ORF1ab	ORF1ab:p.6613S>I	SNP	missense_variant	0.732601	0	0	0	0	0	0	0	0	0	0	0
C20104T	20104	C	T	ORF1ab	ORF1ab:p.6614L>F	SNP	missense_variant	0	0	0	0	0	0	0	0	0.3663	0	0	0
A20112C	20112	A	C	ORF1ab	ORF1ab:p.6616G	SNP	synonymous_variant	0	0	0	0	0	0	0.373134	0	0	0	0	0
C20133T	20133	C	T	ORF1ab	ORF1ab:p.6623A	SNP	synonymous_variant	0	0	2.04082	0	0.423729	0	0	0	0	0	0	0
G20134T	20134	G	T	ORF1ab	ORF1ab:p.6624V>L	SNP	missense_variant	0	0	0	0	0	0	0	0.163934	0	0	0	0
T20135A	20135	T	A	ORF1ab	ORF1ab:p.6624V>E	SNP	missense_variant	0	0	0	0	0	0	0.373134	0	0	0	0	0
C20178T	20178	C	T	ORF1ab	ORF1ab:p.6638V	SNP	synonymous_variant	0	0	2.04082	0	0	1.53846	0	0	0	1.5625	0	0
G20208T	20208	G	T	ORF1ab	ORF1ab:p.6648Q>H	SNP	missense_variant	0	0	0	0	0.423729	0	0	0	0	0	0	0
C20235T	20235	C	T	ORF1ab	ORF1ab:p.6657P	SNP	synonymous_variant	0	0	0	0	0	0	0	0	0.1221	0	0	0
A20236G	20236	A	G	ORF1ab	ORF1ab:p.6658R>G	SNP	missense_variant	0.3663	0	0	0	0	0	0	0	0	0	0	0
G20238A	20238	G	A	ORF1ab	ORF1ab:p.6658R	SNP	synonymous_variant	0	0	0	0	0	0	0	0	0.1221	0	0	0
A20243G	20243	A	G	ORF1ab	ORF1ab:p.6660Q>R	SNP	missense_variant	0	0	0	0	0	0	0	0	0.1221	0	0	0
A20262G	20262	A	G	ORF1ab	ORF1ab:p.6666L	SNP	synonymous_variant	0.732601	0	0	0	17.7966	0	0	0	0	0	0	0
T20286C	20286	T	C	ORF1ab	ORF1ab:p.6674I	SNP	synonymous_variant	0	0	0	0	0.423729	0	0	0	0	0	0	0
C20316T	20316	C	T	ORF1ab	ORF1ab:p.6684F	SNP	synonymous_variant	0	0	0	0	0	0	0	0	0	0	6.66667	0
G20317A	20317	G	A	ORF1ab	ORF1ab:p.6685E>K	SNP	missense_variant	0	0	0	0	0.423729	0	0	0	0	0	0	0
C20320T	20320	C	T	ORF1ab	ORF1ab:p.6686H>Y	SNP	missense_variant	0	0	0	0	14.8305	0	0	0	0	0	0	0
T20331C	20331	T	C	ORF1ab	ORF1ab:p.6689Y	SNP	synonymous_variant	0	0	0	0	0	0	0	0.163934	0	0	0	0
G20348A	20348	G	A	ORF1ab	ORF1ab:p.6695S>N	SNP	missense_variant	0	0	0	0	0	0	0	0	0	3.125	0	0
G20356A	20356	G	A	ORF1ab	ORF1ab:p.6698G>S	SNP	missense_variant	0	0	0	0	0	0	0	0	0	0	6.66667	0
T20376A	20376	T	A	ORF1ab	ORF1ab:p.6704I	SNP	synonymous_variant	0	0	0	0	0	3.07692	0	0	0	0	0	0
C20384T	20384	C	T	ORF1ab	ORF1ab:p.6707A>V	SNP	missense_variant	0	0	0	0	0	0	0	0	0.1221	0	0	0
C20389T	20389	C	T	ORF1ab	ORF1ab:p.6709R>C	SNP	missense_variant	0	0	0	0	0	0	0	0.163934	0	0	0	0
GT20390G	20390	GT	G	ORF1ab	ORF1ab:p.6709R>X	Deletion	frameshift_variant	0.3663	0	0	0	0	0	0	0	0	0	0	0
A20396G	20396	A	G	ORF1ab	ORF1ab:p.6711K>R	SNP	missense_variant	1.0989	0	0	34.4828	0.847458	0	0	0	0	0	0	0
G20397T	20397	G	T	ORF1ab	ORF1ab:p.6711K>N	SNP	missense_variant	0	0	0	0	0	1.53846	0	0	0	0	0	0
T20401G	20401	T	G	ORF1ab	ORF1ab:p.6713S>A	SNP	missense_variant	0.3663	0	0	13.7931	0	0	0	0	0	0	0	0
C20402T	20402	C	T	ORF1ab	ORF1ab:p.6713S>L	SNP	missense_variant	0	0	0	0	0	0	0	0	0.2442	0	0	0
C20405T	20405	C	T	ORF1ab	ORF1ab:p.6714P>L	SNP	missense_variant	0	0	0	0	0	0	0	0	0.1221	0	0	0
T20407C	20407	T	C	ORF1ab	ORF1ab:p.6715F>L	SNP	missense_variant	0	0	0	0	0	0	0	0	0.1221	0	0	0
A20418G	20418	A	G	ORF1ab	ORF1ab:p.6718E	SNP	synonymous_variant	0	0	0	0	0	0	0	0.655738	0	0	0	0
C20451T	20451	C	T	ORF1ab	ORF1ab:p.6729N	SNP	synonymous_variant	0	0	0	0	0	0	0	0	0.1221	0	0	0
C20483T	20483	C	T	ORF1ab	ORF1ab:p.6740S>F	SNP	missense_variant	0	0	4.08163	0	0	0	0	0	0	0	0	0
A20532G	20532	A	G	ORF1ab	ORF1ab:p.6756E	SNP	synonymous_variant	0	0	0	0	0	1.53846	0	0	0	0	0	0
T20583C	20583	T	C	ORF1ab	ORF1ab:p.6773T	SNP	synonymous_variant	0	0	0	0	0	0	0	0	0.1221	0	0	0
C20611A	20611	C	A	ORF1ab	ORF1ab:p.6783L>I	SNP	missense_variant	0	0	0	0	0	0	0	0.163934	0	0	0	0
C20611T	20611	C	T	ORF1ab	ORF1ab:p.6783L>F	SNP	missense_variant	0	0	0	0	0.423729	0	0	0.163934	0	0	0	0
T20625G	20625	T	G	ORF1ab	ORF1ab:p.6787D>E	SNP	missense_variant	0	0	0	0	0	0	0	0	0.2442	0	0	0
C20628T	20628	C	T	ORF1ab	ORF1ab:p.6788G	SNP	synonymous_variant	0	0	0	0	0.423729	0	0	0	0	0	0	0
C20646T	20646	C	T	ORF1ab	ORF1ab:p.6794Y	SNP	synonymous_variant	0	6.66667	0	0	0	0	0	0	0	0	0	0
T20664C	20664	T	C	ORF1ab	ORF1ab:p.6800S	SNP	synonymous_variant	0	0	0	0	0	0	0	0.163934	0	0	0	0
G20670A	20670	G	A	ORF1ab	ORF1ab:p.6802A	SNP	synonymous_variant	0	0	0	0	0	0	0	0	0.1221	0	0	0
G20670T	20670	G	T	ORF1ab	ORF1ab:p.6802A	SNP	synonymous_variant	0	0	14.2857	27.5862	0	0	0	0	0	0	0	0
G20679T	20679	G	T	ORF1ab	ORF1ab:p.6805P	SNP	synonymous_variant	0	0	0	3.44828	0	0	0	0	0	1.5625	0	0
C20703T	20703	C	T	ORF1ab	ORF1ab:p.6813Y	SNP	synonymous_variant	0	0	0	0	0	0	0	0	0.2442	0	0	0
A20713C	20713	A	C	ORF1ab	ORF1ab:p.6817R	SNP	synonymous_variant	0	0	0	0	0	1.53846	0	0	0	0	0	0
C20719T	20719	C	T	ORF1ab	ORF1ab:p.6819L	SNP	synonymous_variant	0	0	0	0	0	0	0	0	0.1221	0	0	0
A20724G	20724	A	G	ORF1ab	ORF1ab:p.6820L	SNP	synonymous_variant	0	0	0	10.3448	0	0	0	0	0	0	0	0
C20736T	20736	C	T	ORF1ab	ORF1ab:p.6824D	SNP	synonymous_variant	0	0	0	0	0	0	0	0.163934	0	0	0	0
C20759T	20759	C	T	ORF1ab	ORF1ab:p.6832A>V	SNP	missense_variant	0	0	2.04082	0	0	0	0	0	0	0	0	0
C20762T	20762	C	T	ORF1ab	ORF1ab:p.6833T>I	SNP	missense_variant	0	0	0	0	0	0	0	0.327869	0	0	0	0
A20763G	20763	A	G	ORF1ab	ORF1ab:p.6833T	SNP	synonymous_variant	0	0	0	0	0	0	0	0.163934	0	0	0	0
C20775A	20775	C	A	ORF1ab	ORF1ab:p.6837G	SNP	synonymous_variant	0	0	0	0	0	0	0	0.163934	0	0	0	0
T20850C	20850	T	C	ORF1ab	ORF1ab:p.6862N	SNP	synonymous_variant	0	0	0	0	0	0	0	0	0	1.5625	0	0
G20888A	20888	G	A	ORF1ab	ORF1ab:p.6875G>E	SNP	missense_variant	0	0	0	0	0	0	0	0.163934	0	0	0	0
G20931T	20931	G	T	ORF1ab	ORF1ab:p.6889T	SNP	synonymous_variant	0	6.66667	0	0	0	0	0	0	0	0	0	0
C20936T	20936	C	T	ORF1ab	ORF1ab:p.6891T>M	SNP	missense_variant	0	0	0	3.44828	0	0	0	0	0	0	0	0
G20937T	20937	G	T	ORF1ab	ORF1ab:p.6891T	SNP	synonymous_variant	0	0	0	0	0	3.07692	0	0	0	0	0	0
G20940T	20940	G	T	ORF1ab	ORF1ab:p.6892L	SNP	synonymous_variant	0	0	0	0	0.423729	0	0	0	0	0	0	0
T20943C	20943	T	C	ORF1ab	ORF1ab:p.6893L	SNP	synonymous_variant	0	0	0	0	0	1.53846	0	0	0	0	0	0
C20946T	20946	C	T	ORF1ab	ORF1ab:p.6894V	SNP	synonymous_variant	0	0	0	0	0	1.53846	0	0	0	0	0	0
C20970T	20970	C	T	ORF1ab	ORF1ab:p.6902V	SNP	synonymous_variant	0	0	0	0	0	0	0	0	0.1221	0	0	0
G20977T	20977	G	T	ORF1ab	ORF1ab:p.6905A>S	SNP	missense_variant	0	0	0	0	0.423729	0	0	0	0	0	0	0
C21008T	21008	C	T	ORF1ab	ORF1ab:p.6915T>I	SNP	missense_variant	0	0	0	0	0	0	0	0	0.1221	0	0	0
T21015C	21015	T	C	ORF1ab	ORF1ab:p.6917H	SNP	synonymous_variant	0	0	0	0	0	1.53846	0	0	0	0	0	0
C21034A	21034	C	A	ORF1ab	ORF1ab:p.6924L>I	SNP	missense_variant	0	0	0	0	0	0	0	0	0.1221	0	0	0
C21034T	21034	C	T	ORF1ab	ORF1ab:p.6924L>F	SNP	missense_variant	0	0	4.08163	0	0	0	0	0.983607	0.2442	0	0	0
C21054T	21054	C	T	ORF1ab	ORF1ab:p.6930Y	SNP	synonymous_variant	0	0	0	0	0	0	0	0	0.3663	0	0	0
C21057T	21057	C	T	ORF1ab	ORF1ab:p.6931D	SNP	synonymous_variant	0	0	0	0	0	3.07692	0	0	0	0	0	0
C21058T	21058	C	T	ORF1ab	ORF1ab:p.6932P>S	SNP	missense_variant	0	0	0	0	0	0	0	0.655738	0	0	0	0
T21072C	21072	T	C	ORF1ab	ORF1ab:p.6936N	SNP	synonymous_variant	0	0	0	0	0	0	0	0	0.1221	0	0	0
C21108T	21108	C	T	ORF1ab	ORF1ab:p.6948F	SNP	synonymous_variant	0.3663	0	0	0	0	0	0	0	0	0	0	0
C21110T	21110	C	T	ORF1ab	ORF1ab:p.6949T>I	SNP	missense_variant	0	0	0	0	0.423729	0	0	0	0	0	0	0
C21114T	21114	C	T	ORF1ab	ORF1ab:p.6950Y	SNP	synonymous_variant	0	0	0	0	0	0	0	0	0	0	6.66667	0
G21119T	21119	G	T	ORF1ab	ORF1ab:p.6952C>F	SNP	missense_variant	0	0	0	0	0	0	0	0	0.1221	0	0	0
G21123T	21123	G	T	ORF1ab	ORF1ab:p.6953G	SNP	synonymous_variant	0	0	0	0	0	0	0	0	0.1221	0	0	0
A21127G	21127	A	G	ORF1ab	ORF1ab:p.6955I>V	SNP	missense_variant	0	0	0	0	0	0	0	0.163934	0	0	0	0
A21137G	21137	A	G	ORF1ab	ORF1ab:p.6958K>R	SNP	missense_variant	0	0	0	3.44828	0.423729	3.07692	0	0.655738	0	0	0	0
C21145T	21145	C	T	ORF1ab	ORF1ab:p.6961L>F	SNP	missense_variant	0	0	4.08163	0	0	0	0	0	0	0	0	0
A21163G	21163	A	G	ORF1ab	ORF1ab:p.6967I>V	SNP	missense_variant	0	0	0	0	0	0	0.373134	0	0	0	0	0
A21165G	21165	A	G	ORF1ab	ORF1ab:p.6967I>M	SNP	missense_variant	0	0	0	0	0	0	0.373134	0	0	0	0	0
G21168C	21168	G	C	ORF1ab	ORF1ab:p.6968K>N	SNP	missense_variant	0.3663	0	0	0	0	0	0	0	0	0	0	0
A21171T	21171	A	T	ORF1ab	ORF1ab:p.6969I	SNP	synonymous_variant	0	0	0	0	0.423729	0	0	0	0	0	0	0
C21173A	21173	C	A	#N/A	#N/A	#N/A	#N/A	0.3663	0	0	0	0	0	0	0	0	0	0	0
A21174G	21174	A	G	ORF1ab	ORF1ab:p.6970T	SNP	synonymous_variant	0	0	0	0	0	0	0	0	0.1221	0	0	0
C21207T	21207	C	T	ORF1ab	ORF1ab:p.6981L	SNP	synonymous_variant	0	6.66667	0	0	0	1.53846	0	0	0	0	0	0
C21216A	21216	C	A	ORF1ab	ORF1ab:p.6984H>Q	SNP	missense_variant	0	0	0	0	0	0	0	0	0.1221	0	0	0
G21232A	21232	G	A	ORF1ab	ORF1ab:p.6990A>T	SNP	missense_variant	0	0	0	0	0	0	0	0.163934	0.1221	0	0	0
C21234T	21234	C	T	ORF1ab	ORF1ab:p.6990A	SNP	synonymous_variant	0	0	0	0	0	1.53846	0	0	0	0	0	0
T21246C	21246	T	C	ORF1ab	ORF1ab:p.6994N	SNP	synonymous_variant	0	0	0	0	0	0	0.373134	0	0	0	0	0
G21249T	21249	G	T	ORF1ab	ORF1ab:p.6995V	SNP	synonymous_variant	0	0	0	0	0	0	0	0	0.1221	0	0	0
G21253T	21253	G	T	ORF1ab	ORF1ab:p.6997A>S	SNP	missense_variant	0	0	0	0	0	0	0	0	0	0	0	1.72414
G21255T	21255	G	T	ORF1ab	ORF1ab:p.6997A	SNP	synonymous_variant	0	0	0	0	0	0	0	0	0.2442	0	0	0
G21255C	21255	G	C	ORF1ab	ORF1ab:p.6997A	SNP	synonymous_variant	0.3663	0	0	0	0	0	0	0	0	0	6.66667	0
A21270C	21270	A	C	ORF1ab	ORF1ab:p.7002A	SNP	synonymous_variant	0.732601	0	0	0	0.847458	0	0	0	0	0	0	0
T21274C	21274	T	C	ORF1ab	ORF1ab:p.7004L	SNP	synonymous_variant	0	0	0	0	1.27119	0	0	0	0	0	0	0
T21275C	21275	T	C	ORF1ab	ORF1ab:p.7004L>S	SNP	missense_variant	0	0	0	0	0	0	0.373134	0	0	0	0	0
T21294A	21294	T	A	ORF1ab	ORF1ab:p.7010L	SNP	synonymous_variant	0	0	0	0	0	0	0	0.163934	0	0	0	0
G21295A	21295	G	A	ORF1ab	ORF1ab:p.7011G>S	SNP	missense_variant	0	0	0	0	0	0	0	0.163934	0	0	0	0
G21296A	21296	G	A	ORF1ab	ORF1ab:p.7011G>D	SNP	missense_variant	0	0	0	0	0	0	0	0.163934	0	0	0	0
A21303C	21303	A	C	ORF1ab	ORF1ab:p.7013P	SNP	synonymous_variant	0	0	0	0	0	0	0	0	0.1221	0	0	0
C21304A	21304	C	A	ORF1ab	ORF1ab:p.7014R>S	SNP	missense_variant	0	0	0	0	0.423729	0	0	0	0	0	0	0
C21306T	21306	C	T	ORF1ab	ORF1ab:p.7014R	SNP	synonymous_variant	0.3663	0	0	0	0	0	0	0	0	0	0	0
A21311G	21311	A	G	ORF1ab	ORF1ab:p.7016Q>R	SNP	missense_variant	0	0	0	0	0	0	0	0	0.1221	0	0	0
G21319T	21319	G	T	ORF1ab	ORF1ab:p.7019G>C	SNP	missense_variant	0.3663	0	0	0	0	0	0	0	0	0	0	0
A21345AT	21345	A	AT	ORF1ab	ORF1ab:p.7027I>IX	Insertion	frameshift_variant	0	0	2.04082	0	0	0	0	0	0	0	0	0
C21364T	21364	C	T	ORF1ab	ORF1ab:p.7034P>S	SNP	missense_variant	0.3663	0	0	0	0	0	0	0	0	0	0	0
C21365T	21365	C	T	ORF1ab	ORF1ab:p.7034P>L	SNP	missense_variant	0	0	0	0	0	0	0	0.163934	0	0	0	0
A21495G	21495	A	G	ORF1ab	ORF1ab:p.7077R	SNP	synonymous_variant	0	0	0	0	0	0	0.373134	0	0	0	0	0
G21544A	21544	G	A	ORF1ab	ORF1ab:p.7094V>I	SNP	missense_variant	0	0	0	0	0	1.53846	0	0	0	0	0	0
A21550C	21550	A	C	ORF1ab	ORF1ab:p.7096N>H	SNP	missense_variant	1.0989	0	0	0	0	0	2.23881	0.163934	0.1221	0	0	0
A21551T	21551	A	T	ORF1ab	ORF1ab:p.7096N>I	SNP	missense_variant	1.0989	0	0	0	0	0	1.86567	0.163934	0	0	0	0
C21552T	21552	C	T	ORF1ab	ORF1ab:p.7096N	SNP	synonymous_variant	0	0	0	0	0	0	0	0	0.1221	0	0	0
TC21574T	21574	TC	T	S	S:p.5L>X	Deletion	frameshift_variant	0	0	0	0	0.423729	3.07692	0	0	0	0	0	0
C21575T	21575	C	T	S	S:p.5L>F	SNP	missense_variant	0.3663	3.33333	0	0	1.27119	0	0	0.163934	0.732601	3.125	0	0
G21578T	21578	G	T	S	S:p.6V>F	SNP	missense_variant	0	0	0	0	0.423729	0	0	0	0	0	0	0
A21583G	21583	A	G	S	S:p.7L	SNP	synonymous_variant	0	0	0	0	0.423729	0	0	0	0	0	0	0
C21590T	21590	C	T	S	S:p.10L	SNP	synonymous_variant	0	0	0	0	0.423729	0	0	0	0	0	0	0
C21595T	21595	C	T	S	S:p.11V	SNP	synonymous_variant	0	0	0	0	0.847458	0	0	5.08197	0	0	0	0
G21606T	21606	G	T	S	S:p.15C>F	SNP	missense_variant	0	0	0	0	0	0	0	0	0.1221	0	0	0
C21614T	21614	C	T	S	S:p.18L>F	SNP	missense_variant	0.3663	0	2.04082	0	0	0	0	0.163934	0	0	0	0
A21617C	21617	A	C	S	S:p.19T>P	SNP	missense_variant	0	0	0	0	0	0	0	0	0.1221	0	0	0
C21618G	21618	C	G	S	S:p.19T>R	SNP	missense_variant	4.0293	0	0	6.89655	73.7288	15.3846	0	0	0.1221	0	0	1.72414
C21618T	21618	C	T	S	S:p.19T>I	SNP	missense_variant	1.8315	0	0	0	0	0	2.98507	0.327869	84.4933	98.4375	93.3333	46.5517
C21622T	21622	C	T	S	S:p.20T	SNP	synonymous_variant	0	0	0	0	0	0	0.373134	0.163934	0.1221	0	0	0
G21624A	21624	G	A	S	S:p.21R>K	SNP	missense_variant	0.3663	0	0	0	0	0	0	0	0	0	0	0
A21630G	21630	A	G	S	S:p.23Q>R	SNP	missense_variant	0	0	4.08163	0	0	0	0	0	0	0	0	0
T21633C	21633	T	C	S	S:p.24L>S	SNP	missense_variant	0	0	0	0	0	0	0	0	0	1.5625	0	0
C21637T	21637	C	T	S	S:p.25P	SNP	synonymous_variant	0	0	4.08163	0	0	0	0	0.327869	0.3663	1.5625	0	0
C21638T	21638	C	T	S	S:p.26P>S	SNP	missense_variant	0	0	0	0	0	0	0	0	0	1.5625	0	0
C21639A	21639	C	A	S	S:p.26P>H	SNP	missense_variant	0	0	0	0	0	0	0	0	0.4884	0	0	0
T21640A	21640	T	A	S	S:p.26P	SNP	synonymous_variant	0	0	0	0	0	0	0	0	0.4884	0	0	0
G21641T	21641	G	T	S	S:p.27A>S	SNP	missense_variant	0.3663	0	0	0	0	0	0	0	0.4884	1.5625	0	0
T21649C	21649	T	C	S	S:p.29T	SNP	synonymous_variant	0	0	0	0	0	1.53846	0	0	0	0	0	0
C21658T	21658	C	T	S	S:p.32F	SNP	synonymous_variant	0	0	0	0	0	0	0	0	0.1221	0	0	0
A21685G	21685	A	G	S	S:p.41K	SNP	synonymous_variant	0	0	0	0	0	0	0	0.163934	0	0	0	0
C21691T	21691	C	T	S	S:p.43F	SNP	synonymous_variant	0	0	0	0	1.27119	0	0	0	0	0	0	0
C21707T	21707	C	T	S	S:p.49H>Y	SNP	missense_variant	0.3663	0	0	0	0	0	0	0	0	0	0	0
C21714T	21714	C	T	S	S:p.51T>I	SNP	missense_variant	0.3663	0	14.2857	27.5862	0	0	0	0	0	0	0	0
A21717G	21717	A	G	S	S:p.52Q>R	SNP	missense_variant	0	0	0	13.7931	0	0	0	0	0	0	0	0
G21718T	21718	G	T	S	S:p.52Q>H	SNP	missense_variant	0	0	0	0	0.423729	0	0	0	0	0	0	0
C21721T	21721	C	T	S	S:p.53D	SNP	synonymous_variant	0.3663	0	0	0	0	0	0	0	0.1221	0	0	0
C21736T	21736	C	T	S	S:p.58F	SNP	synonymous_variant	0	0	2.04082	0	0	0	0	0	0.1221	0	0	0
G21753T	21753	G	T	S	S:p.64W>L	SNP	missense_variant	0	0	0	0	0	0	0	0	0.2442	0	0	0
GCTATAC21761G	21761	GCTATAC	G	S	S:p.67-69AIH>D	Deletion	inframe_deletion	0	0	0	0	0	0	0	2.45902	0	0	0	0
CTATACA21762C	21762	CTATACA	C	S	S:p.67-69AIH>A	Deletion	inframe_deletion	0	0	0	0	0	0	0	0	0	0	13.3333	0
C21762T	21762	C	T	S	S:p.67A>V	SNP	missense_variant	0	0	0	17.2414	0	0	2.61194	31.9672	0	0	0	0
A21764T	21764	A	T	S	S:p.68I>L	SNP	missense_variant	0	0	0	0	0.423729	0	0	0	0	0	0	0
ATACATG21764A	21764	ATACATG	A	S	S:p.68-70IHV>I	Deletion	inframe_deletion	0	86.6667	0	17.2414	4.23729	1.53846	2.98507	39.3443	0.4884	0	53.3333	0
T21765C	21765	T	C	S	S:p.68I>T	SNP	missense_variant	0	0	0	0	0	0	0	0	0.854701	0	0	0
ACATGTC21766A	21766	ACATGTC	A	S	S:p.68-70IHV>I	Deletion	inframe_deletion	0	0	0	0	0	0	0.746269	0.819672	0	0	0	0
T21771G	21771	T	G	S	S:p.70V>G	SNP	missense_variant	0	0	0	0	0	0	0	0	0.2442	0	0	0
C21774T	21774	C	T	S	S:p.71S>F	SNP	missense_variant	0	0	0	0	0	0	0	0	0.1221	0	0	0
G21777T	21777	G	T	S	S:p.72G>V	SNP	missense_variant	0	0	0	0	0.423729	0	0	0	0	0	0	0
A21792C	21792	A	C	S	S:p.77K>T	SNP	missense_variant	0	0	0	0	0.423729	0	0	0	0	0	0	0
G21793T	21793	G	T	S	S:p.77K>N	SNP	missense_variant	0.3663	0	0	0	0	0	0	0	0	0	0	0
G21800T	21800	G	T	S	S:p.80D>Y	SNP	missense_variant	0	0	0	0	0.423729	0	0	0	0	0	0	0
A21801C	21801	A	C	S	S:p.80D>A	SNP	missense_variant	0	0	4.08163	0	0	0	0	0	0	0	0	0
G21809T	21809	G	T	S	S:p.83V>F	SNP	missense_variant	0	0	0	0	0	0	0	0	0.1221	0	0	0
G21809A	21809	G	A	S	S:p.83V>I	SNP	missense_variant	0	0	0	0	0	3.07692	0	0	0	0	0	0
G21809C	21809	G	C	S	S:p.83V>L	SNP	missense_variant	0	0	0	0	0	0	0	0.163934	0	0	0	0
C21811T	21811	C	T	S	S:p.83V	SNP	synonymous_variant	0	0	0	0	0	7.69231	0	0	0.3663	0	0	0
C21812A	21812	C	A	S	S:p.84L>I	SNP	missense_variant	0	0	0	0	0	0	0	0.163934	0	0	0	0
T21832C	21832	T	C	S	S:p.90V	SNP	synonymous_variant	0	0	0	0	0	0	0	0	0.1221	0	0	0
T21835C	21835	T	C	S	S:p.91Y	SNP	synonymous_variant	0.3663	0	0	0	0	0	0	0	0.1221	0	0	0
C21844T	21844	C	T	S	S:p.94S	SNP	synonymous_variant	0	0	0	0	0	0	0	0	0	1.5625	0	0
C21846T	21846	C	T	S	S:p.95T>I	SNP	missense_variant	9.52381	0	0	17.2414	26.6949	56.9231	7.08955	89.3443	0	0	0	1.72414
A21868C	21868	A	C	S	S:p.102R>S	SNP	missense_variant	0	0	0	0	0	0	0	0.327869	0	0	0	0
C21871A	21871	C	A	S	S:p.103G	SNP	synonymous_variant	0	0	0	0	1.27119	0	0	0	0	0	0	0
T21886C	21886	T	C	S	S:p.108T	SNP	synonymous_variant	0	0	0	0	0	1.53846	0	0	0	0	0	0
T21895C	21895	T	C	S	S:p.111D	SNP	synonymous_variant	0	0	0	27.5862	0	0	0	0	0	0	0	0
G21898T	21898	G	T	S	S:p.112S	SNP	synonymous_variant	0	0	0	0	0	3.07692	0	0	0	0	0	0
G21901A	21901	G	A	S	S:p.113K	SNP	synonymous_variant	0	0	0	0	0	0	0	0	0.1221	0	0	0
G21907A	21907	G	A	S	S:p.115Q	SNP	synonymous_variant	0	0	0	0	0	0	0	0	0.1221	0	0	0
C21928T	21928	C	T	S	S:p.122N	SNP	synonymous_variant	0	0	0	0	0	0	0	0	0.4884	0	0	0
T21934C	21934	T	C	S	S:p.124T	SNP	synonymous_variant	0	0	0	0	0	0	0	0	0.1221	0	0	0
A21958T	21958	A	T	S	S:p.132E>D	SNP	missense_variant	0	0	0	0	0	1.53846	0	0	0	0	0	0
T21973C	21973	T	C	S	S:p.137N	SNP	synonymous_variant	0	0	0	0	0	0	0	0	0.1221	0	0	0
G21974T	21974	G	T	S	S:p.138D>Y	SNP	missense_variant	0	0	4.08163	0	0	0	0	0	0	0	0	0
GGTGTTTATT21986G	21986	GGTGTTTATT	G	S	S:p.142-145GVYY>D	Deletion	inframe_deletion	0	0	0	0	0	0	0	19.5082	0	0	0	0
G21987T	21987	G	T	S	S:p.142G>V	SNP	missense_variant	0	0	2.04082	0	0	0	0	0	0	0	0	0
G21987A	21987	G	A	S	S:p.142G>D	SNP	missense_variant	36.2637	0	0	20.6897	28.3898	86.1538	59.7015	18.8525	18.1929	15.625	6.66667	58.6207
GTTT21989G	21989	GTTT	G	S	S:p.143-144VY>D	Deletion	inframe_deletion	0	0	0	0	0	0	0	0	0.1221	0	0	0
TTTA21990T	21990	TTTA	T	S	S:p.143-144VY>V	Deletion	inframe_deletion	0	90	2.04082	13.7931	2.11864	1.53846	0	0	0.1221	0	6.66667	0
TATTACC21992T	21992	TATTACC	T	S	S:p.144-146YYH>Y	Deletion	inframe_deletion	0	0	0	6.89655	0	0	0	0	0	0	0	0
T21995C	21995	T	C	S	S:p.145Y>H	SNP	missense_variant	0	0	0	0	0	4.61538	0	0.163934	0	0	0	0
C21998T	21998	C	T	S	S:p.146H>Y	SNP	missense_variant	0	0	0	0	0	0	0	0	0.1221	0	0	0
C22000T	22000	C	T	S	S:p.146H	SNP	synonymous_variant	0	3.33333	0	3.44828	0	0	0	0	0.1221	0	0	0
A22001G	22001	A	G	S	S:p.147K>E	SNP	missense_variant	0	0	0	0	0	0	0	0	0	26.5625	6.66667	0
A22005G	22005	A	G	S	S:p.148N>S	SNP	missense_variant	0.3663	0	0	0	0	0	0	0	0.1221	0	0	0
C22009CA	22009	C	CA	S	S:p.149N>NX	Insertion	frameshift_variant	0	3.33333	0	0	0	0	0	0	0	0	0	0
A22012T	22012	A	T	S	S:p.150K>N	SNP	missense_variant	0	0	0	0	0	0	0	0	0.3663	0	0	0
G22014A	22014	G	A	S	S:p.151S>N	SNP	missense_variant	0	0	0	0	0	0	0	0.655738	0	0	0	0
T22016A	22016	T	A	S	S:p.152W>R	SNP	missense_variant	0	3.33333	0	0	0	0	0	0	0	0	0	0
T22016C	22016	T	C	S	S:p.152W>R	SNP	missense_variant	0.732601	0	0	0	0	0	0	0	0	26.5625	6.66667	0
G22022C	22022	G	C	S	S:p.154E>Q	SNP	missense_variant	0	3.33333	0	0	0	0	0	0	0	0	0	0
G22022A	22022	G	A	S	S:p.154E>K	SNP	missense_variant	0.3663	0	0	24.1379	0	0	0	0.163934	0	0	0	0
GAGTTCA22028G	22028	GAGTTCA	G	S	S:p.156-158EFR>G	Deletion	inframe_deletion	0.3663	0	0	0	38.5593	87.6923	0.373134	0.819672	0	0	0	0
T22031G	22031	T	G	S	S:p.157F>V	SNP	missense_variant	0	0	0	0	0	0	0	0	0.1221	0	0	0
T22032C	22032	T	C	S	S:p.157F>S	SNP	missense_variant	1.0989	0	0	0	0	0	0	0	0.732601	0	0	0
C22033A	22033	C	A	S	S:p.157F>L	SNP	missense_variant	0	0	0	0	0	0	0	0	0	26.5625	6.66667	0
A22036G	22036	A	G	S	S:p.158R	SNP	synonymous_variant	0.3663	0	0	0	0	0	0	0	0	0	0	0
G22051T	22051	G	T	S	S:p.163A	SNP	synonymous_variant	0.3663	0	0	0	0	0	0	0	0	0	0	0
G22051C	22051	G	C	S	S:p.163A	SNP	synonymous_variant	0	0	0	0	0	1.53846	0	0	0	0	0	0
A22080T	22080	A	T	S	S:p.173Q>L	SNP	missense_variant	0	0	0	0	0	0	0	0.163934	0	0	0	0
G22093C	22093	G	C	S	S:p.177M>I	SNP	missense_variant	0	0	0	0	0.423729	0	0	0	0	0	0	0
G22094T	22094	G	T	S	S:p.178D>Y	SNP	missense_variant	0	0	0	0	0	0	0	0.163934	0	0	0	0
G22094A	22094	G	A	S	S:p.178D>N	SNP	missense_variant	0	0	4.08163	0	0	1.53846	0	0	0	0	0	0
G22103C	22103	G	C	S	S:p.181G>R	SNP	missense_variant	0	0	2.04082	0	0	0	0	0	0	0	0	0
G22104C	22104	G	C	S	S:p.181G>A	SNP	missense_variant	0	0	2.04082	0	0	0	0	0	0	0	0	0
G22104T	22104	G	T	S	S:p.181G>V	SNP	missense_variant	0	0	0	0	0	0	0	0	0.1221	0	0	0
G22112A	22112	G	A	S	S:p.184G>S	SNP	missense_variant	0	0	0	0	0	0	0	0	0.1221	0	0	0
A22130G	22130	A	G	S	S:p.190R>G	SNP	missense_variant	0	0	0	0	0	0	0	0.327869	0	0	0	0
G22131A	22131	G	A	S	S:p.190R>K	SNP	missense_variant	0	0	0	3.44828	0	0	0	0	0	0	0	0
T22138G	22138	T	G	S	S:p.192F>L	SNP	missense_variant	0.3663	0	0	0	0	0	0	0	0	0	0	0
G22141T	22141	G	T	S	S:p.193V	SNP	synonymous_variant	0	0	0	0	0	0	0	0.163934	0	0	0	0
A22151G	22151	A	G	S	S:p.197I>V	SNP	missense_variant	0	0	0	0	0.423729	3.07692	0	0	0	0	0	0
G22158T	22158	G	T	S	S:p.199G>V	SNP	missense_variant	0	0	0	0	0	0	0	0.163934	0	0	0	0
T22162C	22162	T	C	S	S:p.200Y	SNP	synonymous_variant	0.3663	0	0	0	0	0	0	0	0	0	0	0
G22186A	22186	G	A	S	S:p.208T	SNP	synonymous_variant	0	0	0	0	0	0	0	0.163934	0	0	0	0
A22190G	22190	A	G	S	S:p.210I>V	SNP	missense_variant	0	0	0	0	0	0	0	0	0	26.5625	6.66667	0
AATT22193A	22193	AATT	A	S	S:p.211-212NL>I	Deletion	inframe_deletion	0	0	0	0	0	0	0	18.1967	0	0	0	0
T22196C	22196	T	C	S	S:p.212L	SNP	synonymous_variant	0	0	0	0	0	0	0	0.163934	0	0	0	0
T22200G	22200	T	G	S	S:p.213V>G	SNP	missense_variant	22.7106	0	0	0	0	0	73.5075	19.5082	98.4127	100	100	91.3793
G22203A	22203	G	A	S	S:p.214R>H	SNP	missense_variant	0	0	0	0	0	0	0	0	0.1221	0	0	0
T22204TGAGCCAGAA	22204	T	TGAGCCAGAA	S	S:p.214R>REPE	Insertion	inframe_insertion	0	0	0	0	0	0	0	18.3607	0	0	0	0
G22205T	22205	G	T	S	S:p.215D>Y	SNP	missense_variant	0	0	0	0	0	1.53846	0	0	0	0	0	0
G22205C	22205	G	C	S	S:p.215D>H	SNP	missense_variant	0	0	0	3.44828	0	0	0	0	0	0	0	0
A22206G	22206	A	G	S	S:p.215D>G	SNP	missense_variant	0	0	4.08163	0	0	0	0	0	0	1.5625	0	0
C22214T	22214	C	T	S	S:p.218Q>*	SNP	stop_gained	0	0	0	0	0	0	0.373134	0	0	0	0	0
G22216T	22216	G	T	S	S:p.218Q>H	SNP	missense_variant	0	0	0	3.44828	0	0	0	0	0	0	0	0
G22225T	22225	G	T	S	S:p.221S	SNP	synonymous_variant	0	0	0	0	0	7.69231	0	0	0	0	0	0
G22225A	22225	G	A	S	S:p.221S	SNP	synonymous_variant	0	0	0	0	0.847458	0	0	0	0.2442	0	0	0
C22227T	22227	C	T	S	S:p.222A>V	SNP	missense_variant	1.8315	0	0	0	11.0169	7.69231	0	0.163934	0.1221	0	0	1.72414
G22240A	22240	G	A	S	S:p.226L	SNP	synonymous_variant	0	0	0	0	0	0	0	0	0.1221	0	0	0
C22251A	22251	C	A	S	S:p.230P>Q	SNP	missense_variant	0	0	0	0	0	0	0	0.163934	0	0	0	0
A22255T	22255	A	T	S	S:p.231I	SNP	synonymous_variant	0	0	0	0	0	12.3077	0	0	0	0	0	0
C22264T	22264	C	T	S	S:p.234N	SNP	synonymous_variant	0	3.33333	0	3.44828	0	0	0	0	0.1221	0	0	0
A22265G	22265	A	G	S	S:p.235I>V	SNP	missense_variant	0	0	0	0	0	0	0	0.163934	0	0	0	0
C22267T	22267	C	T	S	S:p.235I	SNP	synonymous_variant	0	0	0	0	0	0	0	0.163934	0	0	0	0
G22273A	22273	G	A	S	S:p.237R	SNP	synonymous_variant	0	0	0	0	0	0	0.373134	0	0	0	0	0
C22277A	22277	C	A	S	S:p.239Q>K	SNP	missense_variant	0	0	0	0	0	0	0	0.163934	0	0	0	0
ACTTTACTTG22280A	22280	ACTTTACTTG	A	S	S:p.240-243TLLA>T	Deletion	inframe_deletion	0	0	4.08163	0	0	0	0	0	0	0	0	0
C22286T	22286	C	T	S	S:p.242L>F	SNP	missense_variant	0	0	0	0	0	6.15385	0	0	0	0	0	0
TGCTTTA22288T	22288	TGCTTTA	T	S	S:p.243-244AL>-	Deletion	inframe_deletion	0	0	0	0	0	1.53846	0	0	0	0	0	0
G22289T	22289	G	T	S	S:p.243A>S	SNP	missense_variant	0	0	2.04082	0	0	0	0	0	0	0	0	0
C22295A	22295	C	A	S	S:p.245H>N	SNP	missense_variant	0	0	0	0	0	0	0	0	0.3663	0	0	0
G22302A	22302	G	A	S	S:p.247S>N	SNP	missense_variant	0	0	0	0	0	0	0	0	0.2442	0	0	0
T22303G	22303	T	G	S	S:p.247S>R	SNP	missense_variant	0.3663	0	0	0	0	0	0	0	0	0	0	0
T22304A	22304	T	A	S	S:p.248Y>N	SNP	missense_variant	0	0	0	0	0	0	0	0	0.1221	62.5	0	0
A22305C	22305	A	C	S	S:p.248Y>S	SNP	missense_variant	0	0	0	0	0	0	0	0	0.3663	0	0	0
G22309T	22309	G	T	S	S:p.249L>F	SNP	missense_variant	0	0	0	0	0	0	0	0	0	1.5625	0	0
C22311A	22311	C	A	S	S:p.250T>N	SNP	missense_variant	0	0	0	0	0	1.53846	0	0	0	0	0	0
C22314T	22314	C	T	S	S:p.251P>L	SNP	missense_variant	0	0	0	0	0	1.53846	0	0	0	0	0	0
T22318C	22318	T	C	S	S:p.252G	SNP	synonymous_variant	0	0	0	0	0	0	0	0	0.1221	0	0	0
T22322C	22322	T	C	S	S:p.254S>P	SNP	missense_variant	0.3663	0	0	0	0	0	0	0	0	0	0	0
C22323A	22323	C	A	S	S:p.254S>Y	SNP	missense_variant	0.3663	0	0	0	0	0	0	0	0	0	0	0
T22324A	22324	T	A	S	S:p.254S	SNP	synonymous_variant	0.3663	0	0	0	0	0	0	0	0	0	0	0
T22325C	22325	T	C	S	S:p.255S>P	SNP	missense_variant	0.3663	0	0	0	0	0	0	0	0	0	0	0
C22326T	22326	C	T	S	S:p.255S>F	SNP	missense_variant	0	0	0	0	0.847458	3.07692	0	0	0	0	0	0
G22340C	22340	G	C	S	S:p.260A>P	SNP	missense_variant	0	0	0	0	0	0	0.373134	0	0	0	0	0
T22342G	22342	T	G	S	S:p.260A	SNP	synonymous_variant	0	0	0	0	0	0	0.373134	0	0	0	0	0
T22342C	22342	T	C	S	S:p.260A	SNP	synonymous_variant	0.3663	0	0	0	0	0	0	0	0	0	0	0
T22342A	22342	T	A	S	S:p.260A	SNP	synonymous_variant	0.3663	0	0	0	0	0	0	0	0.1221	0	0	0
G22344A	22344	G	A	S	S:p.261G>D	SNP	missense_variant	0	0	0	0	0	0	0.373134	0	0	0	0	0
T22345A	22345	T	A	S	S:p.261G	SNP	synonymous_variant	0	0	0	0	0	0	0.373134	0	0	0	0	0
G22346C	22346	G	C	S	S:p.262A>P	SNP	missense_variant	0	0	0	0	0	0	0.373134	0	0	0	0	0
G22346T	22346	G	T	S	S:p.262A>S	SNP	missense_variant	0	0	0	0	0	0	0	0	0	0	0	1.72414
C22370A	22370	C	A	S	S:p.270L>I	SNP	missense_variant	0	0	0	0	0	0	0	0	0.1221	0	0	0
A22375G	22375	A	G	S	S:p.271Q	SNP	synonymous_variant	0	0	4.08163	0	0	0	0	0	0	0	0	0
C22388T	22388	C	T	S	S:p.276L	SNP	synonymous_variant	0	0	0	0	0	4.61538	0	0	0.1221	0	0	0
A22400G	22400	A	G	S	S:p.280N>D	SNP	missense_variant	0.3663	0	0	0	0	0	0	0	0	0	0	0
[truncated: 1,058 more rows]
