# Supplementary material for: Unraveling the genetic evolution of SARS-CoV-2 Recombinants using mutational dynamics across the different lineages
Source: Front Med (Lausanne). 2024 Jan 15;10:1294699. doi: 10.3389/fmed.2023.1294699 (PMC10823376; doi:10.3389/fmed.2023.1294699)
Supplement: Supplementary file 4 [file Table_4.XLSX]

## Sheet: Sheet1
Supplementary_Table-4: Sample Distribution & Sequencing metadata (Validation_dataset)
Sample_id	Coverage	Depth	Reads	Age	Gender	DOC	Clade	Lineage	Inst	GISAID_id
IGIB1210606700734054	56.3923	305.541	71848	64	Male	09/02/2022	21A	B.1.617.2	MDU	EPI_ISL_12341115
IGIB5001CID0877	57.66	635.56	35765	20	Female	2022-01-18	20A	B.1.351	NEIST	EPI_ISL_13305033
IGIB5001CID0889	78.72	1238.44	69324	33	Male	2020-07-18	20A	B.1.351	NEIST	EPI_ISL_13304993
IGIB5001CID0890	85.99	1756.24	99760	60	Male	2020-07-18	20A	B.1.351	NEIST	EPI_ISL_13304979
NEIST_31_CID0894	73.9056	1472.54	81677	28	Female	2020-07-22	20A	B.1.351	NEIST	EPI_ISL_13408054
NEIST_31_CID0901	56.6933	996.213	55141	48	Female	2020-07-16	20A	B.1.351	NEIST	EPI_ISL_13408057
NEIST_31_CID0957	72.9492	1397.59	78200	40	Female	2020-07-29	20A	B.1.351	NEIST	EPI_ISL_13408062
NEIST_31_CID0990	87.5464	1780.18	101924	26	Female	2020-10-03	20A	B.1.351	NEIST	EPI_ISL_13408063
NEIST_31_CID1011	66.7692	1001.04	57403	32	Female	2021-04-23	20A	B.1.351	NEIST	EPI_ISL_13408064
NEIST_31_CID1013	69.5348	1238.72	68995	6	Female	2021-04-23	20A	B.1.351	NEIST	EPI_ISL_13408065
NEIST_31_CID1016	76.2131	1330.41	74741	62	Female	2021-04-27	20A	B.1.351	NEIST	EPI_ISL_13408066
NEIST_31_CID1018	59.5392	766.593	43128	20	Female	2021-04-27	20A	B.1.351	NEIST	EPI_ISL_13408067
NEIST_31_CID1019	60.9237	875.514	49473	26	Female	2021-04-27	20A	B.1.351	NEIST	EPI_ISL_13408068
NEIST_31_CID1023	59.3954	840.597	46902	40	Female	2021-04-26	20A	B.1.351	NEIST	EPI_ISL_13408069
NEIST_31_CID1031	52.2188	865.508	47469	24	Female	2021-04-27	20A	B.1.351	NEIST	EPI_ISL_13408070
NEIST_31_CID1034	51.2056	763.03	41676	39	Female	2021-04-27	20A	B.1.351	NEIST	EPI_ISL_13408071
NEIST_31_CID1090	53.2054	632.53	35007	74	Female	2021-04-27	20B	B.1	NEIST	EPI_ISL_13408075
NEIST_31_CID0897	53.9712	731.064	40411	37	Male	2020-07-16	20A	B.1.351	NEIST	EPI_ISL_13408077
NEIST_31_CID0960	59.2683	926.804	51648	40	Male	2020-05-24	20A	B.1.351	NEIST	EPI_ISL_13408089
NEIST_31_CID0962	58.7934	963.708	53761	33	Male	2020-07-14	20A	B.1.351	NEIST	EPI_ISL_13408090
NEIST_31_CID0965	69.6853	1340.38	74132	23	Male	2020-07-14	20A	B.1.351	NEIST	EPI_ISL_13408091
NEIST_31_CID0896	71.5748	1356.37	75582	2	Female	2020-07-22	20B	B.1	NEIST	EPI_ISL_13408055
NEIST_31_CID0899	60.9638	818.42	46255	26	Female	2020-07-16	20B	B.1	NEIST	EPI_ISL_13408056
NEIST_31_CID0922	64.1608	1220.16	67520	60	Female	2020-07-19	20B	B.1	NEIST	EPI_ISL_13408058
NEIST_31_CID0925	60.0709	1048.31	57957	82	Female	2020-07-19	20B	B.1	NEIST	EPI_ISL_13408059
NEIST_31_CID0952	71.3005	1027.99	57696	35	Female	2020-07-12	20B	B.1	NEIST	EPI_ISL_13408060
NEIST_31_CID0956	70.5113	1020.68	56660	32	Female	2020-07-30	20B	B.1	NEIST	EPI_ISL_13408061
NEIST_31_CID1038	71.3641	1155.21	64626	10	Female	2021-04-29	20B	B.1	NEIST	EPI_ISL_13408072
NEIST_31_CID1039	71.0263	1548.03	86236	14	Female	2021-04-29	20B	B.1	NEIST	EPI_ISL_13408073
NEIST_31_CID1040	57.837	1062.8	58974	18	Female	2021-04-29	20B	B.1	NEIST	EPI_ISL_13408074
NEIST_31_CID1092	70.819	1956.06	106692	32	Female	2021-04-18	20B	B.1	NEIST	EPI_ISL_13408076
NEIST_31_CID0902	57.6029	708.081	39006	27	Male	2020-07-15	20B	B.1	NEIST	EPI_ISL_13408078
NEIST_31_CID0908	53.911	788.996	43609	24	Male	2020-07-19	20B	B.1	NEIST	EPI_ISL_13408079
NEIST_31_CID0911	52.0282	863.088	47614	27	Male	2020-07-20	20B	B.1	NEIST	EPI_ISL_13408080
NEIST_31_CID0913	62.4151	1065.87	59261	54	Male	2020-07-19	20B	B.1	NEIST	EPI_ISL_13408081
NEIST_31_CID0914	62.5322	1140.14	62684	25	Male	2020-07-19	20B	B.1	NEIST	EPI_ISL_13408082
NEIST_31_CID0915	53.0214	788	43606	55	Male	2020-07-19	20B	B.1	NEIST	EPI_ISL_13408083
NEIST_31_CID0919	57.7768	799.57	44459	30	Male	2020-07-20	20B	B.1	NEIST	EPI_ISL_13408084
NEIST_31_CID0926	53.6501	842.189	46557	40	Male	2020-07-19	20B	B.1	NEIST	EPI_ISL_13408085
NEIST_31_CID0932	50.1254	572.169	32276	24	Male	2020-06-21	20B	B.1	NEIST	EPI_ISL_13408086
NEIST_31_CID0943	54.4193	930.566	51482	40	Male	2020-07-12	20B	B.1	NEIST	EPI_ISL_13408087
NEIST_31_CID0954	62.7663	1218.34	67921	57	Male	2020-07-29	20B	B.1	NEIST	EPI_ISL_13408088
NEIST_31_CID1049	51.4631	953.391	52942	61	Male	2021-04-20	20A	B.1.351	NEIST	EPI_ISL_13408113
neist_33_b5	82.8011						20A	B.1.351	NEIST	0
IGIB1210606700555155	50.2893	374.681		40	M		21A (Delta)	AY.*	MDU	EPI_ISL_9021775
IGIB1210606700555161	50.1823	445.109		42	F		21A (Delta)	AY.*	MDU	EPI_ISL_9021782
IGIB5001CID0849	52.1	579.182	32579	30	Male	2021-07-30	21A (Delta)	B.1.617.2	NEIST	EPI_ISL_13305045
NEIST_31_CID0971	66.0268	1009.61	56376	26	Male	2020-07-14	21A (Delta)	B.1.617.2	NEIST	EPI_ISL_13408093
NEIST_31_CID0973	57.1347	993.488	54708	39	Male	2020-07-14	21A (Delta)	B.1.617.2	NEIST	EPI_ISL_13408094
NEIST_31_CID0974	53.8775	975.621	53768	20	Male	2020-07-14	21A (Delta)	B.1.617.2	NEIST	EPI_ISL_13408095
NEIST_31_CID0976	52.8977	761.489	41891	35	Male	2020-07-14	21A (Delta)	B.1.617.2	NEIST	EPI_ISL_13408096
NEIST_31_CID0987	52.7572	985.025	54711	34	Male	2020-10-03	21A (Delta)	B.1.617.2	NEIST	EPI_ISL_13408101
NEIST_31_CID1008	56.7602	935.531	51619	2	Male	2021-04-23	21A (Delta)	AY.*	NEIST	EPI_ISL_13408105
NEIST_31_CID1014	52.9144	842.546	46592	2	Male	2021-04-23	21A (Delta)	B.1.617.2	NEIST	EPI_ISL_13408106
NEIST_31_CID1026	66.1572	1205.8	66602	62	Male	2021-04-28	21A (Delta)	B.1.617.2	NEIST	EPI_ISL_13408107
NEIST_31_CID1045	68.6219	1363.08	75559	30	Male	2021-04-21	21A (Delta)	B.1.617.2	NEIST	EPI_ISL_13408111
NEIST_31_CID1050	62.7596	1263.77	70164	40	Male	2021-04-20	21A (Delta)	B.1.617.2	NEIST	EPI_ISL_13408114
NEIST_31_CID1073	64.6958	1248.91	69506	22	Male	2021-04-26	21A (Delta)	B.1.617.2	NEIST	EPI_ISL_13408116
NEIST_31_CID1078	63.3448	893.744	50173	48	Male	2021-04-23	21A (Delta)	B.1.617.2	NEIST	EPI_ISL_13408117
NEIST_31_CID1087	71.9058	1281.65	71789	10	Male	2021-04-27	21A (Delta)	B.1.617.2	NEIST	EPI_ISL_13408119
NEIST_31_CID1088	73.8655	1482.07	82850	7	Male	2021-04-27	21A (Delta)	B.1.617.2	NEIST	EPI_ISL_13408120
neist_33_b23	89.4258						21A (Delta)	B.1.617.2	NEIST	0
neist_33_b37	82.48						21A (Delta)	B.1.617.2	NEIST	0
neist_33_b3	79.885						21A (Delta)	B.1.617.2	NEIST	0
neist_33_b21	77.1996						21A (Delta)	B.1.617.2	NEIST	0
neist_33_b36	74.755						21A (Delta)	B.1.617.2	NEIST	0
neist_33_b45	73.19						21A (Delta)	B.1.617.2	NEIST	0
neist_33_b42	67.8628						21A (Delta)	B.1.617.2	NEIST	0
neist_33_b14	60.927						21A (Delta)	B.1.617.2	NEIST	0
neist_33_b41	57.1548						21A (Delta)	B.1.617.2	NEIST	0
neist_33_b19	53.9177						21A (Delta)	B.1.617.2	NEIST	0
neist_33_b39	53.8642						21A (Delta)	B.1.617.2	NEIST	0
NEIST_31_CID1028	73.8856	1285.04	72598	35	Male	2021-04-28	21A (Delta)	B.1.617.2	NEIST	EPI_ISL_13408108
NEIST_31_CID1030	70.0097	1327.87	74005	28	Male	2021-04-27	21A (Delta)	B.1.617.2	NEIST	EPI_ISL_13408109
NEIST_31_CID1035	59.479	1263.74	69813	45	Male	2021-04-28	21A (Delta)	B.1.617.2	NEIST	EPI_ISL_13408110
NEIST_31_CID1046	62.0674	1227.7	67247	30	Male	2021-04-21	21A (Delta)	B.1.617.2	NEIST	EPI_ISL_13408112
neist_33_b11	57.3488						21A (Delta)	B.1.617.2	NEIST	0
IGIB1210606800490946	95.5556	678.515		12	M		21I (Delta)	B.1.617.2	MDU	EPI_ISL_9021811
IGIB1210606800490890	50.9481	962.994		11	M		21I (Delta)	B.1.617.2	MDU	EPI_ISL_9021815
NEIST_31_CID0968	66.6656	1268.63	70094	59	Male	2020-07-14	21I (Delta)	AY.*	NEIST	EPI_ISL_13408092
NEIST_31_CID0989	60.9738	1260.35	69668	36	Male	2020-10-03	21I (Delta)	AY.*	NEIST	EPI_ISL_13408102
NEIST_31_CID0992	52.9378	1022.97	56049	44	Male	2020-10-03	21I (Delta)	AY.*	NEIST	EPI_ISL_13408103
NEIST_31_CID1051	52.9713	717.164	39276	52	Male	2021-04-20	21I (Delta)	B.1.617.2	NEIST	EPI_ISL_13408115
NEIST_31_CID1089	57.9875	913.494	51303	34	Male	2021-04-27	21I (Delta)	B.1.617.2	NEIST	EPI_ISL_13408121
neist_33_b43	98.3079						21I (Delta)	AY.*	NEIST	0
neist_33_b1	78.0557						21I (Delta)	B.1.617.2	NEIST	0
neist_33_b24	70.8926						21I (Delta)	B.1.617.2	NEIST	0
neist_33_b34	64.6925						21I (Delta)	B.1.617.2	NEIST	0
neist_33_b22	61.3918						21I (Delta)	B.1.617.2	NEIST	0
neist_33_b10	54.9978						21I (Delta)	B.1.617.2	NEIST	0
neist_33_b46	53.0716						21I (Delta)	B.1.617.2	NEIST	0
neist_33_b20	52.9412						21I (Delta)	AY.*	NEIST	0
neist_33_b7	51.1654						21I (Delta)	B.1.617.2	NEIST	0
IGIB1210607500578617	99.592	70x		53	M		21J (Delta)	B.1.617.2	MDU	EPI_ISL_9021850
IGIB1210607500604673	99.7057	70x		27	F		21J (Delta)	B.1.617.2	MDU	EPI_ISL_9021851
IGIB1210607500604686	99.6054	70x		11	F		21J (Delta)	AY.*	MDU	EPI_ISL_9021852
IGIB1210607000475392	99.7191	70x		57	Female		21J (Delta)	AY.*	MDU	EPI_ISL_9021859
IGIB1210607000476066	99.5887	70x		32	Male		21J (Delta)	B.1.617.2	MDU	EPI_ISL_9021860
IGIB1210607000476405	99.699	70x		61	Male		21J (Delta)	AY.*	MDU	EPI_ISL_9021861
IGIB1210607000476804	99.7157	70x		26	Male		21J (Delta)	B.1.617.2	MDU	EPI_ISL_9021862
IGIB1210607000477035	99.5853	70x		31	Female		21J (Delta)	AY.*	MDU	EPI_ISL_9021863
IGIB1210607000476988	99.6188	70x		30	Female		21J (Delta)	B.1.617.2	MDU	EPI_ISL_9021864
IGIB1210607000477425	99.7224	70x		60	Female		21J (Delta)	AY.*	MDU	EPI_ISL_9021865
IGIB1210607000477433	99.6656	70x		64	Male		21J (Delta)	AY.*	MDU	EPI_ISL_9021866
IGIB1210607000477743	99.6622	70x		61	Male		21J (Delta)	AY.*	MDU	EPI_ISL_9021867
IGIB1210605800491721	99.5552	70x		29	Male		21J (Delta)	B.1.617.2	MDU	EPI_ISL_9021868
IGIB1210605800492080	99.689	70x		38	Male		21J (Delta)	B.1.617.2	MDU	EPI_ISL_9021869
IGIB1210605800489853	99.7024	70x		45	Male		21J (Delta)	B.1.617.2	MDU	EPI_ISL_9021870
IGIB1210605800490251	99.7124	70x		23	Male		21J (Delta)	B.1.617.2	MDU	EPI_ISL_9021872
IGIB1210605800489650	99.7091	70x		65	Female		21J (Delta)	B.1.617.2	MDU	EPI_ISL_9021873
IGIB1210606900377778	99.5619	70x		18	F		21J (Delta)	B.1.617.2	MDU	EPI_ISL_9021881
IGIB1210606900387984	99.7291	70x		20	M		21J (Delta)	B.1.617.2	MDU	EPI_ISL_9021882
IGIB12100606400667530	99.699	70x		41	M		21J (Delta)	B.1.617.2	MDU	EPI_ISL_9021885
IGIB12100607300520085	99.6455	70x		59	M		21J (Delta)	B.1.617.2	MDU	EPI_ISL_9021893
IGIB1210606700573390	50.8277	1089.32		53	F		21J (Delta)	AY.*	MDU	EPI_ISL_9021755
IGIB1210607000444937	50.7675	1239.18		66	F		21J (Delta)	AY.*	MDU	EPI_ISL_9021756
IGIB1210605800473426	51.035	1052.72		16	F		21J (Delta)	AY.*	MDU	EPI_ISL_9021757
IGIB1210606800493141	50.5902	506.137		41	M		21J (Delta)	AY.*	MDU	EPI_ISL_9021758
IGIB1210876773	50.928	548.466		30	F		21J (Delta)	AY.*	MDU	EPI_ISL_9021759
IGIB1210606700646918	51.0016	769.806		36 Years	Male		21J (Delta)	AY.*	MDU	EPI_ISL_9021760
IGIB1210605900511571	51.0484	953.372		83	F		21J (Delta)	AY.*	MDU	EPI_ISL_9021761
IGIB1210606700585214	50.7608	947.998		29	M		21J (Delta)	AY.*	MDU	EPI_ISL_9021762
IGIB1210607000446468	51.1052	1563.22		36	M		21J (Delta)	AY.*	MDU	EPI_ISL_9021763
IGIB1210605800473434	50.7708	752.144		14	M		21J (Delta)	AY.*	MDU	EPI_ISL_9021764
IGIB1210605900500339	51.045	1085.83		63	M		21J (Delta)	AY.*	MDU	EPI_ISL_9021765
IGIB1210606700585596	50.0886	680.492		64	M		21J (Delta)	AY.*	MDU	EPI_ISL_9021766
IGIB1210607000446847	51.0417	1560.28		59	F		21J (Delta)	AY.*	MDU	EPI_ISL_9021767
IGIB1210606800490564	50.9414	738.892		11	M		21J (Delta)	AY.*	MDU	EPI_ISL_9021768
IGIB1210607300497694	51.0417	1023.64		27	M		21J (Delta)	AY.*	MDU	EPI_ISL_9021769
IGIB1210606700651632	51.035	1554.44		26 Years	Male		21J (Delta)	AY.*	MDU	EPI_ISL_9021770
IGIB1210606700608007	51.0283	1262.22		15	M		21J (Delta)	AY.*	MDU	EPI_ISL_9021771
IGIB1210607000447107	50.6772	846.707		48	M		21J (Delta)	AY.*	MDU	EPI_ISL_9021772
IGIB1210607600490253	50.918	711.413		53	F		21J (Delta)	AY.*	MDU	EPI_ISL_9021773
IGIB1210607300503390	51.035	938.881		57	M		21J (Delta)	AY.*	MDU	EPI_ISL_9021774
IGIB1210607000447901	50.9447	919.739		69	F		21J (Delta)	AY.*	MDU	EPI_ISL_9021777
IGIB1210607400528499	51.0283	1154.95		76	M		21J (Delta)	AY.*	MDU	EPI_ISL_9021778
IGIB1210607600500499	51.025	1375.32		25	M		21J (Delta)	AY.*	MDU	EPI_ISL_9021779
IGIB1210606700640273	51.025	1005.27		46 Years	Male		21J (Delta)	AY.*	MDU	EPI_ISL_9021780
IGIB1210606700652658	51.035	1415.27		67 Years	Female		21J (Delta)	AY.*	MDU	EPI_ISL_9021781
IGIB1210606700622929	50.0886	586.052		35	F		21J (Delta)	AY.*	MDU	EPI_ISL_9021783
IGIB1210607000448802	50.617	935.306		71	M		21J (Delta)	AY.*	MDU	EPI_ISL_9021784
IGIB1210607400528675	51.045	1183.16		36	M		21J (Delta)	AY.*	MDU	EPI_ISL_9021785
IGIB1210607600500297	51.0317	1330.11		32	M		21J (Delta)	AY.*	MDU	EPI_ISL_9021786
IGIB1210606700639333	50.8812	699.801		24 Years	Female		21J (Delta)	AY.*	MDU	EPI_ISL_9021787
IGIB1210606700652694	51.1788	1569.83		71 Years	Male		21J (Delta)	AY.*	MDU	EPI_ISL_9021788
IGIB1210607600504035	96.5187	1468.59		30	F		21J (Delta)	AY.*	MDU	EPI_ISL_9021789
IGIB1210606700641498	91.4758	410.475		52 Years	Male		21J (Delta)	B.1.617.2	MDU	EPI_ISL_9021790
IGIB1210606700628694	85.4162	347.565		68	F		21J (Delta)	AY.*	MDU	EPI_ISL_9021791
IGIB1210607000453836	95.6861	1091.65		25	F		21J (Delta)	B.1.617.2	MDU	EPI_ISL_9021792
IGIB1210607400529515	95.6994	1161.98		33	F		21J (Delta)	B.1.617.2	MDU	EPI_ISL_9021793
IGIB1210607600513812	64.6992	184.123		59	M		21J (Delta)	AY.*	MDU	EPI_ISL_9021794
IGIB1210606202275466	94.6728	850.874		58	M		21J (Delta)	AY.*	MDU	EPI_ISL_9021795
IGIB1210606700642344	96.1342	1226.9		46 Years	Male		21J (Delta)	B.1.617.2	MDU	EPI_ISL_9021796
IGIB121060670063	95.8867	902.342		17	F		21J (Delta)	AY.*	MDU	#N/A
IGIB1210607600515012	95.6927	1128.59		23	M		21J (Delta)	AY.*	MDU	EPI_ISL_9021800
IGIB1210606202308267	96.6559	1487.46		71	M		21J (Delta)	AY.*	MDU	EPI_ISL_9021801
IGIB1210606700642895	96.4251	966.292		47 Years	Female		21J (Delta)	B.1.617.2	MDU	EPI_ISL_9021802
IGIB1210606700657581	89.5964	373.736		30 Years	Male		21J (Delta)	B.1.617.2	MDU	EPI_ISL_9021803
IGIB1210606700631215	95.6861	1083.08		42	F		21J (Delta)	AY.*	MDU	EPI_ISL_9021804
IGIB12109818330103	95.9436	664.149		47	F		21J (Delta)	AY.*	MDU	EPI_ISL_9021805
IGIB1210606700644900	96.2479	1150.76		44 Years	Female		21J (Delta)	B.1.617.2	MDU	EPI_ISL_9021807
IGIB1210606700657582	92.7833	583.048		42 Years	Male		21J (Delta)	B.1.617.2	MDU	EPI_ISL_9021808
IGIB1210606700631257	51.035	928.79		22	M		21J (Delta)	AY.*	MDU	EPI_ISL_9021809
IGIB1210605800473441	96.1409	962.838		45	M		21J (Delta)	B.1.617.2	MDU	EPI_ISL_9021810
IGIB1210606700645199	96.7294	972.263		12 Years	Male		21J (Delta)	B.1.617.2	MDU	EPI_ISL_9021812
IGIB1210605800473421	50.918	1235.41		43	F		21J (Delta)	AY.*	MDU	EPI_ISL_9021813
IGIB1210607600477348	50.1488	392.506		70	F		21J (Delta)	AY.*	MDU	EPI_ISL_9021814
IGIB1210606700645652	50.9849	805.147		12 Years	Female		21J (Delta)	AY.*	MDU	EPI_ISL_9021816
IGIB1210867988	77.32	573.601	42340	59	Male	2021-12	21J (Delta)	B.1.617.2	MDU	EPI_ISL_10205892
IGIB1210867971	76.6645	513.321	32998	25	Male	2021-12	21J (Delta)	B.1.617.2	MDU	EPI_ISL_10205889
IGIB5001CID0820	73.53	1182.17	66293	50	Female	2022-01-13	21J (Delta)	AY.*	NEIST	EPI_ISL_13305005
IGIB5001CID0835	51.18	599.774	33560	34	Male	2022-02-03	21J (Delta)	AY.*	NEIST	EPI_ISL_13305047
IGIB5001CID0836	81.63	1541.02	86882	30	Male	2022-01-24	21J (Delta)	B.1.617.2	NEIST	EPI_ISL_13304985
IGIB5001CID0837	69.63	1344.96	74732	42	Male	2021-09-25	21J (Delta)	AY.*	NEIST	EPI_ISL_13305012
IGIB5001CID0839	53.4	601.657	33673	10	Male	2021-07-30	21J (Delta)	AY.*	NEIST	EPI_ISL_13305040
IGIB5001CID0840	80.71	1236.86	69710	72	Female	2021-08-04	21J (Delta)	B.1.617.2	NEIST	EPI_ISL_13304988
IGIB5001CID0841	57.51	618.221	35301	22	Female	2021-07-28	21J (Delta)	AY.*	NEIST	EPI_ISL_13305030
IGIB5001CID0842	86.77	2118.49	120628	13	Male	2021-07-28	21J (Delta)	AY.*	NEIST	EPI_ISL_13304978
IGIB5001CID0844	50.25	492.861	27729	37	Male	2021-08-09	21J (Delta)	AY.*	NEIST	EPI_ISL_13305049
IGIB5001CID0845	73.65	1041.72	58263	35	Female	2021-07-30	21J (Delta)	AY.*	NEIST	EPI_ISL_13305006
IGIB5001CID0847	54.57	637.018	35851	32	Male	2021-09-23	21J (Delta)	AY.*	NEIST	EPI_ISL_13305036
IGIB5001CID0848	74.79	1009.15	57378	42	Female	2021-08-01	21J (Delta)	B.1.617.2	NEIST	EPI_ISL_13305002
IGIB5001CID0850	51.69	492.527	27701	60	Male	2021-07-30	21J (Delta)	AY.*	NEIST	EPI_ISL_13305046
IGIB5001CID0851	65.51	792.714	44905	51	Male	2021-08-02	21J (Delta)	AY.*	NEIST	EPI_ISL_13305019
IGIB5001CID0852	75.3	971.748	54929	45	Male	2021-09-05	21J (Delta)	B.1.617.2	NEIST	EPI_ISL_13305000
IGIB5001CID0854	62.8	802.158	45088	26	Male	2021-07-30	21J (Delta)	AY.*	NEIST	EPI_ISL_13305022
IGIB5001CID0855	59.23	822.578	46036	23	Male	2021-08-31	21J (Delta)	AY.*	NEIST	EPI_ISL_13305029
IGIB5001CID0856	52.15	471.874	26273	20	Female	2021-09-06	21J (Delta)	AY.*	NEIST	EPI_ISL_13305044
IGIB5001CID0857	71.1	1025.79	57340	34	Male	2021-07-30	21J (Delta)	AY.*	NEIST	EPI_ISL_13305011
IGIB5001CID0859	75.87	893.74	50992	23	Male	2021-09-15	21J (Delta)	B.1.617.2	NEIST	EPI_ISL_13304998
IGIB5001CID0860	66.89	752.933	42948	30	Male	2021-09-04	21J (Delta)	AY.*	NEIST	EPI_ISL_13305016
IGIB5001CID0861	56.85	484.653	27873	32	Male	2021-09-26	21J (Delta)	AY.*	NEIST	EPI_ISL_13305034
IGIB5001CID0862	56.61	573.471	32451	63	Male	2021-09-04	21J (Delta)	AY.*	NEIST	EPI_ISL_13305032
IGIB5001CID0863	59.38	565.966	31797	44	Male	2021-11-04	21J (Delta)	AY.*	NEIST	EPI_ISL_13305027
IGIB5001CID0865	52.87	543.816	30490	35	Female	2021-11-05	21J (Delta)	AY.*	NEIST	EPI_ISL_13305042
IGIB5001CID0866	54.57	694.864	38876	63	Male	2021-12-14	21J (Delta)	AY.*	NEIST	EPI_ISL_13305035
IGIB5001CID0869	77.7	1310.97	73099	73	Male	2021-12-01	21J (Delta)	AY.*	NEIST	EPI_ISL_13304994
IGIB5001CID0870	77.36	1094.65	61753	72	Female	2021-11-23	21J (Delta)	B.1.617.2	NEIST	EPI_ISL_13304995
IGIB5001CID0872	81.18	1342.78	75561	49	Female	2021-11-09	21J (Delta)	B.1.617.2	NEIST	EPI_ISL_13304989
IGIB5001CID0873	75.44	1029.63	58318	23	Male	2021-11-09	21J (Delta)	AY.*	NEIST	EPI_ISL_13305001
IGIB5001CID0881	79.61	1360.14	76639	45	Male	2021-12-18	21J (Delta)	B.1.617.2	NEIST	EPI_ISL_13304992
IGIB5001CID0882	81.09	1652.96	92962	21	Female	2021-12-24	21J (Delta)	B.1.617.2	NEIST	EPI_ISL_13304991
IGIB5001CID0883	82.69	1753.27	98547	43	Male	2021-12-20	21J (Delta)	B.1.617.2	NEIST	EPI_ISL_13304983
IGIB5001CID0885	76.34	1320.92	74217	54	Male	2020-07-19	21J (Delta)	AY.*	NEIST	EPI_ISL_13304999
IGIB5001CIDIN1049	73.28	1038.98	58336	37	Female	2021-10-26	21J (Delta)	B.1.617.2	NEIST	EPI_ISL_13305008
NEIST_31_CID0979	64.4584	1167.43	64989	24	Male	2020-07-14	21J (Delta)	AY.*	NEIST	EPI_ISL_13408097
NEIST_31_CID0980	58.5961	939.246	51782	30	Male	2020-07-18	21J (Delta)	B.1.617.2	NEIST	EPI_ISL_13408098
NEIST_31_CID0981	65.6389	1391.42	77249	38	Male	2020-07-18	21J (Delta)	AY.*	NEIST	EPI_ISL_13408099
NEIST_31_CID0986	74.0294	1463.79	82712	31	Male	2020-09-28	21J (Delta)	AY.*	NEIST	EPI_ISL_13408100
NEIST_31_CID1004	56.3823	956.133	52562	30	Male	2020-10-04	21J (Delta)	AY.*	NEIST	EPI_ISL_13408104
NEIST_31_CID1085	62.7496	1469.26	81863	28	Male	2021-04-27	21J (Delta)	AY.*	NEIST	EPI_ISL_13408118
neist_33_b12	75.678						21J (Delta)	AY.*	NEIST	0
neist_33_b2	74.9423						21J (Delta)	AY.*	NEIST	0
neist_33_b35	74.8587						21J (Delta)	B.1.617.2	NEIST	0
neist_33_b13	67.1872						21J (Delta)	AY.*	NEIST	0
neist_33_b30	66.6087						21J (Delta)	AY.*	NEIST	0
neist_33_b27	64.5721						21J (Delta)	AY.*	NEIST	0
neist_33_b16	61.1778						21J (Delta)	AY.*	NEIST	0
neist_33_b26	60.5759						21J (Delta)	AY.*	NEIST	0
neist_33_b15	56.4258						21J (Delta)	AY.*	NEIST	0
IGIB1210605800512666A	99.6556	70x		55	M		21K (Omicron)	BA.1	MDU	EPI_ISL_9021847
IGIB1210605800512666B	99.6522	70x		55	M		21K (Omicron)	BA.1	MDU	EPI_ISL_9021848
IGIB1210605800512655	99.5987	70x		58	M		21K (Omicron)	BA.1	MDU	EPI_ISL_9021849
IGIB1210605800489930	99.679	70x		13	Male		21K (Omicron)	BA.1	MDU	EPI_ISL_9021871
IGIB1210660400285664	99.7057	70x		56	F		21K (Omicron)	BA.1	MDU	EPI_ISL_9021876
IGIB12100607300516488	99.7191	70x		27	M		21K (Omicron)	BA.1	MDU	EPI_ISL_9021883
IGIB12100606400670095	99.6622	70x		51	M		21K (Omicron)	BA.1	MDU	EPI_ISL_9021892
IGIB1210606700653606	94.8567	1319.94		16 Years	Female		21K (Omicron)	BA.1	MDU	EPI_ISL_9021797
IGIB1210607400532198	94.0742	1170.46		15	M		21K (Omicron)	BA.1	MDU	EPI_ISL_9021799
IGIB1210607400533075	65.3045	168.546		45	M		21K (Omicron)	BA.1	MDU	EPI_ISL_9021806
IGIB1210605900551696	93.9237	1311.52	80594	54	Male	2022-01	21K (Omicron)	BA.1	MDU	EPI_ISL_10205798
IGIB1210V0022	93.5893	1295.01	80416	24	Male	2022-01	21K (Omicron)	BA.1	MDU	EPI_ISL_10205797
IGIB1210E347175	92.4155	1101.96	61488	38	Female	2022-01	21K (Omicron)	BA.1	MDU	EPI_ISL_10205796
IGIB1210V1249	90.215	686.492	49217	27	Female	2022-01	21K (Omicron)	BA.1	MDU	EPI_ISL_10205794
IGIB1210BPS89	80.5872	713.479	43256	37	Female	2022-01	21K (Omicron)	BA.1	MDU	EPI_ISL_10205901
IGIB1210E342991	70.6752	1051.53	68768	55	Male	2022-01	21K (Omicron)	BA.1	MDU	EPI_ISL_10205864
IGIB1210607300544336	83.4264	457.412	27611	27	Male	2022-01	21K (Omicron)	BA.1	MDU	EPI_ISL_10205938
IGIB1210607300543633	82.6405	561.73	35296	35	Female	2022-01	21K (Omicron)	BA.1	MDU	EPI_ISL_10205935
IGIB1210707903583509	78.8349	359.765	23630	45	Male	2022-01	21K (Omicron)	BA.1	MDU	EPI_ISL_10205891
IGIB1210607300544482	66.699	271.812	18727	27	Male	2022-01	21K (Omicron)	BA.1	MDU	EPI_ISL_10205939
IGIB1210607300543642	64.3882	278.336	15657	27	Female	2022-01	21K (Omicron)	BA.1	MDU	EPI_ISL_10205936
IGIB1210606202408980	58.8302	183.393	15352	71	Female	2022-01	21K (Omicron)	BA.1	MDU	EPI_ISL_10205823
IGIB12103918	84.4464	1293.08	82285	19	Male	2022-01	21K (Omicron)	BA.1	MDU	EPI_ISL_10205919
IGIB1210869445	83.7207	660.826	41965	50	Female	2022-01	21K (Omicron)	BA.1	MDU	EPI_ISL_10205918
IGIB1210607400555203	80.0956	613.729	39517	71	Male	2022-01	21K (Omicron)	BA.1	MDU	EPI_ISL_10205909
IGIB12107548	78.8683	1220.88	94247	64	Male	2022-01	21K (Omicron)	BA.1	MDU	EPI_ISL_10205898
IGIB1210868035	76.2833	646.841	43412	49	Male	2022-01	21K (Omicron)	BA.1	MDU	EPI_ISL_10205884
IGIB12105755	55.6232	210.077	17141	23	Female	2022-01	21K (Omicron)	BA.1	MDU	EPI_ISL_10205818
IGIB1210642117792	71.0832	297.178	17501	44	Male	2022-01	21K (Omicron)	BA.1	MDU	EPI_ISL_10205865
IGIB1210649960830	70.1736	278.064	16646	1	Female	2022-01	21K (Omicron)	BA.1	MDU	EPI_ISL_10205860
IGIB1210649757892	66.1205	289.862	16930	42	Female	2022-01	21K (Omicron)	BA.1	MDU	EPI_ISL_10205845
IGIB1210103196	61.4219	262.071	15085	53	Male	2022-01	21K (Omicron)	BA.1	MDU	EPI_ISL_10205833
IGIB1210649960827	59.7733	192.444	11290	25	Male	2022-01	21K (Omicron)	BA.1	MDU	EPI_ISL_10205825
IGIB1210607600604544	82.0553	1704.13	132818	62	Female	18/02/2022	21K (Omicron)	BA.1	MDU	EPI_ISL_12341130
IGIB1210607000571824	60.3251	22.3586	113411	34	Male	19/03/2022	21K (Omicron)	BA.1	MDU	0
IGIB1210607500609709	99.7057	70x		30	M		21L (Omicron)	BA.2	MDU	EPI_ISL_9021853
IGIB1210607500611313	99.6522	70x		60	M		21L (Omicron)	BA.2	MDU	EPI_ISL_9021855
IGIB1210607500611315	99.679	70x		54	F		21L (Omicron)	BA.2	MDU	EPI_ISL_9021856
IGIB1210607500611317	99.6288	70x		20	F		21L (Omicron)	BA.2	MDU	EPI_ISL_9021857
IGIB1210660400285445	99.699	70x		34	F		21L (Omicron)	BA.2	MDU	EPI_ISL_9021874
IGIB1210660400285448	99.9532	70x		70	F		21L (Omicron)	BA.2	MDU	EPI_ISL_9021875
IGIB1210660400285475	99.592	70x		40	M		21L (Omicron)	BA.2	MDU	EPI_ISL_9021877
IGIB1210660400284201	99.6556	70x		41	M		21L (Omicron)	BA.2	MDU	EPI_ISL_9021879
IGIB1210660400285021	99.5887	70x		34	M		21L (Omicron)	BA.2	MDU	EPI_ISL_9021880
IGIB12100607300518235	99.5619	70x		60	M		21L (Omicron)	BA.2	MDU	EPI_ISL_9021887
IGIB12100607300516706	99.6656	70x		17	F		21L (Omicron)	BA.2	MDU	EPI_ISL_9021888
IGIB12100607300516710	99.5619	70x		35	F		21L (Omicron)	BA.2	MDU	EPI_ISL_9021889
IGIB12100607300518043	99.5619	70x		30	F		21L (Omicron)	BA.2	MDU	EPI_ISL_9021890
IGIB12100606400670818	99.6957	70x		10	M		21L (Omicron)	BA.2	MDU	EPI_ISL_9021891
IGIB12100607300520099	99.5719	70x		66	M		21L (Omicron)	BA.2	MDU	EPI_ISL_9021894
IGIB12100607300519988	99.6689	70x		40	F		21L (Omicron)	BA.2	MDU	EPI_ISL_9021895
IGIB1210BPS98	90.0411	2164.88	123605	24	Male	2022-01	21L (Omicron)	BA.2	MDU	EPI_ISL_10205792
IGIB1210E344907	90.0378	1539.18	96754	43	Male	2022-01	21L (Omicron)	BA.2	MDU	EPI_ISL_10205791
IGIB1210E343642	89.496	1863.4	110300	23	Male	2022-01	21L (Omicron)	BA.2	MDU	EPI_ISL_10205790
IGIB1210605900557192	89.4893	1198.84	67086	21	Female	2022-01	21L (Omicron)	BA.2	MDU	EPI_ISL_10205789
IGIB1210E343666	89.4626	2580.78	165513	36	Male	2022-01	21L (Omicron)	BA.2	MDU	EPI_ISL_10205788
IGIB1210BPS99	89.4459	1624.35	91884	32	Female	2022-01	21L (Omicron)	BA.2	MDU	EPI_ISL_10205787
IGIB1210BPS112	89.3823	2395.36	143437	52	Male	2022-01	21L (Omicron)	BA.2	MDU	EPI_ISL_10205786
IGIB1210BPS125	89.3656	1498.06	88975	29	Male	2022-01	21L (Omicron)	BA.2	MDU	EPI_ISL_10205784
IGIB1210E347178	89.3088	1309.23	73411	23	Female	2022-01	21L (Omicron)	BA.2	MDU	EPI_ISL_10205795
IGIB1210U3866	89.3021	2238.42	137059	50	Female	2022-01	21L (Omicron)	BA.2	MDU	EPI_ISL_10205783
IGIB1210BPS113	88.9978	1870.6	126651	36	Female	2022-01	21L (Omicron)	BA.2	MDU	EPI_ISL_10205931
IGIB1210605900566356	88.8473	2446.28	144633	17	Male	2022-01	21L (Omicron)	BA.2	MDU	EPI_ISL_10205932
IGIB1210BPS118	88.6433	1081.18	64511	32	Female	2022-01	21L (Omicron)	BA.2	MDU	EPI_ISL_10205930
IGIB1210605900558632	88.0313	1358.24	81771	57	Male	2022-01	21L (Omicron)	BA.2	MDU	EPI_ISL_10205928
IGIB1210605900562063	87.9845	906.404	54228	29	Male	2022-01	21L (Omicron)	BA.2	MDU	EPI_ISL_10205927
IGIB1210V0037	87.8574	1385.47	84716	17	Male	2022-01	21L (Omicron)	BA.2	MDU	EPI_ISL_10205926
IGIB1210E343658	87.3625	1225.51	73773	24	Female	2022-01	21L (Omicron)	BA.2	MDU	EPI_ISL_10205924
IGIB1210BPS78	86.5599	1076.1	61671	27	Female	2022-01	21L (Omicron)	BA.2	MDU	EPI_ISL_10205929
IGIB1210BPS122	85.3861	1290.56	79705	29	Female	2022-01	21L (Omicron)	BA.2	MDU	EPI_ISL_10205923
IGIB1210605900566545	83.0251	1087.73	77080	18	Male	2022-01	21L (Omicron)	BA.2	MDU	EPI_ISL_10205921
IGIB1210E343643	81.5771	855.608	68411	22	Female	2022-01	21L (Omicron)	BA.2	MDU	EPI_ISL_10205905
IGIB1210BPS108	78.7413	803.428	46827	42	Female	2022-01	21L (Omicron)	BA.2	MDU	EPI_ISL_10205899
IGIB1210V0029	78.156	1097.92	64561	23	Male	2022-01	21L (Omicron)	BA.2	MDU	EPI_ISL_10205887
IGIB1210BPS109	75.9054	518.217	32688	39	Male	2022-01	21L (Omicron)	BA.2	MDU	EPI_ISL_10205893
IGIB1210E344894	75.9054	753.949	42427	47	Male	2022-01	21L (Omicron)	BA.2	MDU	EPI_ISL_10205877
IGIB1210E343624	75.0594	1918.83	124855	13	Female	2022-01	21L (Omicron)	BA.2	MDU	EPI_ISL_10205882
IGIB1210605900564188	74.735	1044.89	59554	28	Male	2022-01	21L (Omicron)	BA.2	MDU	EPI_ISL_10205885
IGIB1210BPS110	66.2944	845.915	52476	44	Male	2022-01	21L (Omicron)	BA.2	MDU	EPI_ISL_10205859
IGIB1210V1892	65.3981	1032.44	73984	30	Female	2022-01	21L (Omicron)	BA.2	MDU	EPI_ISL_10205846
IGIB1210E343013	64.6122	1060.96	62596	30	Female	2022-01	21L (Omicron)	BA.2	MDU	EPI_ISL_10205843
IGIB1210U3860	61.9236	613.534	40885	16	Male	2022-01	21L (Omicron)	BA.2	MDU	EPI_ISL_10205840
IGIB1210605900551698	55.5596	549.08	30164	17	Male	2022-01	21L (Omicron)	BA.2	MDU	EPI_ISL_10205812
IGIB1210BPS119	53.3692	956.834	58923	30	Female	2022-01	21L (Omicron)	BA.2	MDU	EPI_ISL_10205817
IGIB1210E347187	53.2656	581.611	33565	44	Male	2022-01	21L (Omicron)	BA.2	MDU	EPI_ISL_10205815
IGIB1210606800537803	89.3623	876.502	55821	72 Years	Female	2022-01	21L (Omicron)	BA.2	MDU	EPI_ISL_10205785
IGIB1210607600549233	89.1315	922.918	60071	32 Years	Female	2022-01	21L (Omicron)	BA.2	MDU	EPI_ISL_10205782
IGIB1210606800535127	88.3189	769.672	47613	61 Years	Female	2022-01	21L (Omicron)	BA.2	MDU	EPI_ISL_10205793
IGIB1210606202447971	87.7738	738.98	47954	17	Female	2022-01	21L (Omicron)	BA.2	MDU	EPI_ISL_10205925
IGIB1210708303424070	86.8241	680.823	43743	35	Male	2022-01	21L (Omicron)	BA.2	MDU	EPI_ISL_10205922
IGIB1210607600546910	85.2022	480.972	30650	58 Years	Male	2022-01	21L (Omicron)	BA.2	MDU	EPI_ISL_10205917
IGIB1210606202445254	84.4363	491.481	30996	34	Male	2022-01	21L (Omicron)	BA.2	MDU	EPI_ISL_10205920
IGIB1210607300544729	83.5067	594.81	39525	42	Male	2022-01	21L (Omicron)	BA.2	MDU	EPI_ISL_10205940
IGIB1210607400551139	83.3963	473.913	32052	16	Male	2022-01	21L (Omicron)	BA.1	MDU	EPI_ISL_10205943
IGIB1210607300543711	80.4969	567.816	32153	52	Male	2022-01	21L (Omicron)	BA.2	MDU	EPI_ISL_10205937
IGIB1210607600544699	80.0388	346.253	22467	54 Years	Male	2022-01	21L (Omicron)	BA.2	MDU	EPI_ISL_10205908
IGIB1210607600546146	79.788	249.232	23373	44 Years	Female	2022-01	21L (Omicron)	BA.2	MDU	EPI_ISL_10205904
IGIB1210607300530526	78.4604	520.849	31620	61	Female	2022-01	21L (Omicron)	BA.2	MDU	EPI_ISL_10205942
IGIB1210607300542985	77.5775	420.493	27880	37	Female	2022-01	21L (Omicron)	BA.2	MDU	EPI_ISL_10205933
IGIB1210708303472841	76.6779	377.489	26836	35	Female	2022-01	21L (Omicron)	BA.2	MDU	EPI_ISL_10205894
IGIB1210607600550568	74.6647	337.37	27761	29 Years	Male	2022-01	21L (Omicron)	BA.2	MDU	EPI_ISL_10205880
IGIB1210606202453038	74.1598	302.9	22452	40	Male	2022-01	21L (Omicron)	BA.2	MDU	EPI_ISL_10205878
IGIB1210606202445214	73.9725	329.563	19997	26	Female	2022-01	21L (Omicron)	BA.2	MDU	EPI_ISL_10205856
IGIB12100707801565778	72.9826	310.975	20119	79	Male	2022-01	21L (Omicron)	BA.2	MDU	EPI_ISL_10205875
IGIB1210607300544950	72.3606	631.036	39797	26	Male	2022-01	21L (Omicron)	BA.2	MDU	EPI_ISL_10205941
IGIB1210606202451924	72.073	282.265	19673	41	Female	2022-01	21L (Omicron)	BA.2	MDU	EPI_ISL_10205871
IGIB1210607300543619	65.2209	272.094	19451	27	Male	2022-01	21L (Omicron)	BA.2	MDU	EPI_ISL_10205934
IGIB1210606202450437	56.4358	176.512	15705	24	Male	2022-01	21L (Omicron)	BA.2	MDU	EPI_ISL_10205824
IGIB1210607600554426	51.7339	142.2	11345	39 Years	Female	2022-01	21L (Omicron)	BA.2	MDU	EPI_ISL_10205804
IGIB1210869690	82.7141	1101.87	70115	46	Female	2022-01	21L (Omicron)	BA.2	MDU	EPI_ISL_10205916
IGIB1210868076	82.4867	1622.7	109436	35	Male	2022-01	21L (Omicron)	BA.2	MDU	EPI_ISL_10205915
IGIB12105815	81.6273	1593.73	103688	35	Female	2022-01	21L (Omicron)	BA.2	MDU	EPI_ISL_10205914
IGIB1210869497	81.6039	1071.09	69676	46	Female	2022-01	21L (Omicron)	BA.2	MDU	EPI_ISL_10205913
IGIB1210869314	81.3798	960.939	79934	46	Male	2022-01	21L (Omicron)	BA.2	MDU	EPI_ISL_10205912
IGIB12105997	80.7946	1452.71	92034	46	Male	2022-01	21L (Omicron)	BA.2	MDU	EPI_ISL_10205910
IGIB1210869674	79.9585	1550.49	100288	42	Female	2022-01	21L (Omicron)	BA.2	MDU	EPI_ISL_10205906
IGIB1210869452	79.3231	657.634	40478	36	Male	2022-01	21L (Omicron)	BA.2	MDU	EPI_ISL_10205903
IGIB1210869438	79.2161	1103.88	76553	31	Male	2022-01	21L (Omicron)	BA.2	MDU	EPI_ISL_10205902
IGIB1210869458	78.748	715.387	45109	23	Female	2022-01	21L (Omicron)	BA.2	MDU	EPI_ISL_10205900
IGIB1210868014	78.5506	734.738	46739	22	Male	2022-01	21L (Omicron)	BA.2	MDU	EPI_ISL_10205897
IGIB1210607400552946	78.3132	891.217	64444	55	Male	2022-01	21L (Omicron)	BA.2	MDU	EPI_ISL_10205896
IGIB1210868024	78.0323	916.713	61957	27	Male	2022-01	21L (Omicron)	BA.2	MDU	EPI_ISL_10205895
IGIB12106071	77.1662	955.677	59657	27	Male	2022-01	21L (Omicron)	BA.2	MDU	EPI_ISL_10205890
IGIB12102022	76.5743	1758.53	117181	43	Male	2022-01	21L (Omicron)	BA.2	MDU	EPI_ISL_10205888
IGIB12103911	76.2265	762.652	52645	58	Male	2022-01	21L (Omicron)	BA.2	MDU	EPI_ISL_10205883
IGIB1210869724	75.1296	631.834	40370	34	Male	2022-01	21L (Omicron)	BA.2	MDU	EPI_ISL_10205881
IGIB1210869715	74.949	1118.34	68578	16	Female	2022-01	21L (Omicron)	BA.2	MDU	EPI_ISL_10205886
IGIB1210868082	74.5778	604.078	42612	32	Female	2022-01	21L (Omicron)	BA.2	MDU	EPI_ISL_10205879
IGIB1210868063	74.1732	568.702	38630	49	Female	2022-01	21L (Omicron)	BA.2	MDU	EPI_ISL_10205876
IGIB1210607400553017	71.237	487.862	55332	6 days	Male	2022-01	21L (Omicron)	BA.2	MDU	EPI_ISL_10205870
IGIB1210869679	70.4979	449.653	31748	14	Male	2022-01	21L (Omicron)	BA.2	MDU	EPI_ISL_10205868
IGIB1210869359	68.7924	575.861	40326	21	Female	2022-01	21L (Omicron)	BA.2	MDU	EPI_ISL_10205861
IGIB1210869612	68.5517	555.055	42777	47	Male	2022-01	21L (Omicron)	BA.2	MDU	EPI_ISL_10205858
IGIB1210869627	66.7358	429.34	40743	28	Male	2022-01	21L (Omicron)	BA.2	MDU	EPI_ISL_10205855
IGIB1210868071	66.2342	395.052	28018	28	Female	2022-01	21L (Omicron)	BA.2	MDU	EPI_ISL_10205850
IGIB1210869468	64.3614	717.94	48372	45	Male	2022-01	21L (Omicron)	BA.2	MDU	EPI_ISL_10205848
IGIB1210869358	59.8535	515.562	46202	33	Female	2022-01	21L (Omicron)	BA.2	MDU	EPI_ISL_10205828
IGIB1210607400554027	59.2382	379.082	40833	52	Female	2022-01	21L (Omicron)	BA.2	MDU	EPI_ISL_10205826
IGIB12105784	58.8871	501.273	41976	35	Male	2022-01	21L (Omicron)	BA.2	MDU	0
IGIB1210867481	58.8503	723.198	50948	22	Male	2021-12	21L (Omicron)	BA.2	MDU	EPI_ISL_10205832
IGIB1210607400554146	56.379	723.598	53354	27	Male	2022-01	21L (Omicron)	BA.2	MDU	EPI_ISL_10205822
IGIB12104096	51.7239	284.144	30149	15	Male	2022-01	21L (Omicron)	BA.2	MDU	EPI_ISL_10205801
IGIB12106611	50.938	270.383	20876	47	Male	2022-01	21L (Omicron)	BA.2	MDU	EPI_ISL_10205800
IGIB1210640676382	72.3105	375.467	21958	26	Male	2022-01	21L (Omicron)	BA.2	MDU	EPI_ISL_10205872
IGIB1210130496	71.5915	433.814	24982	27	Female	2022-01	21L (Omicron)	BA.2	MDU	EPI_ISL_10205874
IGIB1210130476	69.7489	426.105	23949	28	Female	2022-01	21L (Omicron)	BA.2	MDU	EPI_ISL_10205869
IGIB1210130491	69.1703	303.594	18588	30	Female	2022-01	21L (Omicron)	BA.2	MDU	EPI_ISL_10205863
IGIB1210116803	68.8025	391.54	22481	36	Male	2022-01	21L (Omicron)	BA.2	MDU	EPI_ISL_10205867
IGIB1210116918	68.7122	378.761	20514	26	Female	2022-01	21L (Omicron)	BA.2	MDU	EPI_ISL_10205866
IGIB1210642594136	67.5116	289.274	17211	21	Male	2022-01	21L (Omicron)	BA.2	MDU	EPI_ISL_10205862
IGIB1210115859	67.4046	350.282	20665	85	Male	2022-01	21L (Omicron)	BA.2	MDU	EPI_ISL_10205854
IGIB1210115827	66.5117	393.432	22403	27	Female	2022-01	21L (Omicron)	BA.2	MDU	EPI_ISL_10205857
IGIB1210642781761	66.3111	341.029	19438	37	Female	2022-01	21L (Omicron)	BA.2	MDU	EPI_ISL_10205851
IGIB1210115826	66.174	332.106	20352	22	Male	2022-01	21L (Omicron)	BA.2	MDU	EPI_ISL_10205852
IGIB1210649960833	65.3145	314.669	18346	33	Male	2022-01	21L (Omicron)	BA.2	MDU	EPI_ISL_10205853
IGIB1210115856	64.7527	344.707	18958	35	Female	2022-01	21L (Omicron)	BA.2	MDU	EPI_ISL_10205849
IGIB1210116870	64.2645	314.734	17848	50	Male	2022-01	21L (Omicron)	BA.2	MDU	EPI_ISL_10205847
IGIB1210116797	62.4386	279.547	15535	31	Male	2022-01	21L (Omicron)	BA.2	MDU	EPI_ISL_10205844
IGIB1210650097288	62.3382	269.875	15028	30	Male	2022-01	21L (Omicron)	BA.2	MDU	EPI_ISL_10205842
IGIB1210115880	61.8132	256.814	15138	30	Female	2022-01	21L (Omicron)	BA.2	MDU	EPI_ISL_10205839
IGIB1210115825	61.6761	265.941	15160	45	Male	2022-01	21L (Omicron)	BA.2	MDU	EPI_ISL_10205838
IGIB1210115863	61.345	299.234	16904	24	Male	2022-01	21L (Omicron)	BA.2	MDU	EPI_ISL_10205835
IGIB1210116843	61.0006	240.175	13625	47	Female	2022-01	21L (Omicron)	BA.2	MDU	EPI_ISL_10205841
IGIB1210115873	60.2782	268.676	15546	73	Male	2022-01	21L (Omicron)	BA.2	MDU	EPI_ISL_10205834
IGIB1210116770	60.1913	240.111	13437	28	Female	2022-01	21L (Omicron)	BA.2	MDU	EPI_ISL_10205837
IGIB1210130441	60.111	252.205	14647	33	Male	2022-01	21L (Omicron)	BA.2	MDU	EPI_ISL_10205836
IGIB1210130439	59.9137	265.342	14853	30	Male	2022-01	21L (Omicron)	BA.2	MDU	EPI_ISL_10205830
IGIB1210642122740	58.7299	239.77	13578	70	Male	2022-01	21L (Omicron)	BA.2	MDU	EPI_ISL_10205831
IGIB1210642668183	58.6429	207.939	12430	55	Female	2022-01	21L (Omicron)	BA.2	MDU	EPI_ISL_10205829
IGIB1210116809	58.1848	235.336	14391	28	Female	2022-01	21L (Omicron)	BA.2	MDU	EPI_ISL_10205827
IGIB1210130434	56.6164	256.473	14589	24	Male	2022-01	21L (Omicron)	BA.2	MDU	EPI_ISL_10205821
IGIB1210108084	56.5395	188.57	10922	15	Male	2022-01	21L (Omicron)	BA.2	MDU	EPI_ISL_10205820
IGIB1210116748	55.3256	230.233	13043	35	Male	2022-01	21L (Omicron)	BA.2	MDU	EPI_ISL_10205819
IGIB1210650858237	54.7169	195.953	11413	24	Female	2022-01	21L (Omicron)	BA.2	MDU	EPI_ISL_10205814
IGIB1210116756	54.6668	198.6	11433	30	Male	2022-01	21L (Omicron)	BA.2	MDU	EPI_ISL_10205813
IGIB1210116888	54.6233	201.508	12269	41	Male	2022-01	21L (Omicron)	BA.2	MDU	EPI_ISL_10205816
IGIB1210130463	53.3726	198.892	11633	23	Male	2022-01	21L (Omicron)	BA.2	MDU	EPI_ISL_10205808
IGIB1210650097289	53.1987	205.677	11114	40	Female	2022-01	21L (Omicron)	BA.2	MDU	EPI_ISL_10205811
IGIB1210130488	53.0415	163.698	9501	25	Male	2022-01	21L (Omicron)	BA.2	MDU	EPI_ISL_10205807
IGIB1210115823	53.0281	170.694	10185	31	Female	2022-01	21L (Omicron)	BA.2	MDU	EPI_ISL_10205810
IGIB1210130485	52.9445	177.586	15013	41	Female	2022-01	21L (Omicron)	BA.2	MDU	EPI_ISL_10205809
IGIB1210108090	51.9011	172.844	10103	13	Male	2022-01	21L (Omicron)	BA.2	MDU	EPI_ISL_10205806
IGIB1210108088	51.2925	150.672	8977	17	Male	2022-01	21L (Omicron)	BA.2	MDU	EPI_ISL_10205805
IGIB1210130452	51.1989	178.642	10460	26	Female	2022-01	21L (Omicron)	BA.2	MDU	EPI_ISL_10205803
IGIB1210130483	51.1755	153.014	9316	47	Female	2022-01	21L (Omicron)	BA.2	MDU	EPI_ISL_10205802
IGIB1210649757871	50.1588	174.723	9839	26	Male	2022-01	21L (Omicron)	BA.2	MDU	EPI_ISL_10205799
IGIB1210607000554109	77.4471	1959.67	136543	59	Female	16/02/2022	21L (Omicron)	BA.2	MDU	EPI_ISL_12341075
IGIB1210607000552318	68.3811	718.217	100574	2	Female	14/02/2022	21L (Omicron)	BA.2	MDU	EPI_ISL_12341076
IGIB1210607000554159	69.1904	1192.73	147235	9	Male	16/02/2022	21L (Omicron)	BA.2	MDU	EPI_ISL_12341077
IGIB1210607000555308	75.5777	1342.16	133788	11	Female	18/02/2022	21L (Omicron)	BA.2	MDU	EPI_ISL_12341078
IGIB1210607000555535	73.9658	1233.96	108867	13	Male	18/02/2022	21L (Omicron)	BA.2	MDU	EPI_ISL_12341079
IGIB1210607000555384	63.4251	945.051	112501	13	Female	18/02/2022	21L (Omicron)	BA.2	MDU	EPI_ISL_12341080
IGIB1210607000556056	80.8748	3229.59	257727	18	Male	19/02/2022	21L (Omicron)	BA.2	MDU	EPI_ISL_12341081
IGIB1210607000553386	82.5201	2900.14	200268	12	Male	15/02/2022	21L (Omicron)	BA.2	MDU	EPI_ISL_12341082
IGIB1210607000556242	71.9092	993.834	93656	49	Male	19/02/2022	21L (Omicron)	BA.2	MDU	EPI_ISL_12341083
IGIB1210607000555945	69.799	1265.39	107794	23	Female	19/02/2022	21L (Omicron)	BA.2	MDU	EPI_ISL_12341084
IGIB1210605800568577	70.7053	829.989	119593	66	Male	19/02/2022	21L (Omicron)	BA.2	MDU	EPI_ISL_12341085
IGIB1210605800567943	59.1379	616.594	130493	47	Male	18/02/2022	21L (Omicron)	BA.2	MDU	EPI_ISL_12341086
IGIB1210605800568085	71.9058	2108.37	180486	24	Male	18/02/2022	21L (Omicron)	BA.2	MDU	EPI_ISL_12341087
IGIB1210605800567786	86.7873	2432.88	148555	36	Male	18/02/2022	21L (Omicron)	BA.2	MDU	EPI_ISL_12341088
IGIB1210605900643144	87.5765	3405.5	237568	27	Female	09/03/2022	21L (Omicron)	BA.2	MDU	EPI_ISL_12341089
IGIB1210605900633533	69.6084	1108.03	172463	44	Female	27/02/2022	21L (Omicron)	BA.2	MDU	EPI_ISL_12341090
IGIB1210605900633569	88.5697	3372.76	235221	31	Male	27/02/2022	21L (Omicron)	BA.2	MDU	EPI_ISL_12341091
IGIB1210605900633602	81.5303	2900.2	197036	70	Male	27/02/2022	21L (Omicron)	BA.2	MDU	EPI_ISL_12341092
IGIB1210605900640081	83.1254	1694.88	117700	40	Female	06/03/2022	21L (Omicron)	BA.2	MDU	EPI_ISL_12341093
IGIB1210605900640114	68.0266	777.455	95568	69	Male	06/03/2022	21L (Omicron)	BA.2	MDU	EPI_ISL_12341094
IGIB1210605900633582	80.0756	1333.35	94457	32	Male	27/02/2022	21L (Omicron)	BA.2	MDU	EPI_ISL_12341095
IGIB1210606000861442	72.0597	855.306	119537	27	FEMALE	25.01.2022	21L (Omicron)	BA.2	MDU	EPI_ISL_12341096
IGIB1210606000871147	86.9411	3112.89	207167	32	FEMALE	30.01.2022	21L (Omicron)	BA.2	MDU	EPI_ISL_12341097
IGIB1210606000871208	85.0149	3448.52	239942	21	MALE	30.01.2022	21L (Omicron)	BA.2	MDU	EPI_ISL_12341098
IGIB1210606000872496	83.821	3347.02	228922	61	FEMALE	31.01.2022	21L (Omicron)	BA.2	MDU	EPI_ISL_12341099
IGIB1210606000872802	85.9145	2899.38	191190	18	MALE	31.01.2022	21L (Omicron)	BA.2	MDU	EPI_ISL_12341100
IGIB1210606000872019	80.3164	1646.54	126593	29	FEMALE	31.01.2022	21L (Omicron)	BA.2	MDU	EPI_ISL_12341101
IGIB1210606000872746	83.8745	2238.34	161277	43	FEMALE	31.01.2022	21L (Omicron)	BA.2	MDU	EPI_ISL_12341102
IGIB1210606700721807	84.1788	2482.99	157388	75	Male	01/02/2022	21L (Omicron)	BA.2	MDU	EPI_ISL_12341103
IGIB1210606700728935	71.043	876.814	95392	62	Female	07/02/2022	21L (Omicron)	BA.2	MDU	EPI_ISL_12341104
IGIB1210606700730285	82.7542	2366.54	149738	60	Male	07/02/2022	21L (Omicron)	BA.2	MDU	EPI_ISL_12341105
IGIB1210606700728757	88.8707	3111.74	198581	66	Male	07/02/2022	21L (Omicron)	BA.2	MDU	EPI_ISL_12341106
IGIB1210606700728764	85.4998	2954.15	194601	65	Female	07/02/2022	21L (Omicron)	BA.2	MDU	EPI_ISL_12341107
IGIB1210606700730740	82.0486	1515.45	115011	63	Male	08/02/2022	21L (Omicron)	BA.2	MDU	EPI_ISL_12341108
IGIB1210606700731389	83.1656	1443.37	96329	44	Male	08/02/2022	21L (Omicron)	BA.2	MDU	EPI_ISL_12341109
IGIB1210606700731654	51.6972	1640.82	110371	39	Male	08/02/2022	21L (Omicron)	BA.2	MDU	EPI_ISL_12341110
IGIB1210606700731190	82.1456	1952.44	135704	25	Female	08/02/2022	21L (Omicron)	BA.2	MDU	EPI_ISL_12341111
IGIB1210606700730997	81.7075	1755.54	124117	21	Female	08/02/2022	21L (Omicron)	BA.2	MDU	EPI_ISL_12341112
IGIB1210606700732612	79.5372	1158.29	79228	49	Male	09/02/2022	21L (Omicron)	BA.2	MDU	EPI_ISL_12341113
IGIB1210606700732674	85.4095	2002.7	134153	58	Female	09/02/2022	21L (Omicron)	BA.2	MDU	EPI_ISL_12341114
IGIB1210606700734084	77.2397	1034.7	88247	34	Male	09/02/2022	21L (Omicron)	BA.2	MDU	EPI_ISL_12341116
IGIB1210606700733635	77.8417	989.025	64618	23	Female	09/02/2022	21L (Omicron)	BA.2	MDU	EPI_ISL_12341117
IGIB1210606700732879	78.8349	1335.86	115269	40	Female	09/02/2022	21L (Omicron)	BA.2	MDU	EPI_ISL_12341118
IGIB1210606700732551	76.173	1246.78	109027	29	Male	09/02/2022	21L (Omicron)	BA.2	MDU	EPI_ISL_12341119
IGIB1210606700733078	75.2032	1040.77	83929	51	Male	09/02/2022	21L (Omicron)	BA.2	MDU	EPI_ISL_12341120
IGIB1210606700733819	86.0449	2317.9	144814	13	Female	09/02/2022	21L (Omicron)	BA.2	MDU	EPI_ISL_12341121
IGIB1210606700732873	77.4103	1440.6	103915	26	Male	09/02/2022	21L (Omicron)	BA.2	MDU	EPI_ISL_12341122
IGIB1210607500673889	82.4064	2710.92	194051	19	Male	2022-02-21	21L (Omicron)	BA.2	MDU	EPI_ISL_12341123
IGIB1210607500673983	65.9934	810.539	86484	20	Male	2022-02-21	21L (Omicron)	BA.2	MDU	EPI_ISL_12341124
IGIB1210607500673196	84.9012	3432.87	256269	14	Male	2022-02-21	21L (Omicron)	BA.2	MDU	EPI_ISL_12341125
IGIB1210607500673199	83.617	2977.79	199273	14	Male	2022-02-21	21L (Omicron)	BA.2	MDU	EPI_ISL_12341126
IGIB1210607500673207	66.2676	690.195	69880	11	Male	2022-02-21	21L (Omicron)	BA.2	MDU	EPI_ISL_12341127
IGIB1210607500673211	70.0966	886.532	92267	12	Female	2022-02-21	21L (Omicron)	BA.2	MDU	EPI_ISL_12341128
IGIB1210607500673213	83.1455	2910.96	208513	12	Female	2022-02-21	21L (Omicron)	BA.2	MDU	EPI_ISL_12341129
IGIB1210607600610251	82.5703	2626.39	182730	74	Male	28/02/2022	21L (Omicron)	BA.2	MDU	EPI_ISL_12341131
IGIB1210606800573966	82.5636	1906.5	123037	12	Male	18/02/2022	21L (Omicron)	BA.2	MDU	EPI_ISL_12341132
IGIB1210606800573927	73.7451	1488.45	135570	16	Male	18/02/2022	21L (Omicron)	BA.2	MDU	EPI_ISL_12341133
IGIB1210606800564865	72.685	868.904	78158	60	Male	08/02/2022	21L (Omicron)	BA.2	MDU	EPI_ISL_12341134
IGIB1210606800570270	75.9991	1544.73	117449	31	Male	14/02/2022	21L (Omicron)	BA.2	MDU	EPI_ISL_12341135
IGIB1210606800570473	68.2306	1156.04	84200	26	Male	14/02/2022	21L (Omicron)	BA.2	MDU	EPI_ISL_12341136
IGIB1210606800580521	60.7063	432.547	66897	12	Male	26/02/2022	21L (Omicron)	BA.2	MDU	EPI_ISL_12341137
IGIB1210607600604379	67.0735	723.923	70437	16	Male	18/02/2022	21L (Omicron)	BA.2	MDU	EPI_ISL_12341138
IGIB1210607600602125	73.8254	1559.58	132961	67	Male	15/02/2022	21L (Omicron)	BA.2	MDU	EPI_ISL_12341139
IGIB1210607600600184	53.9377	478.847	73038	46	Male	14/02/2022	21L (Omicron)	BA.2	MDU	EPI_ISL_12341140
IGIB1210607600603423	79.9351	1660.4	176494	48	Female	17/02/2022	21L (Omicron)	BA.2	MDU	EPI_ISL_12341141
IGIB1210607600607212	81.5738	2571.38	214295	70	Male	22/02/2022	21L (Omicron)	BA.2	MDU	EPI_ISL_12341142
IGIB1210607600609475	83.0318	2697.76	208654	57	Female	25/02/2022	21L (Omicron)	BA.2	MDU	EPI_ISL_12341143
IGIB1210607300578880	80.7143	1856.18	132723	21	Female	28/02/2022	21L (Omicron)	BA.2	MDU	EPI_ISL_12341144
IGIB1210607300578869	69.1469	854.039	97245	47	Male	28/02/2022	21L (Omicron)	BA.2	MDU	EPI_ISL_12341145
IGIB1210607300579860	73.4207	1019.88	91489	21	Female	02/03/2022	21L (Omicron)	BA.2	MDU	EPI_ISL_12341146
IGIB1210607300582259	82.2091	1737.76	121746	62	Female	05/03/2022	21L (Omicron)	BA.2	MDU	EPI_ISL_12341147
IGIB1210607300579644	80.4802	2444.07	174744	22	Female	02/03/2022	21L (Omicron)	BA.2	MDU	EPI_ISL_12341148
IGIB1210607300579641	83.4732	2827.04	198716	43	Female	02/03/2022	21L (Omicron)	BA.2	MDU	EPI_ISL_12341149
IGIB1210607300580072	75.7516	1058.53	152500	23	Male	02/03/2022	21L (Omicron)	BA.2	MDU	EPI_ISL_12341150
IGIB1210607300579439	76.3803	1645.01	154809	36	Male	01/03/2022	21L (Omicron)	BA.2	MDU	EPI_ISL_12341151
IGIB1210707801689200	69.4278	750.642	67602	43	Male	2022-02-02	21L (Omicron)	BA.2	MDU	EPI_ISL_12341152
IGIB1210707801739868	73.4809	892.638	94316	51	Female	2022-02-16	21L (Omicron)	BA.2	MDU	EPI_ISL_12341153
IGIB1210606202726694	77.7748	1957.24	183216	83	Male	2022-02-06	21L (Omicron)	BA.2	MDU	EPI_ISL_12341154
IGIB1210606202727794	74.2668	1625.19	149059	64	Male	2022-02-06	21L (Omicron)	BA.2	MDU	EPI_ISL_12341155
IGIB1210606202726589	82.6205	2844.24	208717	72	Male	2022-02-06	21L (Omicron)	BA.2	MDU	EPI_ISL_12341156
IGIB1210606202710035	70.7287	806.099	109492	62	Male	2022-02-03	21L (Omicron)	BA.2	MDU	EPI_ISL_12341157
IGIB1210606202748541	65.9532	686.285	104377	68	Female	2022-02-10	21L (Omicron)	BA.2	MDU	EPI_ISL_12341158
IGIB1210606202743389	79.9552	2879.08	231631	53	Male	2022-02-10	21L (Omicron)	BA.2	MDU	EPI_ISL_12341159
IGIB1210606202757762	64.2979	848.456	100689	18	Male	2022-02-12	21L (Omicron)	BA.2	MDU	EPI_ISL_12341160
IGIB1210606202772985	81.5637	2441.39	186443	89	Female	2022-02-16	21L (Omicron)	BA.2	MDU	EPI_ISL_12341162
IGIB1210606202706937	82.9449	2740.56	204871	29	Male	2022-02-03	21L (Omicron)	BA.2	MDU	EPI_ISL_12341163
IGIB1210606202743334	57.1548	426.572	84065	52	Male	2022-02-09	21L (Omicron)	BA.2	MDU	EPI_ISL_12341164
IGIB1210606202768933	78.5406	1138.27	163999	32	Male	2022-02-15	21L (Omicron)	BA.2	MDU	EPI_ISL_12341165
IGIB1210606202768685	70.9594	832.767	106117	21	Male	2022-02-15	21L (Omicron)	BA.2	MDU	EPI_ISL_12341166
IGIB1210606202761447	74.9256	955.121	83853	28	Male	2022-02-14	21L (Omicron)	BA.2	MDU	EPI_ISL_12341167
IGIB1210607400600598	62.8967	779.297	110892	17	Male	09/03/2022	21L (Omicron)	BA.2	MDU	EPI_ISL_12341168
IGIB1210607400600852	53.8374	360.912	83981	22	Female	09/03/2022	21L (Omicron)	BA.2	MDU	EPI_ISL_12341169
IGIB1210605800579715	80.2495	939.873	69707	56	Female	10/03/2022	21L (Omicron)	BA.2	MDU	EPI_ISL_12341170
IGIB1210605900655492	87.1886	1498.97	103321	75	Female	24/03/2022	21L (Omicron)	BA.2	MDU	EPI_ISL_12341171
IGIB1210605900648659	81.9951	1446.92	111401	35	Female	14/03/2022	21L (Omicron)	BA.2	MDU	EPI_ISL_12341172
IGIB1210605900653025	74.3537	598.079	68076	25	Female	21/03/2022	21L (Omicron)	BA.2	MDU	EPI_ISL_12341173
IGIB1210606300781036	78.8148	821.247	64265	43	Female	23/02/2022	21L (Omicron)	BA.2	MDU	EPI_ISL_12341174
IGIB1210606300779924	87.7303	1452.75	96166	42	Male	21/02/2022	21L (Omicron)	BA.2	MDU	EPI_ISL_12341175
IGIB1210606300777153	86.3525	1593.4	111770	16	Male	15/02/2022	21L (Omicron)	BA.2	MDU	EPI_ISL_12341176
IGIB1210606300781182	86.9612	1311.26	84961	32	Female	23/02/2022	21L (Omicron)	BA.2	MDU	EPI_ISL_12341177
IGIB1210606300775419	82.1055	1322.14	92360	37	Female	13/02/2022	21L (Omicron)	BA.2	MDU	EPI_ISL_12341178
IGIB1210606300777439	85.0784	1124.22	76362	39	Male	16/02/2022	21L (Omicron)	BA.2	MDU	EPI_ISL_12341179
IGIB1210606300767937	83.6572	1621.51	124218	42	Female	04/02/2022	21L (Omicron)	BA.2	MDU	EPI_ISL_12341180
IGIB1210606300774816	76.8953	1086.91	117755	32	Female	12/02/2022	21L (Omicron)	BA.2	MDU	EPI_ISL_12341181
IGIB1210606300778321	82.5201	1647.71	113717	24	Male	17/02/2022	21L (Omicron)	BA.2	MDU	EPI_ISL_12341182
IGIB1210606300776112	78.768	1036.18	80273	34	Male	14/02/2022	21L (Omicron)	BA.2	MDU	EPI_ISL_12341183
IGIB1210606300775230	85.5867	1434.43	95316	24	Female	13/02/2022	21L (Omicron)	BA.2	MDU	EPI_ISL_12341184
IGIB1210606300766977	78.8249	770.157	61524	32	Male	03/02/2022	21L (Omicron)	BA.2	MDU	EPI_ISL_12341185
IGIB1210606300778272	83.1488	1213.91	85481	80	Male	17/02/2022	21L (Omicron)	BA.2	MDU	EPI_ISL_12341186
IGIB1210606300774281	74.5912	644.839	73691	35	Male	11/02/2022	21L (Omicron)	BA.2	MDU	EPI_ISL_12341187
IGIB1210606300777289	82.6974	1338.46	96564	69	Male	15/02/2022	21L (Omicron)	BA.2	MDU	EPI_ISL_12341188
IGIB1210607000564559	82.8211	1226.09	80753	20	Male	05/03/2022	21L (Omicron)	BA.2	MDU	EPI_ISL_12341189
IGIB1210607000564316	86.1051	1923.32	128820	63	Male	05/03/2022	21L (Omicron)	BA.2	MDU	EPI_ISL_12341190
IGIB1210607000563707	89.6465	1920.24	128770	25	Female	03/03/2022	21L (Omicron)	BA.2	MDU	EPI_ISL_12341191
IGIB1210607000563767	87.8674	1752.21	121598	35	Male	04/03/2022	21L (Omicron)	BA.2	MDU	EPI_ISL_12341192
IGIB1210607000562800	84.6236	1968.34	134002	26	Female	02/03/2022	21L (Omicron)	BA.2	MDU	EPI_ISL_12341193
IGIB1210607000562899	85.7907	1771.02	113501	39	Male	02/03/2022	21L (Omicron)	BA.2	MDU	EPI_ISL_12341194
IGIB1210607000562549	76.0693	940.654	78720	25	Male	02/03/2022	21L (Omicron)	BA.2	MDU	EPI_ISL_12341195
IGIB1210607000562623	71.7955	877.314	98201	12	Female	02/03/2022	21L (Omicron)	BA.2	MDU	EPI_ISL_12341196
IGIB1210607000562787	84.8544	1240.41	82710	34	Male	02/03/2022	21L (Omicron)	BA.2	MDU	EPI_ISL_12341197
IGIB1210607000562615	84.9045	928.239	60222	24	Female	02/03/2022	21L (Omicron)	BA.2	MDU	EPI_ISL_12341198
IGIB1210607000561734	84.6704	1588.47	114262	65	Male	28/02/2022	21L (Omicron)	BA.2	MDU	EPI_ISL_12341199
IGIB1210607000561605	81.022	1093.32	80763	26	Female	28/02/2022	21L (Omicron)	BA.2	MDU	EPI_ISL_12341200
IGIB1210607000561981	74.6982	1253	97960	15	Male	28/02/2022	21L (Omicron)	BA.2	MDU	EPI_ISL_12341201
IGIB1210607400590089	81.5704	1440.54	111641	70	Female	21/02/2022	21L (Omicron)	BA.2	MDU	EPI_ISL_12341202
IGIB1210607400590056	76.1362	1082.76	85355	50	Female	21/02/2022	21L (Omicron)	BA.2	MDU	EPI_ISL_12341203
IGIB1210607400590097	65.9566	441.233	57434	84	Female	21/02/2022	21L (Omicron)	BA.2	MDU	EPI_ISL_12341204
IGIB1210607400590545	59.9572	443.061	42681	52	Male	22/02/2022	21L (Omicron)	BA.2	MDU	EPI_ISL_12341205
IGIB1210607400590555	66.2275	545.52	59428	22	Male	22/02/2022	21L (Omicron)	BA.2	MDU	EPI_ISL_12341206
IGIB1210607400594963	69.2439	595.733	68168	16	Male	28/02/2022	21L (Omicron)	BA.2	MDU	EPI_ISL_12341207
IGIB1210607400595021	64.1273	457.914	64589	47	Male	28/02/2022	21L (Omicron)	BA.2	MDU	EPI_ISL_12341208
IGIB1210607400595354	79.4837	907.454	63224	23	Male	01/03/2022	21L (Omicron)	BA.2	MDU	EPI_ISL_12341209
IGIB1210607400595914	84.4163	1567.13	111434	10	Female	02/03/2022	21L (Omicron)	BA.2	MDU	EPI_ISL_12341210
IGIB1210607400582534	67.9765	631.05	85910	52	Male	10/02/2022	21L (Omicron)	BA.2	MDU	EPI_ISL_12341211
IGIB1210607400582537	62.9502	555.829	58624	24	Female	10/02/2022	21L (Omicron)	BA.2	MDU	EPI_ISL_12341212
IGIB1210607400584265	53.085	364.375	47854	33	Female	12/02/2022	21L (Omicron)	BA.2	MDU	EPI_ISL_12341213
IGIB1210607400584809	75.3871	695.026	59555	43	Male	13/02/2022	21L (Omicron)	BA.2	MDU	EPI_ISL_12341214
IGIB1210607400586003	88.5095	1604.7	107719	30	Male	15/02/2022	21L (Omicron)	BA.2	MDU	EPI_ISL_12341215
IGIB1210607400588166	79.38	991.622	67605	19	Male	18/02/2022	21L (Omicron)	BA.2	MDU	EPI_ISL_12341216
IGIB1210606300783923	58.9071	400.736	52121	58	Female	01/03/2022	21L (Omicron)	BA.2	MDU	EPI_ISL_12341217
IGIB1210606300783213	85.6837	1191.11	81319	65	Male	26/02/2022	21L (Omicron)	BA.2	MDU	EPI_ISL_12341218
IGIB1210606300773438	81.5303	1083.51	76493	55	Female	10/02/2022	21L (Omicron)	BA.2	MDU	EPI_ISL_12341219
IGIB1210606300784321	83.0853	1156.5	82180	50	Male	02/03/2022	21L (Omicron)	BA.2	MDU	EPI_ISL_12341220
IGIB1210606300784188	66.0001	638.444	67548	63	Female	02/03/2022	21L (Omicron)	BA.2	MDU	EPI_ISL_12341221
IGIB1210606300784316	77.7815	1082.87	86472	6	Female	02/03/2022	21L (Omicron)	BA.2	MDU	EPI_ISL_12341222
IGIB1210607100432851	83.8612	1238.01	126789	36	Male	16/01/2022	21L (Omicron)	BA.2	MDU	EPI_ISL_12341223
IGIB1210607100431105	67.331	452.095	59963	43	Male	14/01/2022	21L (Omicron)	BA.2	MDU	EPI_ISL_12341224
IGIB1210607100432683	86.1653	1244.8	120537	40	Female	16/01/2022	21L (Omicron)	BA.2	MDU	EPI_ISL_12341225
IGIB1210607100431687	87.4695	1094.66	86727	40	Male	15/01/2022	21L (Omicron)	BA.2	MDU	EPI_ISL_12341226
IGIB1210607100435380	89.6064	2092.32	155341	28	Male	18/01/2022	21L (Omicron)	BA.2	MDU	EPI_ISL_12341227
IGIB1210607100436058	79.5505	1212.94	110553	51	Male	19/01/2022	21L (Omicron)	BA.2	MDU	EPI_ISL_12341228
IGIB1210607100438007	68.9195	625.12	67404	54	Male	20/01/2022	21L (Omicron)	BA.2	MDU	EPI_ISL_12341229
IGIB1210607100440503	83.1188	1172.71	144246	32	Male	24/01/2022	21L (Omicron)	BA.2	MDU	EPI_ISL_12341230
IGIB1210607100440681	88.048	1196.58	102975	36	Male	25/01/2022	21L (Omicron)	BA.2	MDU	EPI_ISL_12341231
IGIB1210607100441390	89.5462	1456.88	122648	36	Male	25/01/2022	21L (Omicron)	BA.2	MDU	EPI_ISL_12341232
IGIB1210607100444142	75.2299	837.777	79836	32	Male	29/01/2022	21L (Omicron)	BA.2	MDU	EPI_ISL_12341233
IGIB1210607100444379	57.8939	266.211	73908	52	Male	24/01/2022	21L (Omicron)	BA.2	MDU	EPI_ISL_12341234
IGIB1210607500660473	85.1152	1911.85	150601	18	M	2022-02-06	21L (Omicron)	BA.2	MDU	EPI_ISL_12341235
IGIB1210607500660795	75.7115	1151.56	94484	28	F	2022-02-07	21L (Omicron)	BA.2	MDU	EPI_ISL_12341236
IGIB1210607500662525	90.0779	930.26	71326	27	M	2022-02-08	21L (Omicron)	BA.2	MDU	EPI_ISL_12341237
IGIB1210607500663840	55.4827	382.529	63587	66	M	2022-02-09	21L (Omicron)	BA.2	MDU	EPI_ISL_12341238
IGIB1210607500663849	87.1117	1227.55	98706	32	F	2022-02-09	21L (Omicron)	BA.2	MDU	EPI_ISL_12341239
IGIB1210607500663398	72.8656	675.031	90304	24	M	2022-02-09	21L (Omicron)	BA.2	MDU	EPI_ISL_12341240
IGIB1210607500665196	72.3071	63.2687	55646	14	M	2022-02-11	21L (Omicron)	BA.2	MDU	#N/A
IGIB1210607000566945	85.6703	153.217	83681	29	Male	09/03/2022	21L (Omicron)	BA.2	MDU	#N/A
IGIB1210605800582329	51.7741	868.758	73497	3	Male	15/03/2022	21L (Omicron)	BA.2	MDU	EPI_ISL_12341241
IGIB1210607000569496	69.1837	31.4485	112856	46	Female	14/03/2022	21L (Omicron)	BA.2	MDU	#N/A
IGIB1210605800583034	57.4424	299.171	142756	19	Female	16/03/2022	21L (Omicron)	BA.2	MDU	EPI_ISL_12341242
IGIB1210607600575120	80.2595	947.837	99098	44	Male	2022-01-22	21L (Omicron)	BA.2	MDU	EPI_ISL_12341243
IGIB1210607600585906	76.611	912.669	114365	36	Female	2022-02-01	21L (Omicron)	BA.2	MDU	EPI_ISL_12341244
IGIB1210607600587386	55.3356	255.424	73905	49	Female	2022-02-01	21L (Omicron)	BA.2	MDU	EPI_ISL_12341245
IGIB1210607600586638	63.6759	330.989	47656	65	Male	2022-02-01	21L (Omicron)	BA.2	MDU	EPI_ISL_12341246
IGIB1210607600586095	52.1586	697.681	87408	36	Male	2022-02-01	21L (Omicron)	BA.2	MDU	EPI_ISL_12341247
IGIB1210607600586316	82.3095	1187.15	135768	28	Female	2022-02-01	21L (Omicron)	BA.2	MDU	EPI_ISL_12341248
IGIB1210607600588757	85.9345	1622.4	139351	45	Female	2022-02-02	21L (Omicron)	BA.2	MDU	EPI_ISL_12341249
IGIB1210607600589852	85.8777	1122.08	87484	23	Female	2022-02-04	21L (Omicron)	BA.2	MDU	EPI_ISL_12341250
IGIB1210607600590235	87.3023	1372.98	94334	34	Male	2022-02-04	21L (Omicron)	BA.2	MDU	EPI_ISL_12341251
IGIB1210607600591903	81.5637	1075.61	100305	48	Male	2022-02-07	21L (Omicron)	BA.2	MDU	EPI_ISL_12341252
IGIB1210607600591134	91.3888	2838.88	200585	65	Male	2022-02-07	21L (Omicron)	BA.2	MDU	EPI_ISL_12341254
IGIB1210607600591708	85.6536	1199.41	107384	20	Female	2022-02-07	21L (Omicron)	BA.2	MDU	EPI_ISL_12341255
IGIB1210606800557060	79.1125	855.642	83511	73	Male	2022-01-29	21L (Omicron)	BA.2	MDU	EPI_ISL_12341256
IGIB1210606800557424	92.4556	1983.69	137320	65	Male	2022-01-29	21L (Omicron)	BA.2	MDU	EPI_ISL_12341257
IGIB1210606800558827	92.7064	2199.44	157570	50	Female	2022-01-31	21L (Omicron)	BA.2	MDU	EPI_ISL_12341258
IGIB1210606800560018	88.3156	798.31	56939	46	Male	2022-02-01	21L (Omicron)	BA.2	MDU	EPI_ISL_12341259
IGIB1210607500651594	88.2754	1709.78	168138	43	Female	2022-01-27	21L (Omicron)	BA.2	MDU	EPI_ISL_12341260
IGIB1210607500653051	89.1449	1631.42	137565	33	Female	2022-01-28	21L (Omicron)	BA.2	MDU	EPI_ISL_12341261
IGIB1210607500653052	85.5499	1173.53	110590	4	Male	2022-01-28	21L (Omicron)	BA.2	MDU	EPI_ISL_12341262
IGIB1210607500652000	84.7607	956.775	108100	3	Male	2022-01-28	21L (Omicron)	BA.2	MDU	EPI_ISL_12341263
IGIB1210607300559550	90.2083	1928.58	152196	32	Male	02/02/2022	21L (Omicron)	BA.2	MDU	EPI_ISL_12341264
IGIB1210607300560242	85.3894	1329.98	166070	52	Male	02/02/2022	21L (Omicron)	BA.2	MDU	EPI_ISL_12341265
IGIB1210607300560298	85.7573	1780.37	157622	22	Male	02/02/2022	21L (Omicron)	BA.2	MDU	EPI_ISL_12341266
IGIB1210607300559746	86.2255	1332.21	115923	23	Male	02/02/2022	21L (Omicron)	BA.2	MDU	EPI_ISL_12341267
IGIB12100606700802681	92.89	3307.31	215066	25	Female	2022-04	21L (Omicron)	BA.2	MDU	EPI_ISL_13282112
IGIB12100606700802350	90.25	1444.76	91567	61	Male	2022-04	21L (Omicron)	BA.2	MDU	EPI_ISL_13282113
IGIB12100606700803138	92.07	2063.47	137489	17	Female	2022-04	21L (Omicron)	BA.2	MDU	EPI_ISL_13282114
IGIB12100606700805944	89.86	1590.08	136118	52	Male	2022-04	21L (Omicron)	BA.2	MDU	EPI_ISL_13282115
IGIB12100607300597312	90.33	1901.53	151010	11	Male	2022-04	21L (Omicron)	BA.2	MDU	EPI_ISL_13282116
IGIB12100607300598982	88.4	1370.76	140399	48	Male	2022-05	21L (Omicron)	BA.2	MDU	EPI_ISL_13282117
IGIB12100607300593820	89.22	2176.89	213209	42	Male	2022-04	21L (Omicron)	BA.2	MDU	EPI_ISL_13282118
IGIB1210605800592842	89.1482	1754.82	121712	32	Female	2022-04	21L (Omicron)	BA.2	MDU	EPI_ISL_13282119
IGIB1210605800592667	81.8112	704.388	77218	50	Female	2022-04	21L (Omicron)	BA.2	MDU	EPI_ISL_13282120
IGIB1210605800592858	90.3388	1435.38	107681	37	Male	2022-04	21L (Omicron)	BA.2	MDU	EPI_ISL_13282121
IGIB1210606700801031	81.2327	629.098	63050	48	Male	2022-04	21L (Omicron)	BA.2	MDU	EPI_ISL_13282122
IGIB1210606700780527	90.8638	1202.19	105114	44	Female	2022-04	21L (Omicron)	BA.2	MDU	EPI_ISL_13282123
IGIB1210606700772131	88.9208	1218.08	122542	26	Male	2022-04	21L (Omicron)	BA.2	MDU	EPI_ISL_13282124
IGIB1210606700782935	88.2788	997.382	69705	28	Male	2022-04	21L (Omicron)	BA.2	MDU	EPI_ISL_13282125
IGIB1210606700785618	53.5532	1614.98	120150	23	Male	2022-04	21L (Omicron)	BA.2	MDU	EPI_ISL_13282126
IGIB1210606700786470	92.4255	1616.44	142741	34	Male	2022-04	21L (Omicron)	BA.2	MDU	EPI_ISL_13282127
IGIB1210606700790076	89.5696	1554.21	139703	37	Male	2022-04	21L (Omicron)	BA.2	MDU	EPI_ISL_13282128
IGIB1210606700767647	58.0912	250.164	70494	51	Female	2022-04	21L (Omicron)	BA.2	MDU	EPI_ISL_13282129
IGIB1210606700774451	87.8173	1050.95	82242	31	Male	2022-04	21L (Omicron)	BA.2	MDU	EPI_ISL_13282130
IGIB1210606700801056	91.3621	1816.48	135521	56	Male	2022-04	21L (Omicron)	BA.2	MDU	EPI_ISL_13282131
IGIB1210606700801088	78.4771	626.625	99501	25	Female	2022-04	21L (Omicron)	BA.2	MDU	EPI_ISL_13282132
IGIB1210606700777349	83.199	960.971	72731	30	Female	2022-04	21L (Omicron)	BA.2	MDU	EPI_ISL_13282133
IGIB1210606700790075	87.9176	1303.9	133130	33	Male	2022-04	21L (Omicron)	BA.2	MDU	EPI_ISL_13282134
IGIB1210606700801126	88.4192	1089.45	83464	73	Male	2022-04	21L (Omicron)	BA.2	MDU	EPI_ISL_13282135
IGIB1210606700799368	88.6567	1315.27	106022	72	Male	2022-04	21L (Omicron)	BA.2	MDU	EPI_ISL_13282136
IGIB1210607000574492	86.9077	1790.41	129726	37	Female	2022-04	21L (Omicron)	BA.2	MDU	EPI_ISL_13282137
IGIB1210607000576620	79.594	760.82	75168	38	Female	2022-04	21L (Omicron)	BA.2	MDU	EPI_ISL_13282138
IGIB1210607000578793	92.7432	1764.63	119967	19	Male	2022-04	21L (Omicron)	BA.2	MDU	EPI_ISL_13282139
IGIB1210605800584947	53.6702	278.923	43624	20	Female	2022-04	21L (Omicron)	BA.2	MDU	EPI_ISL_13282140
IGIB1210605800590880	78.8081	924.991	104282	70	Male	2022-04	21L (Omicron)	BA.2	MDU	EPI_ISL_13282141
IGIB1210607300593203	89.7502	1342.72	113294	68	Female	2022-04	21L (Omicron)	BA.2	MDU	EPI_ISL_13282142
IGIB1210607600614722	87.9811	1708.45	123786	28	Male	2022-04	21L (Omicron)	BA.2.75	MDU	EPI_ISL_13282143
IGIB1210607500678948	87.3257	1263.03	159114	38	Male	2022-04	21L (Omicron)	BA.2	MDU	EPI_ISL_13282144
IGIB1210607500680290	77.2197	670.558	93667	26	Female	2022-04	21L (Omicron)	BA.2	MDU	EPI_ISL_13282145
IGIB1210607500681444	70.4344	369.861	61313	21	Male	2022-04	21L (Omicron)	BA.2	MDU	EPI_ISL_13282146
IGIB1210607500681485	75.3235	476.714	56977	23	Male	2022-04	21L (Omicron)	BA.2	MDU	EPI_ISL_13282147
IGIB1210607500680787	87.0582	1180.64	89871	72	Male	2022-04	21L (Omicron)	BA.2	MDU	EPI_ISL_13282148
IGIB1210607500680916	58.7801	218.791	68810	30	Female	2022-04	21L (Omicron)	BA.2	MDU	EPI_ISL_13282149
IGIB1210607500680836	59.4489	218.349	37216	36	Male	2022-04	21L (Omicron)	BA.2	MDU	EPI_ISL_13282150
IGIB1210607500681223	87.7537	1228.36	89050	25	Male	2022-04	21L (Omicron)	BA.2	MDU	EPI_ISL_13282151
IGIB1210607500687256	88.3423	1470.1	109692	18	Male	2022-04	21L (Omicron)	BA.2	MDU	EPI_ISL_13282152
IGIB1210607500687257	88.9075	1397.11	102192	20	Male	2022-04	21L (Omicron)	BA.2	MDU	EPI_ISL_13282153
IGIB1210607500687882	54.4594	189.329	42028	72	Male	2022-04	21L (Omicron)	BA.2	MDU	EPI_ISL_13282154
IGIB1210607500689455	89.1683	1397.37	101799	21	Female	2022-04	21L (Omicron)	BA.2	MDU	EPI_ISL_13282155
IGIB1210607500691498	81.858	1033.55	114404	49	Female	2022-04	21L (Omicron)	BA.2	MDU	EPI_ISL_13282156
IGIB1210607500692672	87.8373	1239.54	84564	21	Female	2022-04	21L (Omicron)	BA.2	MDU	EPI_ISL_13282157
IGIB1210607500692626	85.3894	1054.39	96985	21	Male	2022-04	21L (Omicron)	BA.2	MDU	EPI_ISL_13282158
IGIB1210607500693509	87.2922	1193.28	90270	21	Female	2022-04	21L (Omicron)	BA.2	MDU	EPI_ISL_13282159
IGIB1210607500697514	89.1549	1301.12	96319	20	Female	2022-04	21L (Omicron)	BA.2	MDU	EPI_ISL_13282160
IGIB1210607500697515	87.6501	1639.16	120958	18	Female	2022-04	21L (Omicron)	BA.2	MDU	EPI_ISL_13282161
IGIB1210607500698045	87.4628	1243.56	88508	22	Female	2022-04	21L (Omicron)	BA.2	MDU	EPI_ISL_13282162
IGIB1210607500698047	87.1083	1913.9	141497	22	Male	2022-04	21L (Omicron)	BA.2	MDU	EPI_ISL_13282163
IGIB1210607500698048	89.068	1708.83	121087	24	Male	2022-04	21L (Omicron)	BA.2	MDU	EPI_ISL_13282164
IGIB1210607500698050	89.3489	1840.87	120088	22	Male	2022-04	21L (Omicron)	BA.2	MDU	EPI_ISL_13282165
IGIB1210607500698051	87.202	1158.76	91321	21	Female	2022-04	21L (Omicron)	BA.2	MDU	EPI_ISL_13282166
IGIB1210607500698053	87.7203	1855.25	127863	30	Female	2022-04	21L (Omicron)	BA.2	MDU	EPI_ISL_13282167
IGIB1210607500699725	85.3593	1398.13	105226	21	Male	2022-04	21L (Omicron)	BA.2	MDU	EPI_ISL_13282168
IGIB1210607500699729	88.8205	1367.17	108760	21	Male	2022-04	21L (Omicron)	BA.2	MDU	EPI_ISL_13282169
IGIB1210607500700561	86.2556	903.041	74464	20	Female	2022-04	21L (Omicron)	BA.2	MDU	EPI_ISL_13282170
IGIB1210607500700861	88.9877	1239.54	89377	11	Male	2022-04	21L (Omicron)	BA.2	MDU	EPI_ISL_13282171
IGIB1210607500701193	89.0145	1754.15	122360	34	Male	2022-04	21L (Omicron)	BA.2	MDU	EPI_ISL_13282172
IGIB1210607500701670	88.7704	1693.27	132139	19	Male	2022-04	21L (Omicron)	BA.2	MDU	EPI_ISL_13282173
IGIB1210607500701671	83.9983	916.605	89829	22	Female	2022-04	21L (Omicron)	BA.2	MDU	EPI_ISL_13282174
IGIB1210607500701673	88.4226	1617.67	115752	23	Male	2022-04	21L (Omicron)	BA.2	MDU	EPI_ISL_13282175
IGIB1210607500701676	88.4493	1701.4	126843	20	Female	2022-04	21L (Omicron)	BA.2	MDU	EPI_ISL_13282176
IGIB1210607500701677	89.7335	1457.34	106302	22	Male	2022-04	21L (Omicron)	BA.2	MDU	EPI_ISL_13282177
IGIB1210607500701678	88.0781	1459.55	101671	19	Female	2022-04	21L (Omicron)	BA.2	MDU	EPI_ISL_13282178
IGIB1210607500701808	88.6299	1614.25	110858	18	Female	2022-04	21L (Omicron)	BA.2	MDU	EPI_ISL_13282179
IGIB1210607500702844	81.6808	853.223	101201	28	Male	2022-04	21L (Omicron)	BA.2	MDU	EPI_ISL_13282180
IGIB1210607500702881	87.8206	1636.1	115481	32	Female	2022-04	21L (Omicron)	BA.2	MDU	EPI_ISL_13282181
IGIB1210607500704004	88.8807	2008.71	133966	21	Male	2022-04	21L (Omicron)	BA.2	MDU	EPI_ISL_13282182
IGIB1210607500704005	87.737	1380.07	93783	24	Female	2022-04	21L (Omicron)	BA.2	MDU	EPI_ISL_13282183
IGIB1210607000584860	62.5121	262.787	50073	51	Female	30/04/2022	21L (Omicron)	BA.2	MDU	#N/A
IGIB1210607000586026	89.4124	1920.8	173313	78	Female	04/05/2022	21L (Omicron)	BA.2	MDU	#N/A
IGIB1210607000585917	72.4208	460.961	157288	19	Male	04/05/2022	21L (Omicron)	BA.2.75	MDU	#N/A
IGIB1210607000585929	87.9878	1285.71	161519	29	Female	04/05/2022	21L (Omicron)	BA.2	MDU	#N/A
IGIB1210607000586650	84.7942	1100.04	130410	40	Female	06/05/2022	21L (Omicron)	BA.2	MDU	#N/A
IGIB1210607000586676	91.5326	1322.18	102176	13	Male	06/05/2022	21L (Omicron)	BA.2	MDU	#N/A
IGIB1210607000586581	74.1464	425.709	123812	58	Female	06/05/2022	21L (Omicron)	BA.2	MDU	#N/A
IGIB1210607000587672	85.3727	876.937	124621	31	Male	10/05/2022	21L (Omicron)	BA.2	MDU	#N/A
IGIB1210607000587680	84.1153	1080.17	87668	61	Female	10/05/2022	21L (Omicron)	BA.2	MDU	#N/A
IGIB1210605800596300	87.3223	2292.78	171328	40	Male	27/04/2022	21L (Omicron)	BA.2.75	MDU	#N/A
IGIB1210605800596460	77.019	618.037	92331	38	Female	27/04/2022	21L (Omicron)	BA.2	MDU	#N/A
IGIB1210605800596076	90.5193	1388.35	112845	28	Male	26/04/2022	21L (Omicron)	BA.2	MDU	#N/A
IGIB1210605900668747	87.1719	1154.06	130744	27	Male	25/04/2022	21L (Omicron)	BA.2	MDU	#N/A
IGIB1210605900669036	88.4961	1875.79	145259	21	Female	25/04/2022	21L (Omicron)	BA.2	MDU	#N/A
IGIB1210605900674354	57.0745	218.283	79343	52	Female	06/05/2022	21L (Omicron)	BA.2	MDU	#N/A
IGIB1210606800602411	82.2125	645.091	80801	40	Female	27/04/2022	21L (Omicron)	BA.2	MDU	#N/A
IGIB1210606800602518	90.5428	1932.5	228336	20	Male	28/04/2022	21L (Omicron)	BA.2	MDU	#N/A
IGIB1210606700807907	75.2032	699.115	81899	53	Female	30/04/2022	21L (Omicron)	BA.2	MDU	#N/A
IGIB1210606700807230	92.2349	3056.29	238690	25	Female	29/04/2022	21L (Omicron)	BA.2	MDU	#N/A
IGIB1210606800603498	66.8562	377.186	86147	25	Male	30/04/2022	21L (Omicron)	BA.2	MDU	#N/A
IGIB1210606800603513	76.1529	798.937	110399	23	Male	30/04/2022	21L (Omicron)	BA.2	MDU	#N/A
IGIB1210606800603525	91.3989	1529.41	116003	23	Male	30/04/2022	21L (Omicron)	BA.2	MDU	#N/A
IGIB1210606700810546	81.4667	808.902	87829	50	Male	05/05/2022	21L (Omicron)	BA.2	MDU	#N/A
IGIB1210606700811177	90.4692	1137.43	87483	38	Male	06/05/2022	21L (Omicron)	BA.2	MDU	#N/A
IGIB1210606700811610	73.3237	690.748	80124	63	Male	07/05/2022	21L (Omicron)	BA.2	MDU	#N/A
IGIB1210606700812412	74.3002	546.505	194859	62	Male	09/05/2022	21L (Omicron)	BA.2	MDU	#N/A
IGIB1210606700813380	88.2888	2069.3	149349	25	Male	10/05/2022	21L (Omicron)	BA.2	MDU	#N/A
IGIB1210606800607473	56.7502	329.561	78649	18	Female	11/05/2022	21L (Omicron)	BA.2	MDU	#N/A
IGIB1210607300607751	91.1915	2116.9	149982	22	Female	18/05/2022	21L (Omicron)	BA.2	MDU	#N/A
IGIB1210607300603231	85.1854	1576.72	152126	23	Male	10/05/2022	21L (Omicron)	BA.2	MDU	#N/A
IGIB1210607300601402	91.9841	2044.95	188370	40	Male	06/05/2022	21L (Omicron)	BA.2	MDU	#N/A
IGIB1210607300600408	92.1714	2291.61	182518	63	Male	05/05/2022	21L (Omicron)	BA.2	MDU	#N/A
IGIB1210607300606527	87.7905	1010.83	89144	27	Male	15/05/2022	21L (Omicron)	BA.2	MDU	#N/A
IGIB1210607300606812	91.1113	2278.03	166165	40	Female	16/05/2022	21L (Omicron)	BA.2.75	MDU	#N/A
IGIB1210607300607263	79.6475	1020.14	156700	20	Female	17/05/2022	21L (Omicron)	BA.2	MDU	#N/A
IGIB1210607300602094	85.4663	1124.86	190759	39	Male	09/05/2022	21L (Omicron)	BA.2	MDU	#N/A
IGIB1210607300607761	82.5135	1091.39	177358	28	Female	18/05/2022	21L (Omicron)	BA.2	MDU	#N/A
IGIB1210607300603159	91.2417	3708.31	283033	55	Male	10/05/2022	21L (Omicron)	BA.2	MDU	#N/A
IGIB1210607300602216	89.1917	1389.89	102157	35	Male	09/05/2022	21L (Omicron)	BA.2	MDU	#N/A
IGIB1210607300603088	90.1214	1660.14	127650	57	Male	10/05/2022	21L (Omicron)	BA.2	MDU	#N/A
IGIB1210607300601633	90.1782	1958.16	144798	52	Male	07/05/2022	21L (Omicron)	BA.2	MDU	#N/A
IGIB1210607300601907	89.9375	1154.43	95964	40	Male	07/05/2022	21L (Omicron)	BA.2	MDU	#N/A
IGIB1210607300602722	83.9514	1057.45	87659	39	Male	10/05/2022	21L (Omicron)	BA.2	MDU	#N/A
IGIB1210607300601871	88.6199	1475	113828	30	Female	07/05/2022	21L (Omicron)	BA.2	MDU	#N/A
IGIB1210607300601980	89.7435	1780.12	129323	35	Male	08/05/2022	21L (Omicron)	BA.2	MDU	#N/A
IGIB1210606300796634	87.8908	1023.93	73003	27	Female	14/05/2022	21L (Omicron)	BA.2	MDU	#N/A
IGIB1210606300795263	84.7808	463.903	36915	20	Female	30/04/2022	21L (Omicron)	BA.2	MDU	#N/A
IGIB1210606300795809	63.6391	230.042	59705	24	Female	05/05/2022	21L (Omicron)	BA.2	MDU	#N/A
IGIB1210606300796344	88.0714	1401.31	108019	27	Female	11/05/2022	21L (Omicron)	BA.2	MDU	#N/A
IGIB1210606300796347	84.7039	1474.24	117896	30	Male	11/05/2022	21L (Omicron)	BA.2.75	MDU	#N/A
IGIB1210606300797373	81.5637	877.801	77915	18	Female	23/05/2022	21L (Omicron)	BA.2	MDU	#N/A
IGIB1210606300796224	79.1593	727.315	87855	26	Male	10/05/2022	21L (Omicron)	BA.2	MDU	#N/A
IGIB1210606300797294	84.2992	875.14	68530	36	Male	21/05/2022	21L (Omicron)	BA.2	MDU	#N/A
IGIB1210606300797631	87.2722	786.12	61267	23	Female	26/05/2022	21L (Omicron)	BA.2	MDU	#N/A
IGIB1210606300797599	87.8741	949.893	73936	22	Female	25/05/2022	21L (Omicron)	BA.2	MDU	#N/A
IGIB1210606300797607	88.4393	1476.55	106105	43	Male	25/05/2022	21L (Omicron)	BA.2	MDU	#N/A
IGIB1210606300797393	69.9328	343.569	62831	39	Male	23/05/2022	21L (Omicron)	BA.2	MDU	#N/A
IGIB1210606300796460	66.0435	581.034	46753	53	Male	12/05/2022	21L (Omicron)	BA.2	MDU	#N/A
IGIB1210606300797153	82.3897	545.053	70245	30	Male	19/05/2022	21L (Omicron)	BA.2	MDU	#N/A
IGIB1210606300797167	88.0748	1424.27	97497	23	Female	20/05/2022	21L (Omicron)	BA.2	MDU	#N/A
IGIB1210607400620550	83.9314	979.452	68857	31	Male	02/05/2022	21L (Omicron)	BA.2.75	MDU	#N/A
IGIB1210607400620768	88.0112	1189.08	79852	30	Female	03/05/2022	21L (Omicron)	BA.2.75	MDU	#N/A
IGIB1210607400621490	82.072	595.983	52012	35	Male	05/05/2022	21L (Omicron)	BA.2	MDU	#N/A
IGIB1210607400626234	77.2665	482.065	51725	54	Female	16/05/2022	21L (Omicron)	BA.2	MDU	#N/A
IGIB1210607400626236	88.6332	959.512	67215	57	Male	16/05/2022	21L (Omicron)	BA.2	MDU	#N/A
IGIB1210607400628974	87.2187	888.78	64546	57	Male	23/05/2022	21L (Omicron)	BA.2	MDU	#N/A
IGIB1210607000588790	89.2151	776.106	51683	36	Male	13/05/2022	21L (Omicron)	BA.2	MDU	#N/A
IGIB1210607000588779	83.2224	700.931	58371	12	Female	13/05/2022	21L (Omicron)	BA.2	MDU	#N/A
IGIB1210607000589624	85.2891	1051.43	82507	45	Male	17/05/2022	21L (Omicron)	BA.2	MDU	#N/A
IGIB1210607000590045	76.6144	667.269	65657	25	Male	18/05/2022	21L (Omicron)	BA.2	MDU	#N/A
IGIB1210607000590326	88.2554	1068.55	73129	20	Female	19/05/2022	21L (Omicron)	BA.2	MDU	#N/A
IGIB1210607000590362	85.3326	1145.33	78629	33	Male	19/05/2022	21L (Omicron)	BA.2.75	MDU	#N/A
IGIB1210607000590282	86.6268	918.33	65553	10	Female	19/05/2022	21L (Omicron)	BA.2	MDU	#N/A
IGIB1210607000590595	87.4294	1425.58	101881	42	Female	20/05/2022	21L (Omicron)	BA.2	MDU	#N/A
IGIB1210607000590599	87.3123	1119.64	81673	53	Male	20/05/2022	21L (Omicron)	BA.2	MDU	#N/A
IGIB1210607600627176	74.9758	418.293	43334	32	Male	28/04/2022	21L (Omicron)	BA.2	MDU	#N/A
IGIB1210607600628218	68.3008	366.668	50548	20	Female	02/05/2022	21L (Omicron)	BA.2	MDU	#N/A
IGIB1210607600628227	56.2118	241.036	57872	23	Female	02/05/2022	21L (Omicron)	BA.2	MDU	#N/A
IGIB1210607600628294	82.6673	634.858	57757	43	Female	02/05/2022	21L (Omicron)	BA.2	MDU	#N/A
IGIB1210607600628302	86.0649	769.87	56371	72	Female	02/05/2022	21L (Omicron)	BA.2	MDU	#N/A
IGIB1210607600628308	69.8224	333.75	47657	37	Male	02/05/2022	21L (Omicron)	BA.2	MDU	#N/A
IGIB1210607600628314	87.1484	1109	76487	50	Male	02/05/2022	21L (Omicron)	BA.2	MDU	#N/A
IGIB1210607600633913	74.8687	631.712	71146	42	Male	16/05/2022	21L (Omicron)	BA.2	MDU	#N/A
IGIB1210607600632778	88.0213	1602.23	109754	31	Male	13/05/2022	21L (Omicron)	BA.2	MDU	#N/A
IGIB1210607300611109	86.6034	1004.66	76852	11	Male	25/05/2022	21L (Omicron)	BA.2	MDU	#N/A
IGIB1210607300612240	87.2254	1154.12	80928	9	Male	27/05/2022	21L (Omicron)	BA.2	MDU	#N/A
IGIB1210607300610937	73.0127	383.499	43424	47	Male	25/05/2022	21L (Omicron)	BA.2.75	MDU	#N/A
IGIB1210607300611602	87.1819	950.527	66354	31	Female	26/05/2022	21L (Omicron)	BA.2	MDU	#N/A
IGIB1210607300610812	72.1433	425.548	43956	48	Male	25/05/2022	21L (Omicron)	BA.2.75	MDU	#N/A
IGIB1210607300612605	77.0424	627.685	57720	63	Female	28/05/2022	21L (Omicron)	BA.2	MDU	#N/A
IGIB1210607300612741	88.7102	1459.31	99256	57	Female	28/05/2022	21L (Omicron)	BA.2	MDU	#N/A
IGIB1210607300612903	87.7036	1239.67	92945	38	Male	29/05/2022	21L (Omicron)	BA.2.75	MDU	#N/A
IGIB1210607300611038	80.4635	890.964	75457	33	Male	25/05/2022	21L (Omicron)	BA.2	MDU	#N/A
IGIB1210606700816859	86.1452	2141.7	165774	25	Male	2022-05	21L (Omicron)	BA.2	MDU	EPI_ISL_14566874
IGIB1210606700817850	84.2959	1486.86	146133	46	Male	2022-05	21L (Omicron)	BA.2	MDU	EPI_ISL_14566875
IGIB1210606700818349	91.857	2389.71	164984	21	Female	2022-05	21L (Omicron)	BA.2	MDU	EPI_ISL_14566876
IGIB1210606700819277	87.3324	1727.69	130161	19	Female	2022-05	21L (Omicron)	BA.2.75	MDU	EPI_ISL_14566877
IGIB1210606700820636	77.9621	1666.8	189082	22	Male	2022-05	21L (Omicron)	BA.2	MDU	EPI_ISL_14566878
IGIB1210606700820704	88.3523	1338.72	120658	46	Male	2022-05	21L (Omicron)	BA.2	MDU	EPI_ISL_14566879
IGIB1210606700823817	88.6533	2073.68	218743	47	Male	2022-05	21L (Omicron)	BA.2	MDU	#N/A
IGIB1210606800615523	90.3521	2142.69	159001	28	Female	2022-06	21L (Omicron)	BA.2.75	MDU	EPI_ISL_14566882
IGIB1210606700826121	90.0144	2176.81	160120	50	Male	2022-06	21L (Omicron)	BA.2.75	MDU	EPI_ISL_14566883
IGIB1210606800617031	63.2244	532.17	108038	28	Male	2022-06	21L (Omicron)	BA.2.75	MDU	EPI_ISL_14566885
IGIB1210606800618260	50.6404	276.087	53373	40	Male	2022-06	21L (Omicron)	BA.2	MDU	EPI_ISL_14566886
IGIB1210606700827551	77.5875	1120.48	133280	47	Male	2022-06	21L (Omicron)	BA.2.75	MDU	EPI_ISL_14566887
IGIB121060760000310015413062022SS1	82.9515	1232.9	124974	29	Female	2022-05	21L (Omicron)	BA.2	MDU	EPI_ISL_14566889
IGIB121060760000310015413062022SS2	85.5299	1544.34	164343	75	Female	2022-05	21L (Omicron)	BA.2	MDU	EPI_ISL_14566890
IGIB121060760000310015413062022SS3	59.2683	336.799	72867	34	Female	2022-05	21L (Omicron)	BA.2	MDU	EPI_ISL_14566891
IGIB121060760000310015413062022SS4	90.9641	3143.95	222265	14	Female	2022-06	21L (Omicron)	BA.2	MDU	EPI_ISL_14566892
IGIB121060760000310015413062022SS6	89.1449	2395.86	181929	53	Male	2022-06	21L (Omicron)	BA.2	MDU	EPI_ISL_14566894
IGIB121060760000310015413062022SS7	93.1545	2462.25	162224	26	Female	2022-06	21L (Omicron)	BA.2	MDU	#N/A
IGIB121060760000310015413062022SS8	92.1513	3068.52	205538	37	Female	2022-06	21L (Omicron)	BA.2.75	MDU	EPI_ISL_14566896
IGIB1210607000595393	92.3519	2138.04	144231	59	Female	2022-06	21L (Omicron)	BA.2	MDU	EPI_ISL_14566897
IGIB1210607000595450	83.5301	1466.03	102106	57	Female	2022-06	21L (Omicron)	BA.2	MDU	#N/A
IGIB1210607000595394	85.7339	1262.87	100255	25	Female	2022-06	21L (Omicron)	BA.2.75	MDU	EPI_ISL_14566900
IGIB1210607000595770	91.5627	1994.01	139346	45	Male	2022-06	21L (Omicron)	BA.2	MDU	EPI_ISL_14566901
IGIB1210607000595779	93.2916	3031.63	201812	69	Male	2022-06	21L (Omicron)	BA.2	MDU	EPI_ISL_14566902
IGIB1210607000595846	90.2083	2496.94	170289	32	Male	2022-06	21L (Omicron)	BA.2.75	MDU	EPI_ISL_14566903
IGIB1210605800610226	83.2893	1343.21	127448	65	Male	2022-06	21L (Omicron)	BA.2.75	MDU	EPI_ISL_14566904
IGIB1210605800610225	91.7533	2834.27	189343	62	Female	2022-06	21L (Omicron)	BA.2.75	MDU	EPI_ISL_14566905
IGIB1210605800610353	80.9484	1293.74	139629	26	Male	2022-06	21L (Omicron)	BA.2	MDU	#N/A
IGIB1210605900698667	69.1268	643.807	151800	25	Female	2022-06	21L (Omicron)	BA.2	MDU	EPI_ISL_14566909
IGIB1210605900688878	78.3901	966.737	140888	14	Male	2022-05	21L (Omicron)	BA.2	MDU	EPI_ISL_14566910
IGIB1210605900692856	53.8876	286.217	96536	22	Male	2022-06	21L (Omicron)	BA.2	MDU	#N/A
IGIB1210605900691998	89.6198	2046.74	152276	40	Male	2022-06	21L (Omicron)	BA.2	MDU	#N/A
IGIB1210605900692997	71.247	630.982	109576	41	Male	2022-06	21L (Omicron)	BA.2	MDU	#N/A
IGIB1210605900698682	90.9608	2568.71	179302	26	Female	2022-06	21L (Omicron)	BA.2	MDU	EPI_ISL_14566916
IGIB1210607300620565	90.6565	1801.81	139975	41	Male	2022-06	21L (Omicron)	BA.2	MDU	EPI_ISL_14566917
IGIB1210607300616539	87.9444	1762.08	146748	29	Female	2022-06	21L (Omicron)	BA.2	MDU	#N/A
IGIB1210607300614678	89.6365	1817.84	141936	60	Male	2022-06	21L (Omicron)	BA.2	MDU	EPI_ISL_14566919
IGIB1210607300614871	80.1993	621.856	123219	57	Male	2022-06	21L (Omicron)	BA.2	MDU	EPI_ISL_14566920
IGIB1210607300615115	83.9715	1116.35	207742	32	Female	2022-06	21L (Omicron)	BA.2	MDU	EPI_ISL_14566921
IGIB1210607300615541	81.8078	1322.55	112118	42	Male	2022-06	21L (Omicron)	BA.2.75	MDU	EPI_ISL_14566922
IGIB1210605800617503	85.7406	905.731	71804	69	Male	2022-06	21L (Omicron)	BA.2.75	MDU	EPI_ISL_14566923
IGIB1210605800617398	91.6363	1885.1	153704	56	Female	2022-06	21L (Omicron)	BA.2.75	MDU	EPI_ISL_14566924
IGIB1210606500440460	83.5234	701.177	87053	18	Male	2022-07	21L (Omicron)	BA.2.75	MDU	EPI_ISL_14566927
IGIB1210606500435887	73.7117	382.468	55043	12	Female	2022-06	21L (Omicron)	BA.2	MDU	EPI_ISL_14566930
IGIB1210606300816024	73.4575	519.529	82943	40	Male	2022-07	21L (Omicron)	BA.2	MDU	EPI_ISL_14566939
IGIB1210607600652746	68.1169	471.456	62472	21	Female	2022-06	21L (Omicron)	BA.2	MDU	EPI_ISL_14566956
IGIB1210607600658960	81.6373	1196.79	108054	30	Male	2022-07	21L (Omicron)	BA.2	MDU	EPI_ISL_14566962
IGIB1210607600661112	84.6704	1654.32	135069	28	Male	2022-07	21L (Omicron)	BA.2.75	MDU	EPI_ISL_14566966
IGIB1210607600661939	87.9076	1326.07	103492	65	Male	2022-07	21L (Omicron)	BA.2	MDU	EPI_ISL_14566967
IGIB1210607600662645	50.4063	208.708	38408	2	Female	2022-07	21L (Omicron)	BA.2.75	MDU	EPI_ISL_14566968
IGIB1210607600662175	86.5599	2546.47	181418	41	Female	2022-07	21L (Omicron)	BA.2.75	MDU	EPI_ISL_14566969
IGIB1210607600663566	85.463	1946.2	175326	60	Male	2022-07	21L (Omicron)	BA.2.75	MDU	EPI_ISL_14566975
IGIB1210606700846212	68.9864	541.67	62034	25	Male	2022-07	21L (Omicron)	BA.2.75	MDU	EPI_ISL_14566981
IGIB1210606700847921	75.2399	549.331	74235	17	Male	2022-07	21L (Omicron)	BA.2.75	MDU	EPI_ISL_14566984
IGIB1210607300631647	85.1955	1486.68	164249	19	Female	2022-07	21L (Omicron)	BA.2.75	MDU	EPI_ISL_14567005
IGIB1210607300631671	86.0616	1395.91	108843	59	Female	2022-07	21L (Omicron)	BA.2.75	MDU	EPI_ISL_14567006
IGIB12101047064	89.1382	2396.45	172077	19	Male	2022-08	21L (Omicron)	BA.2	MDU	EPI_ISL_14952722
IGIB12101054279	84.6972	794.337	57524	22	Male	2022-08	21L (Omicron)	BA.2.75	MDU	EPI_ISL_14952694
IGIB2260PGI322	61.2848	135.061	14240	60	Male	2022-04	21L (Omicron)	BA.2	CDRI	EPI_ISL_13803363
IGIB2260PGI522	55.2988	82.2931	12044	37	Male	2022-04	21L (Omicron)	BA.2	CDRI	EPI_ISL_13803378
IGIB2260PGI822	67.9865	205.224	19939	8	Male	2022-04	21L (Omicron)	BA.2	CDRI	EPI_ISL_13803356
IGIB2260PGI1122	57.419	163.772	11883	36	Male	2022-04	21L (Omicron)	BA.2	CDRI	EPI_ISL_13803380
IGIB2260PGI1222	57.1481	218.277	16986	28	Female	2022-04	21L (Omicron)	BA.2	CDRI	EPI_ISL_13803375
IGIB2260PGIDIS122	56.2285	238.71	17198	31	Male	2022-04	21L (Omicron)	BA.2	CDRI	EPI_ISL_13803386
IGIB2260PGIDIS222	59.0041	200.632	13948	59	Female	2022-04	21L (Omicron)	BA.2	CDRI	EPI_ISL_13803370
IGIB2260PGIDIS322	55.3857	133.517	10604	32	Male	2022-04	21L (Omicron)	BA.2	CDRI	EPI_ISL_13803379
IGIB2260PGIDIS422	63.3582	237.697	16182	26	Male	2022-04	21L (Omicron)	BA.2	CDRI	EPI_ISL_13803365
IGIB2260PGIDIS522	53.5866	170.425	12611	45	Female	2022-04	21L (Omicron)	BA.2	CDRI	EPI_ISL_13803387
IGIB2260PGIDIS622	53.5699	139.961	10212	24	Male	2022-04	21L (Omicron)	BA.2	CDRI	EPI_ISL_13803388
IGIB2260PGIDIS722	67.311	351.482	25069	52	Male	2022-04	21L (Omicron)	BA.2	CDRI	EPI_ISL_13803357
IGIB2260PGIDIS822	65.3413	246.79	19315	39	Male	2022-04	21L (Omicron)	BA.2	CDRI	EPI_ISL_13803355
IGIB2260PGIDIS1022	63.0873	227.272	17673	58	Male	2022-04	21L (Omicron)	BA.2	CDRI	EPI_ISL_13803359
IGIB2260PGIDIS1122	57.021	188.784	14200	11	Male	2022-04	21L (Omicron)	BA.2	CDRI	EPI_ISL_13803384
IGIB2260PGIDIS1922	69.6318	53.565	3855	31	Male	2022-04	21L (Omicron)	BA.2	CDRI	EPI_ISL_13803354
IGIB2260PGIDIS2022	54.9778	355.085	26703	44	Male	2022-04	21L (Omicron)	BA.2	CDRI	EPI_ISL_13803391
IGIB22603161D	58.0845	6.20145	629	45	Male	2022-04	21L (Omicron)	BA.2	CDRI	EPI_ISL_13803377
IGIB22604067I	62.793	256.002	20008	60	Male	2022-04	21L (Omicron)	BA.2	CDRI	EPI_ISL_13803371
IGIB2260PGI3865	72.2202	36.8092	2842	53	Female	2022-04	21L (Omicron)	BA.2	CDRI	EPI_ISL_13803353
IGIB22604495H	57.3019	2.83301	1946	24	Female	2022-04	21L (Omicron)	BA.2	CDRI	EPI_ISL_13803374
IGIB2260PGI4162	58.5794	5.88904	600	20	Male	2022-06	21L (Omicron)	BA.2.75	CDRI	EPI_ISL_13803376
IGIB2260PGI4200	62.171	177.252	15728	57	Female	2022-06	21L (Omicron)	BA.2	CDRI	EPI_ISL_13803368
IGIB2260PGI4250	56.7936	11.2656	1535	46	Male	2022-06	21L (Omicron)	BA.2	CDRI	EPI_ISL_13803385
IGIB2260PGI4338	63.7561	133.176	9481	39	Male	2022-06	21L (Omicron)	BA.2	CDRI	EPI_ISL_13803364
IGIB2260PGI4345	62.4218	286.329	22149	60	Female	2022-06	21L (Omicron)	BA.2	CDRI	EPI_ISL_13803361
IGIB2260PGI4378	67.1872	229.68	18165	54	Female	2022-06	21L (Omicron)	BA.2	CDRI	EPI_ISL_13803360
IGIB2260PGI4383	63.6358	428.856	37110	31	Male	2022-06	21L (Omicron)	BA.2.75	CDRI	EPI_ISL_13803358
IGIB2260PGI4388	66.301	324.949	26727	24	Male	2022-06	21L (Omicron)	BA.2	CDRI	EPI_ISL_13803362
IGIB2260PGI4434	59.9037	355.167	27957	25	Female	2022-06	21L (Omicron)	BA.2	CDRI	EPI_ISL_13803366
IGIB2260PGI4444	54.6199	171.63	12513	34	Female	2022-06	21L (Omicron)	BA.2	CDRI	EPI_ISL_13803382
IGIB2260PGI4473	62.2881	150.229	11070	56	Male	2022-06	21L (Omicron)	BA.2.75	CDRI	EPI_ISL_13803372
IGIB2260PGI4474	55.8874	298.675	24423	36	Male	2022-06	21L (Omicron)	BA.2	CDRI	EPI_ISL_13803389
IGIB22608251E	61.7898	217.699	16622	27	Male	2022-06	21L (Omicron)	BA.2	CDRI	EPI_ISL_13803369
IGIB22609457I	57.6932	161.496	11879	28	Female	2022-06	21L (Omicron)	BA.2	CDRI	EPI_ISL_13803373
IGIB2260PGI4504	55.7737	2.44245	453	56	Female	2022-06	21L (Omicron)	BA.2	CDRI	EPI_ISL_13803390
IGIB22609737H9577G	62.5757	29.8767	4511	23	Female	2022-06	21L (Omicron)	BA.2.75	CDRI	EPI_ISL_13803367
IGIB2260PGI6420	99.9833			37	Male	2022-08	21L (Omicron)	BA.2.75	CDRI	EPI_ISL_17025467
IGIB2260PGI6493	99.9732			25	Female	2022-08	21L (Omicron)	BA.5	CDRI	EPI_ISL_17025478
IGIB2260PGI6161	99.9264			54	Male	2022-08	21L (Omicron)	BA.5	CDRI	EPI_ISL_17025457
IGIB2260PGI4590	99.8629			33	Male	2022-06	21L (Omicron)	BA.5	CDRI	EPI_ISL_17025440
IGIB2260PGI6160	99.8395			42	Male	2022-08	21L (Omicron)	BA.2	CDRI	EPI_ISL_17025456
IGIB2260PGI6639	99.8395			52	Female	2022-05	21L (Omicron)	BA.2.75	CDRI	EPI_ISL_17025484
IGIB2260PGI6300	97.5523			39	Female	2022-08	21L (Omicron)	BA.5	CDRI	EPI_ISL_17025495
IGIB2260PGI4527	97.0708			54	Female	2022-06	21L (Omicron)	BA.5	CDRI	EPI_ISL_17025434
IGIB2260PGI6094	99.9833			25	F	2022-08	21L (Omicron)	BA.2.75	CDRI	EPI_ISL_17025452
IGIB2260PGIDIS922	74.036			40	Male	2022-01	21L (Omicron)	BA.2.75	CDRI	EPI_ISL_17029831
IGIB2260PGIDIS1222	71.7252			34	Male	2022-01	21L (Omicron)	BA.2	CDRI	EPI_ISL_17029832
IGIB2260PGIDIS1522	66.9799			52	Male	2022-01	21L (Omicron)	BA.2	CDRI	EPI_ISL_17029833
IGIB2260PGI6375	58.2082			36	Male	2022-08	21L (Omicron)	BA.2	CDRI	EPI_ISL_17029836
IGIB2260PGI5315	72.7185			50	Male	2022-07	21L (Omicron)	BA.2	CDRI	EPI_ISL_17029837
IGIB2260PGI5319	85.3694			59	Female	2022-07	21L (Omicron)	BA.2.75	CDRI	EPI_ISL_17029838
IGIB2260PGI5330	61.2748			50	Male	2022-07	21L (Omicron)	BA.2.75	CDRI	EPI_ISL_17029839
IGIB2260PGI5335	77.524			60	Male	2022-07	21L (Omicron)	BA.2	CDRI	EPI_ISL_17029841
IGIB2260PGI5359	52.5533			19	Male	2022-07	21L (Omicron)	BA.2	CDRI	EPI_ISL_17029842
IGIB2260PGI5361	70.0933			48	Male	2022-07	21L (Omicron)	BA.2.75	CDRI	EPI_ISL_17029843
IGIB2260PGI5370	82.9716			55	Female	2022-07	21L (Omicron)	BA.2.75	CDRI	EPI_ISL_17029844
IGIB2260PGI5377	83.2993			54	Female	2022-07	21L (Omicron)	BA.2	CDRI	EPI_ISL_17029845
IGIB2260PGI5445	61.238			48	Male	2022-07	21L (Omicron)	BA.2	CDRI	EPI_ISL_17029846
IGIB2260PGI5451	91.0745			46	Female	2022-07	21L (Omicron)	BA.2	CDRI	EPI_ISL_17029847
IGIB2260PGI5461	80.624			30	Female	2022-07	21L (Omicron)	BA.2.75	CDRI	EPI_ISL_17029848
IGIB2260PGI5474	81.4935			45	Male	2022-07	21L (Omicron)	BA.2.75	CDRI	EPI_ISL_17029849
IGIB2260PGI5525	60.4454			23	Male	2022-07	21L (Omicron)	BA.2.75	CDRI	EPI_ISL_17029850
IGIB2260PGI5526	66.398			25	Male	2022-07	21L (Omicron)	BA.2	CDRI	EPI_ISL_17029851
IGIB2260PGI5534	84.9146			57	Female	2022-07	21L (Omicron)	BA.2	CDRI	EPI_ISL_17029852
IGIB2260PGI5561	75.9857			24	Male	2022-07	21L (Omicron)	BA.2	CDRI	EPI_ISL_17029853
IGIB2260PGI5580	87.5464			31	Male	2022-07	21L (Omicron)	BA.2	CDRI	EPI_ISL_17029854
IGIB2260PGI5585	82.3663			75	Male	2022-07	21L (Omicron)	BA.2.75	CDRI	EPI_ISL_17029855
IGIB2260PGI5593	72.1399			23	Male	2022-07	21L (Omicron)	BA.2.75	CDRI	EPI_ISL_17029856
IGIB2260PGI5606	72.4944			26	Male	2022-07	21L (Omicron)	BA.2.75	CDRI	EPI_ISL_17029857
IGIB2260PGI5613	74.2802			31	Male	2022-07	21L (Omicron)	BA.2	CDRI	EPI_ISL_17029858
IGIB2260PGI5614	79.3967			45	Female	2022-07	21L (Omicron)	BA.2.75	CDRI	EPI_ISL_17029859
IGIB2260PGI4160	53.3625			56	Female	2022-05	21L (Omicron)	BA.2	CDRI	EPI_ISL_17029860
IGIB2260PGI4445	69.4646			29	Male	2022-06	21L (Omicron)	BA.2	CDRI	EPI_ISL_17029861
IGIB5001CID0796	78.21	1368.24	77100	32	Male	2022-01-07	21L (Omicron)	BA.2	NEIST	EPI_ISL_13304990
IGIB5001CID0798	79.8	1574.82	87683	30	Male	2022-01-11	21L (Omicron)	BA.2	NEIST	EPI_ISL_13304984
IGIB5001CID0799	81.87	1643.96	93209	59	Female	2022-01-10	21L (Omicron)	BA.2	NEIST	EPI_ISL_13304981
IGIB5001CID0800	72.42	1176.41	66267	30	Male	2022-01-13	21L (Omicron)	BA.2	NEIST	EPI_ISL_13305003
IGIB5001CID0801	82.83	1748.92	98544	40	Male	2022-01-08	21L (Omicron)	BA.2	NEIST	EPI_ISL_13304980
IGIB5001CID0802	64.2	1051.59	58887	40	Male	2021-08-30	21L (Omicron)	BA.2	NEIST	EPI_ISL_13305017
IGIB5001CID0803	79.89	1574.02	87728	28	Male	2022-01-07	21L (Omicron)	BA.2	NEIST	EPI_ISL_13304982
IGIB5001CID0804	60.19	874.815	48543	30	Male	2022-01-04	21L (Omicron)	BA.2	NEIST	EPI_ISL_13305025
IGIB5001CID0805	58.43	777.309	43350	34	Male	2022-01-05	21L (Omicron)	BA.2	NEIST	EPI_ISL_13305028
IGIB5001CID0806	70.95	1374.56	76244	52	Female	2022-01-17	21L (Omicron)	BA.2	NEIST	EPI_ISL_13305007
IGIB5001CID0808	68.96	1057.84	59169	18	Female	2022-01-22	21L (Omicron)	BA.2	NEIST	EPI_ISL_13305010
IGIB5001CID0809	74.69	1308.89	73380	30	Male	2022-01-16	21L (Omicron)	BA.2	NEIST	EPI_ISL_13304996
IGIB5001CID0810	50.12	649.784	35826	28	Male	2022-01-18	21L (Omicron)	BA.2	NEIST	EPI_ISL_13305048
IGIB5001CID0811	60.58	894.132	50034	30	Male	2022-01-04	21L (Omicron)	BA.2	NEIST	EPI_ISL_13305024
IGIB5001CID0814	72.22	1312.86	72697	48	Male	2022-01-28	21L (Omicron)	BA.2	NEIST	EPI_ISL_13305004
IGIB5001CID0816	52.94	671.077	37294	46	Male	2022-01-15	21L (Omicron)	BA.2	NEIST	EPI_ISL_13305039
IGIB5001CID0819	51.7	474.976	26602	50	Female	2022-01-08	21L (Omicron)	BA.2	NEIST	EPI_ISL_13305043
IGIB5001CID0824	78.54	1410.37	78760	34	Female	2022-01-13	21L (Omicron)	BA.2	NEIST	EPI_ISL_13304986
IGIB5001CID0825	67.19	1118.56	61999	0.05	Male	2022-02-04	21L (Omicron)	BA.2	NEIST	EPI_ISL_13305013
IGIB5001CID0826	52.44	601.781	33344	36	Male	2022-01-11	21L (Omicron)	BA.2	NEIST	EPI_ISL_13305041
IGIB5001CID0827	63.18	765.114	42666	65	Female	2022-02-02	21L (Omicron)	BA.2	NEIST	EPI_ISL_13305020
IGIB5001CID0829	58.84	856.116	47752	2	Male	2022-01-31	21L (Omicron)	BA.2	NEIST	EPI_ISL_13305026
IGIB5001CID0830	66.92	1035.08	57444	47	Female	2022-02-09	21L (Omicron)	BA.2	NEIST	EPI_ISL_13305014
IGIB5001CID0831	61.13	749.938	42153	19	Male	2022-01-29	21L (Omicron)	BA.2	NEIST	EPI_ISL_13305021
IGIB5001CID0833	73.74	1269.8	70696	45	Male	2022-02-09	21L (Omicron)	BA.2	NEIST	EPI_ISL_13304997
IGIB5001CID0853	53.5	554.698	31186	27	Male	2021-07-03	21L (Omicron)	BA.2	NEIST	EPI_ISL_13305038
IGIB5001CID0871	53.91	719.158	40246	52	Male	2022-01-17	21L (Omicron)	BA.2	NEIST	EPI_ISL_13305037
IGIB5001CID0874	56.38	677.243	37870	38	Male	2022-01-17	21L (Omicron)	BA.2	NEIST	EPI_ISL_13305031
IGIB5001CID0875	63.72	674.933	37999	21	Female	2022-01-18	21L (Omicron)	BA.2	NEIST	EPI_ISL_13305018
IGIB5001CID0876	60.9	560.243	31568	46	Female	2022-01-17	21L (Omicron)	BA.2	NEIST	EPI_ISL_13305023
IGIB5001CID0878	70.55	1159.52	65271	37	Male	2022-01-17	21L (Omicron)	BA.2	NEIST	EPI_ISL_13305009
IGIB5001CID0879	65.69	749.769	41994	27	Female	2021-12-05	21L (Omicron)	BA.2	NEIST	EPI_ISL_13305015
IGIB5001CID0893	79.76	1363.91	76513	unknown	unknown		21L (Omicron)	BA.2	NEIST	EPI_ISL_13304987
IGIB1210607500611311	99.5552	70x		27	M		21M (Omicron)	BA.1	MDU	EPI_ISL_9021854
IGIB1210607500611319	99.5619	70x		62	M		21M (Omicron)	BA.1	MDU	EPI_ISL_9021858
IGIB1210661900335042	99.5519	70x		27	M		21M (Omicron)	BA.1	MDU	EPI_ISL_9021878
IGIB1210917648	99.6355	70x		27	M		21M (Omicron)	BA.1	MDU	EPI_ISL_9021884
IGIB1210115844	82.567	447.924	25308	67	Male	2022-01	21M (Omicron)	BA.1	MDU	EPI_ISL_10205911
IGIB1210606700828316	73.5478	497.507	82301	10	Male	2022-06	22B (Omicron)	BA.5	MDU	EPI_ISL_14566888
IGIB121060760000310015413062022SS5	90.3956	2456.03	176905	21	Male	2022-06	22B (Omicron)	BA.5	MDU	EPI_ISL_14566893
IGIB1210607000595497	83.51	1326.7	175894	39	Female	2022-06	22B (Omicron)	BA.5	MDU	EPI_ISL_14566899
IGIB1210605800610670	85.5433	1473.91	120587	56	Male	2022-06	22B (Omicron)	BA.5	MDU	EPI_ISL_14566908
IGIB1210607600663054	86.9578	1687.23	129701	52	Male	2022-07	22B (Omicron)	BA.5	MDU	EPI_ISL_14566972
IGIB2260PGIDIS1622	63.0773			21	Male	2022-01	22B (Omicron)	BA.5	CDRI	EPI_ISL_17029834
IGIB2260PGI4377	57.1046	308.628	24130	37	Male	2022-06	22C (Omicron)	BA.2	CDRI	EPI_ISL_13803383
IGIB2260PGI4479	57.4524	193.899	15988	34	Male	2022-06	22C (Omicron)	BA.2	CDRI	EPI_ISL_13803381
IGIB2260PGI5332	50.0084			32	Male	2022-07	22C (Omicron)	BA.2	CDRI	EPI_ISL_17029840
IGIB1210606700824807	92.071	1826.58	125792	28	Female	2022-06	22D (Omicron)	BA.2.75	MDU	EPI_ISL_14566881
IGIB1210606700826976	88.9208	1771.39	141910	58	Male	2022-06	22D (Omicron)	BA.2.75	MDU	EPI_ISL_14566884
IGIB1210605800610456	88.9443	1294.14	87906	47	Male	2022-06	22D (Omicron)	BA.2.75	MDU	EPI_ISL_14566907
IGIB1210605900692141	60.0308	365.364	124800	25	Female	2022-06	22D (Omicron)	BA.2.75	MDU	EPI_ISL_14566913
IGIB1210605900693002	90.8604	1974.12	151707	45	Male	2022-06	22D (Omicron)	BA.2.75	MDU	EPI_ISL_14566914
IGIB1210606500435556	85.1486	1083.66	124462	32	Female	2022-06	22D (Omicron)	BA.2.75	MDU	EPI_ISL_14566925
IGIB1210606500435766	90.7467	2022.04	161620	52	Male	2022-06	22D (Omicron)	BA.2.75	MDU	EPI_ISL_14566926
IGIB1210606500441211	87.125	1022.57	102523	60	Female	2022-07	22D (Omicron)	BA.2.75	MDU	EPI_ISL_14566928
IGIB1210606300808511	86.1519	660.898	65473	22	Male	2022-07	22D (Omicron)	BA.2.75	MDU	EPI_ISL_14566929
IGIB1210606300813834	88.7336	860.569	83631	29	Female	2022-07	22D (Omicron)	BA.2.75	MDU	EPI_ISL_14566931
IGIB1210606300814068	89.2285	1298.06	104273	15	Female	2022-07	22D (Omicron)	BA.2.75	MDU	EPI_ISL_14566932
IGIB1210606300809252	82.7041	923.708	106243	60	Male	2022-07	22D (Omicron)	BA.2.75	MDU	EPI_ISL_14566933
IGIB1210606300812521	88.1182	1007.81	91444	28	Male	2022-07	22D (Omicron)	BA.2.75	MDU	EPI_ISL_14566934
IGIB1210606300814528	91.1949	2265.68	180009	32	Female	2022-07	22D (Omicron)	BA.2.75	MDU	EPI_ISL_14566935
IGIB1210606300812370	84.4263	989.237	89120	35	Female	2022-07	22D (Omicron)	BA.2.75	MDU	EPI_ISL_14566936
IGIB1210606300814182	89.1516	1148.88	101272	17	Male	2022-07	22D (Omicron)	BA.2.75	MDU	EPI_ISL_14566937
IGIB1210606300815922	83.2726	803.035	89898	21	Male	2022-07	22D (Omicron)	BA.2.75	MDU	EPI_ISL_14566938
IGIB1210605900713294	89.058	1451.88	122438	50	Male	2022-07	22D (Omicron)	BA.2.75	MDU	EPI_ISL_14566940
IGIB1210605900713031	83.9949	922.801	85263	27	Female	2022-07	22D (Omicron)	BA.2.75	MDU	EPI_ISL_14566941
IGIB1210605900713819	88.1182	2342.34	190214	13	Female	2022-07	22D (Omicron)	BA.2.75	MDU	EPI_ISL_14566942
IGIB1210605900714616	88.135	1184.78	103580	34	Female	2022-07	22D (Omicron)	BA.2.75	MDU	EPI_ISL_14566943
IGIB1210605900715098	66.1539	409.972	56354	51	Female	2022-07	22D (Omicron)	BA.2.75	MDU	EPI_ISL_14566944
IGIB1210605900715205	90.8939	2566.2	220679	55	Male	2022-07	22D (Omicron)	BA.2.75	MDU	EPI_ISL_14566945
IGIB1210605900715880	89.2185	1907.5	174134	29	Female	2022-07	22D (Omicron)	BA.2.75	MDU	EPI_ISL_14566946
IGIB1210605900715898	91.7634	2505.9	196500	35	Male	2022-07	22D (Omicron)	BA.2.75	MDU	EPI_ISL_14566947
IGIB1210605900716704	87.8407	2313.36	165292	39	Male	2022-07	22D (Omicron)	BA.2.75	MDU	EPI_ISL_14566948
IGIB1210605900716422	85.6068	727.084	65740	43	Male	2022-07	22D (Omicron)	BA.2.75	MDU	EPI_ISL_14566949
IGIB1210605900716946	85.6202	1250.61	98636	73	Female	2022-07	22D (Omicron)	BA.2.75	MDU	EPI_ISL_14566950
IGIB1210605900717106	87.6534	1536.68	141602	44	Female	2022-07	22D (Omicron)	BA.2.75	MDU	EPI_ISL_14566951
IGIB1210605900717385	82.2827	907.184	97200	73	Female	2022-07	22D (Omicron)	BA.2.75	MDU	EPI_ISL_14566952
IGIB1210605900717480	91.0176	1827.42	134712	17	Female	2022-07	22D (Omicron)	BA.2.75	MDU	EPI_ISL_14566953
IGIB1210607600650130	84.1287	972.061	87193	76	Female	2022-06	22D (Omicron)	BA.2.75	MDU	EPI_ISL_14566954
IGIB1210607600650391	65.8195	417.956	71698	39	Male	2022-06	22D (Omicron)	BA.2.75	MDU	EPI_ISL_14566955
IGIB1210607600653419	83.1522	909.13	83566	25	Female	2022-06	22D (Omicron)	BA.2.75	MDU	EPI_ISL_14566957
IGIB1210607600653690	84.2357	1357.2	133701	45	Male	2022-06	22D (Omicron)	BA.2.75	MDU	EPI_ISL_14566958
IGIB1210607600654793	65.5018	227.789	34487	28	Male	2022-06	22D (Omicron)	BA.2.75	MDU	EPI_ISL_14566959
IGIB1210607600655696	64.4751	233.265	33332	36	Female	2022-07	22D (Omicron)	BA.2.75	MDU	EPI_ISL_14566960
IGIB1210607600657507	56.0479	173.515	30844	52	Male	2022-07	22D (Omicron)	BA.2.75	MDU	EPI_ISL_14566961
IGIB1210607600658066	81.4467	860.066	65455	56	Male	2022-07	22D (Omicron)	BA.2.75	MDU	EPI_ISL_14566963
IGIB1210607600660043	89.4492	1948.16	157901	40	Male	2022-07	22D (Omicron)	BA.2.75	MDU	EPI_ISL_14566964
IGIB1210607600660428	88.7202	1542.32	132910	23	Male	2022-07	22D (Omicron)	BA.2.75	MDU	EPI_ISL_14566965
IGIB1210607600662462	79.1292	1106.25	165050	25	Female	2022-07	22D (Omicron)	BA.2.75	MDU	EPI_ISL_14566970
IGIB1210607600663021	66.4081	385.534	105990	25	Female	2022-07	22D (Omicron)	BA.2.75	MDU	EPI_ISL_14566971
IGIB1210607600663007	65.6188	405.637	59275	39	Male	2022-07	22D (Omicron)	BA.2.75	MDU	EPI_ISL_14566973
IGIB1210607600664057	89.2084	2052.31	144661	24	Male	2022-07	22D (Omicron)	BA.2.75	MDU	EPI_ISL_14566974
IGIB1210607600663613	67.2575	370.588	48754	70	Female	2022-07	22D (Omicron)	BA.2.75	MDU	EPI_ISL_14566976
IGIB1210607600663902	87.6099	1730.79	125640	21	Male	2022-07	22D (Omicron)	BA.2.75	MDU	EPI_ISL_14566977
IGIB1210607600664637	70.3876	614.956	68813	30	Female	2022-07	22D (Omicron)	BA.2.75	MDU	EPI_ISL_14566978
IGIB1210607600665243	83.0151	840.886	65669	62	Male	2022-07	22D (Omicron)	BA.2.75	MDU	EPI_ISL_14566979
IGIB1210606700845315	75.3737	723.281	91395	25	Male	2022-07	22D (Omicron)	BA.2.75	MDU	EPI_ISL_14566980
IGIB1210606700847002	78.544	679.334	95552	46	Male	2022-07	22D (Omicron)	BA.2.75	MDU	EPI_ISL_14566982
IGIB1210606700847966	76.6378	852.472	122742	23	Male	2022-07	22D (Omicron)	BA.2.75	MDU	EPI_ISL_14566983
IGIB1210606700848583	53.2154	202.676	45896	60	Female	2022-07	22D (Omicron)	BA.2.75	MDU	EPI_ISL_14566985
IGIB1210606700848652	82.1088	1150.4	128005	50	Female	2022-07	22D (Omicron)	BA.2.75	MDU	EPI_ISL_14566986
IGIB1210606700849181	76.1696	769.208	153597	44	Female	2022-07	22D (Omicron)	BA.2.75	MDU	EPI_ISL_14566987
IGIB1210606700849176	89.9241	2134.65	159992	17	Male	2022-07	22D (Omicron)	BA.2.75	MDU	EPI_ISL_14566988
IGIB1210606700850083	69.2372	341.686	89460	27	Male	2022-07	22D (Omicron)	BA.2.75	MDU	EPI_ISL_14566989
IGIB1210606700849556	86.396	872.701	96022	38	Female	2022-07	22D (Omicron)	BA.2.75	MDU	EPI_ISL_14566990
IGIB1210606700849820	58.0845	232.142	61337	36	Male	2022-07	22D (Omicron)	BA.2.75	MDU	EPI_ISL_14566991
IGIB1210606700849944	90.9675	2275.61	198005	25	Female	2022-07	22D (Omicron)	BA.2.75	MDU	EPI_ISL_14566992
IGIB1210606700850943	92.8402	2085.22	161886	35	Male	2022-07	22D (Omicron)	BA.2.75	MDU	EPI_ISL_14566993
IGIB1210606700851269	90.72	2444.52	178284	55	Female	2022-07	22D (Omicron)	BA.2.75	MDU	EPI_ISL_14566994
IGIB1210606700851199	90.6297	2420.12	191990	68	Male	2022-07	22D (Omicron)	BA.2.75	MDU	EPI_ISL_14566995
IGIB1210607300631442	85.9178	1382.03	151810	28	Female	2022-07	22D (Omicron)	BA.2.75	MDU	EPI_ISL_14566996
IGIB1210607300631368	87.9711	1639.39	144878	40	Male	2022-07	22D (Omicron)	BA.2.75	MDU	EPI_ISL_14566997
IGIB1210607300631375	88.1517	1944.85	171915	20	Male	2022-07	22D (Omicron)	BA.2.75	MDU	EPI_ISL_14566998
IGIB1210607300631443	87.9711	1185.04	97657	46	Male	2022-07	22D (Omicron)	BA.2.75	MDU	EPI_ISL_14566999
IGIB1210607300631446	90.7501	1769.8	168519	49	Female	2022-07	22D (Omicron)	BA.2.75	MDU	EPI_ISL_14567000
IGIB1210607300631451	87.0347	1195.64	116470	32	Male	2022-07	22D (Omicron)	BA.2.75	MDU	EPI_ISL_14567001
IGIB1210607300631575	84.7774	929.415	121567	52	Female	2022-07	22D (Omicron)	BA.2.75	MDU	EPI_ISL_14567002
IGIB1210607300631586	89.8004	2419.45	182631	47	Male	2022-07	22D (Omicron)	BA.2.75	MDU	EPI_ISL_14567003
IGIB1210607300631621	91.7366	2747.4	223251	52	Male	2022-07	22D (Omicron)	BA.2.75	MDU	EPI_ISL_14567004
IGIB1210607300631668	84.4965	511.418	54565	22	Male	2022-07	22D (Omicron)	BA.2.75	MDU	EPI_ISL_14567007
IGIB12101047074	88.9208	2122.45	148283	22	Male	2022-08	22D (Omicron)	BA.2.75	MDU	EPI_ISL_14952735
IGIB12101047063	89.078	2224.92	154917	21	Male	2022-08	22D (Omicron)	BA.2.75	MDU	EPI_ISL_14952726
IGIB12101047067	88.8506	1311.36	89904	19	Female	2022-08	22D (Omicron)	BA.2.75	MDU	EPI_ISL_14952736
IGIB12101047071	75.8854	1106.53	127394	32	Male	2022-08	22D (Omicron)	BA.2.75	MDU	EPI_ISL_14952698
IGIB12101047073	91.3487	2098.84	158340	28	Male	2022-08	22D (Omicron)	BA.2.75	MDU	EPI_ISL_14952716
IGIB12101047062	88.8239	1146.22	100956	32	Male	2022-08	22D (Omicron)	BA.2.75	MDU	EPI_ISL_14952738
IGIB12101047070	57.9474	239.679	43378	21	Female	2022-08	22D (Omicron)	BA.2.75	MDU	EPI_ISL_14952703
IGIB12101047066	50.6304	217.706	59169	40	Male	2022-08	22D (Omicron)	BA.2.75	MDU	EPI_ISL_14952705
IGIB12101047068	88.5731	2213.84	185030	21	Female	2022-08	22D (Omicron)	BA.2.75	MDU	EPI_ISL_14952742
IGIB12101053167	89.2385	1602.44	108473	49	Male	2022-08	22D (Omicron)	BA.2.75	MDU	EPI_ISL_14952720
IGIB12101053158	89.496	1994.91	147210	23	Female	2022-08	22D (Omicron)	BA.2.75	MDU	EPI_ISL_14952745
IGIB12101053182	90.8304	2406.15	166595	29	Female	2022-08	22D (Omicron)	BA.2.75	MDU	EPI_ISL_14952721
IGIB12101053175	89.69	2142.57	149575	26	Male	2022-08	22D (Omicron)	BA.2.75	MDU	EPI_ISL_14952729
IGIB12101053177	69.6519	445.404	85389	28	Female	2022-08	22D (Omicron)	BA.2.75	MDU	EPI_ISL_14952701
IGIB12101053155	90.8604	1825.82	137688	28	Male	2022-08	22D (Omicron)	BA.2.75	MDU	EPI_ISL_14952730
IGIB12101054273	87.4895	897.819	67583	52	Female	2022-08	22D (Omicron)	BA.2.75	MDU	EPI_ISL_14952749
IGIB12101054277	90.7066	1705.18	134324	36	Male	2022-08	22D (Omicron)	BA.2.75	MDU	EPI_ISL_14952737
IGIB12101054280	89.0881	1297.23	94162	50	Female	2022-08	22D (Omicron)	BA.2.75	MDU	EPI_ISL_14952724
IGIB12101054281	91.3989	1500.44	117413	40	Male	2022-08	22D (Omicron)	BA.2.75	MDU	EPI_ISL_14952715
IGIB12101054282	85.8743	753.033	60069	40	Male	2022-08	22D (Omicron)	BA.2.75	MDU	EPI_ISL_14952689
IGIB12101054283	88.3523	2006.1	176231	30	Female	2022-08	22D (Omicron)	BA.2.75	MDU	EPI_ISL_14952685
IGIB12101054284	88.3691	2064.77	166347	52	Male	2022-08	22D (Omicron)	BA.2.75	MDU	EPI_ISL_14952687
IGIB12101054270	92.2081	2243.19	159482	20	Female	2022-08	22D (Omicron)	BA.2.75	MDU	EPI_ISL_14952709
IGIB12101054271	89.5696	1050.8	74530	42	Male	2022-08	22D (Omicron)	BA.2.75	MDU	EPI_ISL_14952714
IGIB12101054272	91.0243	1432.68	114179	31	Female	2022-08	22D (Omicron)	BA.2.75	MDU	EPI_ISL_14952717
IGIB12101054268	88.5363	933.198	72706	21	Female	2022-08	22D (Omicron)	BA.2.75	MDU	EPI_ISL_14952744
IGIB12101054269	61.9837	378.823	68857	37	Male	2022-08	22D (Omicron)	BA.5	MDU	EPI_ISL_14952702
IGIB12101054278	92.4155	2523.68	175598	26	Female	2022-08	22D (Omicron)	BA.2.75	MDU	EPI_ISL_14952708
IGIB12101054285	84.9647	790.107	97223	59	Female	2022-08	22D (Omicron)	BA.2.75	MDU	EPI_ISL_14952692
IGIB12101053163	90.2485	904.353	67907	45	Male	2022-08	22D (Omicron)	BA.5	MDU	EPI_ISL_14952710
IGIB12101053149	89.0881	1189.86	93040	20	Male	2022-08	22D (Omicron)	BA.2.75	MDU	EPI_ISL_14952725
IGIB12101053144	88.6098	855.751	61877	36	Female	2022-08	22D (Omicron)	BA.2.75	MDU	EPI_ISL_14952741
IGIB12101053168	89.3756	1309.59	89572	39	Male	2022-08	22D (Omicron)	BA.2.75	MDU	EPI_ISL_14952748
IGIB12101054550	89.1014	1927.7	145270	26	Female	2022-08	22D (Omicron)	BA.2.75	MDU	EPI_ISL_14952723
IGIB12101054572	78.34	715.261	129741	42	Male	2022-08	22D (Omicron)	BA.2.75	MDU	EPI_ISL_14952696
IGIB12101054536	76.2064	579.026	107325	35	Male	2022-08	22D (Omicron)	BA.2.75	MDU	EPI_ISL_14952697
IGIB12101054538	87.5932	965.992	111178	44	Male	2022-08	22D (Omicron)	BA.5	MDU	EPI_ISL_14952747
IGIB12101054541	85.6636	1378.08	126725	75	Male	2022-08	22D (Omicron)	BA.2.75	MDU	EPI_ISL_14952690
IGIB12101054543	89.0646	1111.71	72719	42	Male	2022-08	22D (Omicron)	BA.2.75	MDU	EPI_ISL_14952727
IGIB12101054546	70.3776	517	66916	39	Male	2022-08	22D (Omicron)	BA.2.75	MDU	EPI_ISL_14952699
IGIB12101054547	86.8073	1080.54	112135	32	Female	2022-08	22D (Omicron)	BA.5	MDU	EPI_ISL_14952691
cdri_4_b31		50.24	472.255	31909			recombinant	XN	CDRI	0
cdri_4_b40		50.86	111.232	24259			recombinant	XN	CDRI	0
cdri_4_b30		51.99	1227.97	85944			recombinant	XN	CDRI	0
cdri_4_b38		52.08	489.002	35205			recombinant	XN	CDRI	0
cdri_4_b39		52.28	595.015	39878			recombinant	XN	CDRI	0
cdri_4_b35		52.31	159.173	28834			recombinant	XQ	CDRI	0
cdri_4_b32		52.36	468.326	35713			recombinant	XN	CDRI	0
cdri_4_b41		53.27	277.56	36480			recombinant	XN	CDRI	0
cdri_4_b26		53.74	2868.21	254264			recombinant	XAS	CDRI	0
cdri_4_b34		54.05	339.942	37991			recombinant	XN	CDRI	0
cdri_4_b24		56.19	4696.41	774111			recombinant	XN	CDRI	0
cdri_4_b23		58.42	3894.58	180293			recombinant	XN	CDRI	0
IGIB2260PGI4730	99.9866			29	Female	2022-06	22D (Omicron)	BA.2.75	CDRI	EPI_ISL_17025450
IGIB2260PGI4633	99.9833			48	Female	2022-06	22D (Omicron)	BA.2.75	CDRI	EPI_ISL_17025443
IGIB2260PGI4638	99.9833			35	Male	2022-06	22D (Omicron)	BA.5	CDRI	EPI_ISL_17025444
IGIB2260PGI6431	99.9833			62	Male	2022-08	22D (Omicron)	BA.2.75	CDRI	EPI_ISL_17025470
IGIB2260PGI6179	99.9833			55	Female	2022-08	22D (Omicron)	BA.2.75	CDRI	EPI_ISL_17025492
IGIB2260PGI6382	99.9799			36	Female	2022-08	22D (Omicron)	BA.5	CDRI	EPI_ISL_17025463
IGIB2260PGI6427	99.9799			67	Male	2022-08	22D (Omicron)	BA.2.75	CDRI	EPI_ISL_17025468
IGIB2260PGI6429	99.9799			46	Male	2022-08	22D (Omicron)	BA.2.75	CDRI	EPI_ISL_17025469
IGIB2260PGI6465	99.9799			30	Male	2022-08	22D (Omicron)	BA.2.75	CDRI	EPI_ISL_17025474
IGIB2260PGI6231	99.9799			30	Female	2022-08	22D (Omicron)	BA.5	CDRI	EPI_ISL_17025494
IGIB2260PGI4537	99.9766			33	Female	2022-06	22D (Omicron)	BA.5	CDRI	EPI_ISL_17025435
IGIB2260PGI6473	99.9766			25	Female	2022-08	22D (Omicron)	BA.2.75	CDRI	EPI_ISL_17025475
IGIB2260PGI4737	99.9732			17	Female	2022-06	22D (Omicron)	BA.5	CDRI	EPI_ISL_17025448
IGIB2260PGI6084	99.9732			40	Female	2022-08	22D (Omicron)	BA.2.75	CDRI	EPI_ISL_17025451
IGIB2260PGI4556	99.9699			<1	Male	2022-06	22D (Omicron)	BA.2.75	CDRI	EPI_ISL_17025439
IGIB2260PGI6606	99.9699			3	Male	2022-03	22D (Omicron)	BA.5	CDRI	EPI_ISL_17025481
IGIB2260PGI6384	99.9666			29	Female	2022-08	22D (Omicron)	BA.2.75	CDRI	EPI_ISL_17025464
IGIB2260PGI6433	99.9599			23	Male	2022-08	22D (Omicron)	BA.2.75	CDRI	EPI_ISL_17025471
IGIB2260PGI6690	99.9532			28	Female	2022-06	22D (Omicron)	BA.2.75	CDRI	EPI_ISL_17025486
IGIB2260PGI4699	99.9498			49	Female	2022-06	22D (Omicron)	BA.2.75	CDRI	EPI_ISL_17025446
IGIB2260PGI6256	99.9498			32	Female	2022-08	22D (Omicron)	BA.2.75	CDRI	EPI_ISL_17025493
IGIB2260PGI4728	99.9365			22	Male	2022-06	22D (Omicron)	BA.2.75	CDRI	EPI_ISL_17025447
IGIB2260PGI4644	99.8997			49	Male	2022-06	22D (Omicron)	BA.2.75	CDRI	EPI_ISL_17025445
IGIB2260PGI6413	99.8863			31	Female	2022-08	22D (Omicron)	BA.2.75	CDRI	EPI_ISL_17025466
IGIB2260PGI6164	99.8763			25	Female	2022-08	22D (Omicron)	BA.2.75	CDRI	EPI_ISL_17025458
IGIB2260PGI6285	99.8662			70	Female	2022-08	22D (Omicron)	BA.2.75	CDRI	EPI_ISL_17025497
IGIB2260PGI6392	99.8629			59	Male	2022-08	22D (Omicron)	BA.2.75	CDRI	EPI_ISL_17025465
IGIB2260PGI6193	99.8629			42	Male	2022-08	22D (Omicron)	BA.5	CDRI	EPI_ISL_17025488
IGIB2260PGI6241	99.8629			36	Male	2022-08	22D (Omicron)	BA.2.75	CDRI	EPI_ISL_17025491
IGIB2260PGI4658	99.8596			28	Female	2022-06	22D (Omicron)	BA.2.75	CDRI	EPI_ISL_17025442
IGIB2260PGI6141	99.8596			50	Female	2022-08	22D (Omicron)	BA.2.75	CDRI	EPI_ISL_17025455
IGIB2260PGI6505	99.8596			23	Male	2022-08	22D (Omicron)	BA.2.75	CDRI	EPI_ISL_17025479
IGIB2260PGI6506	99.8596			67	Female	2022-08	22D (Omicron)	BA.5	CDRI	EPI_ISL_17025480
IGIB2260PGI6249	99.8596			39	Male	2022-08	22D (Omicron)	BA.5	CDRI	EPI_ISL_17025490
IGIB2260PGI6445	99.8562			71	Male	2022-08	22D (Omicron)	BA.2.75	CDRI	EPI_ISL_17025472
IGIB2260PGI6628	99.8562			28	Female	2022-05	22D (Omicron)	BA.2.75	CDRI	EPI_ISL_17025482
IGIB2260PGI4538	99.8529			37	Female	2022-06	22D (Omicron)	BA.5	CDRI	EPI_ISL_17025436
IGIB2260PGI4612	99.8529			42	Male	2022-06	22D (Omicron)	BA.5	CDRI	EPI_ISL_17025441
IGIB2260PGI6210	99.8529			15	Female	2022-08	22D (Omicron)	BA.2.75	CDRI	EPI_ISL_17025460
IGIB2260PGI6658	99.8529			62	Female	2022-06	22D (Omicron)	BA.5	CDRI	EPI_ISL_17025485
IGIB2260PGI4726	99.8495			58	Male	2022-06	22D (Omicron)	BA.2.75	CDRI	EPI_ISL_17025449
IGIB2260PGI6688	99.8495			92	Male	2022-06	22D (Omicron)	BA.2.75	CDRI	EPI_ISL_17025487
IGIB2260PGI4539	99.8462			42	Male	2022-06	22D (Omicron)	BA.2.75	CDRI	EPI_ISL_17025437
IGIB2260PGI4656	99.8462			61	Male	2022-06	22D (Omicron)	BA.5	CDRI	EPI_ISL_17025454
IGIB2260PGI4549	99.8428			33	Female	2022-06	22D (Omicron)	BA.2.75	CDRI	EPI_ISL_17025438
IGIB2260PGI6482	99.8428			23	Female	2022-08	22D (Omicron)	BA.2.75	CDRI	EPI_ISL_17025477
IGIB2260PGI6478	99.8362			46	Male	2022-08	22D (Omicron)	BA.2.75	CDRI	EPI_ISL_17025476
IGIB2260PGI6217	99.6021			23	Female	2022-08	22D (Omicron)	BA.2.75	CDRI	EPI_ISL_17025461
IGIB2260PGI6304	99.6021			28	Female	2022-08	22D (Omicron)	BA.2.75	CDRI	EPI_ISL_17025498
IGIB2260PGI6058	99.465			26	Female	2022-08	22D (Omicron)	BA.2.75	CDRI	EPI_ISL_17025453
IGIB2260PGI6239	98.9333			35	Male	2022-08	22D (Omicron)	BA.2.75	CDRI	EPI_ISL_17025489
IGIB2260PGI6380	98.6257			70	Male	2022-08	22D (Omicron)	BA.2.75	CDRI	EPI_ISL_17025462
IGIB2260PGI6638	98.5989			37	Male	2022-05	22D (Omicron)	BA.5	CDRI	EPI_ISL_17025483
IGIB2260PGI6284	97.3684			92	Male	2022-08	22D (Omicron)	BA.5	CDRI	EPI_ISL_17025496
IGIB2260PGI9177	99.8462			63	F	2022-08	22D (Omicron)	BA.2.75	CDRI	EPI_ISL_17025459
IGIB2260PGI6459	99.9197			50	M	2022-08	22D (Omicron)	BA.2.75	CDRI	EPI_ISL_17025473
IGIB2260PGI5393	62.2513			5	Male	2022-07	22D (Omicron)	BA.5	CDRI	EPI_ISL_17029835
IGIB1210869433	80.0054	827.695	54406	32	Male	2022-01	recombinant	XAP	MDU	EPI_ISL_10205907
