# Supplementary material for: Unraveling the genetic evolution of SARS-CoV-2 Recombinants using mutational dynamics across the different lineages
Source: Front Med (Lausanne). 2024 Jan 15;10:1294699. doi: 10.3389/fmed.2023.1294699 (PMC10823376; doi:10.3389/fmed.2023.1294699)
Supplement: Supplementary file 5 [file Table_5.XLSX]

## Sheet: Sheet1
Supplementary_Table-5: Relative Frequency of mutations across lineages (Validation_dataset)
Nucleotide	POS	REF	ALT	count_zero	count_one	gene.region	protein	mutationtype	annotationtype	PreVOC(n=22)	Beta(n=21)	Delta(n=81)	Deltaplus(n=96)	BA.1(n=41)	BA.2(n=617)	BA.2.75(n=204)	BA.5(n=31)	Recombinant(n=13)
G174T	174	G	T	1131	1	5'UTR	-	SNP	upstream_gene_variant	0	0	0	0	0	0	0.490196	0	0
G185T	185	G	T	1130	2	5'UTR	-	SNP	upstream_gene_variant	0	0	0	0	0	0.324149	0	0	0
C203T	203	C	T	1131	1	5'UTR	-	SNP	upstream_gene_variant	0	0	0	0	0	0	0.490196	0	0
G204T	204	G	T	1130	2	5'UTR	-	SNP	upstream_gene_variant	0	0	0	2.08333	0	0	0	0	0
G204A	204	G	A	1129	3	5'UTR	-	SNP	upstream_gene_variant	0	0	0	0	0	0	1.47059	0	0
G210T	210	G	T	957	175	5'UTR	-	SNP	upstream_gene_variant	0	0	87.6543	95.8333	12.1951	1.13452	0	0	0
G219A	219	G	A	1129	3	5'UTR	-	SNP	upstream_gene_variant	0	0	0	3.125	0	0	0	0	0
C233T	233	C	T	1129	3	5'UTR	-	SNP	upstream_gene_variant	0	0	0	0	0	0.486224	0	0	0
C241T	241	C	T	761	371	5'UTR	-	SNP	upstream_gene_variant	95.4545	100	87.6543	94.7917	56.0976	16.0454	22.0588	0	0
G242A	242	G	A	1130	2	5'UTR	-	SNP	upstream_gene_variant	0	0	0	2.08333	0	0	0	0	0
C245T	245	C	T	1131	1	5'UTR	-	SNP	upstream_gene_variant	0	0	0	1.04167	0	0	0	0	0
T249C	249	T	C	1128	4	5'UTR	-	SNP	upstream_gene_variant	0	0	0	4.16667	0	0	0	0	0
G252T	252	G	T	1131	1	5'UTR	-	SNP	upstream_gene_variant	0	0	0	1.04167	0	0	0	0	0
C313T	313	C	T	1131	1	ORF1ab	ORF1ab:p.16L	SNP	synonymous_variant	4.54545	0	0	0	0	0	0	0	0
G323A	323	G	A	1131	1	ORF1ab	ORF1ab:p.20V>I	SNP	missense_variant	4.54545	0	0	0	0	0	0	0	0
C335T	335	C	T	1128	4	ORF1ab	ORF1ab:p.24R>C	SNP	missense_variant	0	0	1.23457	0	7.31707	0	0	0	0
G347A	347	G	A	1129	3	ORF1ab	ORF1ab:p.28V>I	SNP	missense_variant	0	0	1.23457	2.08333	0	0	0	0	0
C364T	364	C	T	1130	2	ORF1ab	ORF1ab:p.33D	SNP	synonymous_variant	0	0	2.46914	0	0	0	0	0	0
C466T	466	C	T	1131	1	ORF1ab	ORF1ab:p.67P	SNP	synonymous_variant	0	0	0	1.04167	0	0	0	0	0
T493C	493	T	C	1129	3	ORF1ab	ORF1ab:p.76A	SNP	synonymous_variant	0	0	0	0	0	0.486224	0	0	0
C494A	494	C	A	1130	2	ORF1ab	ORF1ab:p.77R	SNP	synonymous_variant	0	0	0	2.08333	0	0	0	0	0
G526T	526	G	T	1124	8	ORF1ab	ORF1ab:p.87E>D	SNP	missense_variant	0	0	1.23457	7.29167	0	0	0	0	0
C539T	539	C	T	1131	1	ORF1ab	ORF1ab:p.92L>F	SNP	missense_variant	0	0	0	1.04167	0	0	0	0	0
A563T	563	A	T	1130	2	ORF1ab	ORF1ab:p.100S>C	SNP	missense_variant	0	0	0	2.08333	0	0	0	0	0
T670G	670	T	G	735	397	ORF1ab	ORF1ab:p.135S>R	SNP	missense_variant	0	0	0	0	2.43902	47.3258	47.0588	25.8065	0
C676T	676	C	T	1131	1	ORF1ab	ORF1ab:p.137G	SNP	synonymous_variant	0	0	0	0	0	0	0.490196	0	0
C683T	683	C	T	1130	2	ORF1ab	ORF1ab:p.140L	SNP	synonymous_variant	0	0	0	0	0	0.324149	0	0	0
C706T	706	C	T	1131	1	ORF1ab	ORF1ab:p.147D	SNP	synonymous_variant	0	0	0	1.04167	0	0	0	0	0
C717T	717	C	T	1131	1	ORF1ab	ORF1ab:p.151T>I	SNP	missense_variant	0	0	0	0	0	0.162075	0	0	0
A732G	732	A	G	1131	1	ORF1ab	ORF1ab:p.156D>G	SNP	missense_variant	0	0	0	0	0	0.162075	0	0	0
C745T	745	C	T	1131	1	ORF1ab	ORF1ab:p.160N	SNP	synonymous_variant	0	0	1.23457	0	0	0	0	0	0
G806A	806	G	A	1131	1	ORF1ab	ORF1ab:p.181A>T	SNP	missense_variant	0	0	0	0	0	0	0.490196	0	0
A808G	808	A	G	1131	1	ORF1ab	ORF1ab:p.181A	SNP	synonymous_variant	0	0	0	0	0	0.162075	0	0	0
C811T	811	C	T	1131	1	ORF1ab	ORF1ab:p.182Y	SNP	synonymous_variant	0	0	0	1.04167	0	0	0	0	0
T826C	826	T	C	1131	1	ORF1ab	ORF1ab:p.187D	SNP	synonymous_variant	0	0	0	1.04167	0	0	0	0	0
C865T	865	C	T	1131	1	ORF1ab	ORF1ab:p.200C	SNP	synonymous_variant	0	0	0	1.04167	0	0	0	0	0
G872T	872	G	T	1131	1	ORF1ab	ORF1ab:p.203D>Y	SNP	missense_variant	0	0	0	0	0	0.162075	0	0	0
C874T	874	C	T	1131	1	ORF1ab	ORF1ab:p.203D	SNP	synonymous_variant	0	0	0	0	0	0	0.490196	0	0
G881A	881	G	A	1131	1	ORF1ab	ORF1ab:p.206A>T	SNP	missense_variant	0	0	0	0	0	0	0.490196	0	0
T886C	886	T	C	1121	11	ORF1ab	ORF1ab:p.207R	SNP	synonymous_variant	0	0	0	0	0	1.78282	0	0	0
T908C	908	T	C	1131	1	ORF1ab	ORF1ab:p.215L	SNP	synonymous_variant	0	0	1.23457	0	0	0	0	0	0
C925T	925	C	T	1128	4	ORF1ab	ORF1ab:p.220D	SNP	synonymous_variant	0	0	0	2.08333	0	0.324149	0	0	0
C934T	934	C	T	1130	2	ORF1ab	ORF1ab:p.223D	SNP	synonymous_variant	0	0	0	1.04167	0	0	0.490196	0	0
T946C	946	T	C	1131	1	ORF1ab	ORF1ab:p.227G	SNP	synonymous_variant	0	0	0	1.04167	0	0	0	0	0
T978C	978	T	C	1131	1	ORF1ab	ORF1ab:p.238I>T	SNP	missense_variant	4.54545	0	0	0	0	0	0	0	0
G1048T	1048	G	T	1121	11	ORF1ab	ORF1ab:p.261K>N	SNP	missense_variant	0	0	1.23457	10.4167	0	0	0	0	0
A1065G	1065	A	G	1131	1	ORF1ab	ORF1ab:p.267N>S	SNP	missense_variant	0	0	0	0	0	0.162075	0	0	0
T1073C	1073	T	C	1131	1	ORF1ab	ORF1ab:p.270C>R	SNP	missense_variant	0	0	0	0	0	0	0.490196	0	0
A1080G	1080	A	G	1131	1	ORF1ab	ORF1ab:p.272N>S	SNP	missense_variant	0	0	0	0	0	0	0.490196	0	0
G1085T	1085	G	T	1131	1	ORF1ab	ORF1ab:p.274V>L	SNP	missense_variant	0	0	0	1.04167	0	0	0	0	0
A1087G	1087	A	G	1131	1	ORF1ab	ORF1ab:p.274V	SNP	synonymous_variant	0	0	0	1.04167	0	0	0	0	0
T1090C	1090	T	C	1131	1	ORF1ab	ORF1ab:p.275F	SNP	synonymous_variant	0	0	0	0	2.43902	0	0	0	0
T1094C	1094	T	C	1117	15	ORF1ab	ORF1ab:p.277L	SNP	synonymous_variant	68.1818	0	0	0	0	0	0	0	0
C1102T	1102	C	T	1130	2	ORF1ab	ORF1ab:p.279S	SNP	synonymous_variant	0	4.7619	0	0	0	0.162075	0	0	0
T1114G	1114	T	G	1131	1	ORF1ab	ORF1ab:p.283T	SNP	synonymous_variant	0	0	0	1.04167	0	0	0	0	0
C1122T	1122	C	T	1129	3	ORF1ab	ORF1ab:p.286P>L	SNP	missense_variant	0	0	2.46914	0	0	0.162075	0	0	0
GA1130G	1130	GA	G	1130	2	ORF1ab	ORF1ab:p.289E>X	Deletion	frameshift_variant	0	0	1.23457	0	0	0.162075	0	0	0
A1134G	1134	A	G	1131	1	ORF1ab	ORF1ab:p.290K>R	SNP	missense_variant	0	0	0	0	0	0.162075	0	0	0
G1141A	1141	G	A	1130	2	ORF1ab	ORF1ab:p.292K	SNP	synonymous_variant	0	0	1.23457	0	0	0.162075	0	0	0
C1150T	1150	C	T	1131	1	ORF1ab	ORF1ab:p.295G	SNP	synonymous_variant	0	0	0	0	0	0.162075	0	0	0
T1155C	1155	T	C	1131	1	ORF1ab	ORF1ab:p.297M>T	SNP	missense_variant	0	0	1.23457	0	0	0	0	0	0
C1170T	1170	C	T	1131	1	ORF1ab	ORF1ab:p.302S>F	SNP	missense_variant	0	0	0	0	0	0.162075	0	0	0
C1191T	1191	C	T	1107	25	ORF1ab	ORF1ab:p.309P>L	SNP	missense_variant	0	0	29.6296	1.04167	0	0	0	0	0
C1218T	1218	C	T	1131	1	ORF1ab	ORF1ab:p.318S>L	SNP	missense_variant	4.54545	0	0	0	0	0	0	0	0
C1267T	1267	C	T	1107	25	ORF1ab	ORF1ab:p.334G	SNP	synonymous_variant	0	0	29.6296	1.04167	0	0	0	0	0
C1281T	1281	C	T	1131	1	ORF1ab	ORF1ab:p.339A>V	SNP	missense_variant	0	0	0	0	0	0.162075	0	0	0
T1285G	1285	T	G	1131	1	ORF1ab	ORF1ab:p.340T	SNP	synonymous_variant	0	0	0	0	0	0.162075	0	0	0
C1288T	1288	C	T	1130	2	ORF1ab	ORF1ab:p.341C	SNP	synonymous_variant	0	0	0	0	0	0.324149	0	0	0
G1298A	1298	G	A	1130	2	ORF1ab	ORF1ab:p.345G>S	SNP	missense_variant	0	0	0	0	0	0.324149	0	0	0
C1314T	1314	C	T	1129	3	ORF1ab	ORF1ab:p.350T>I	SNP	missense_variant	0	0	0	0	0	0.324149	0.490196	0	0
C1347T	1347	C	T	1130	2	ORF1ab	ORF1ab:p.361P>L	SNP	missense_variant	0	0	0	0	0	0	0.490196	3.22581	0
A1350G	1350	A	G	1131	1	ORF1ab	ORF1ab:p.362Q>R	SNP	missense_variant	0	0	0	0	0	0	0.490196	0	0
A1371G	1371	A	G	1131	1	ORF1ab	ORF1ab:p.369Y>C	SNP	missense_variant	0	0	0	0	0	0.162075	0	0	0
C1387T	1387	C	T	1129	3	ORF1ab	ORF1ab:p.374H	SNP	synonymous_variant	0	0	0	1.04167	0	0.324149	0	0	0
C1420T	1420	C	T	1131	1	ORF1ab	ORF1ab:p.385A	SNP	synonymous_variant	0	0	0	0	0	0.162075	0	0	0
G1439T	1439	G	T	1131	1	ORF1ab	ORF1ab:p.392G>C	SNP	missense_variant	0	0	0	0	0	0	0.490196	0	0
G1440A	1440	G	A	1130	2	ORF1ab	ORF1ab:p.392G>D	SNP	missense_variant	0	0	0	0	0	0	0.490196	3.22581	0
C1450T	1450	C	T	1130	2	ORF1ab	ORF1ab:p.395T	SNP	synonymous_variant	0	0	0	0	0	0	0.980392	0	0
C1457T	1457	C	T	1130	2	ORF1ab	ORF1ab:p.398R>C	SNP	missense_variant	0	0	0	0	0	0.324149	0	0	0
G1464A	1464	G	A	1131	1	ORF1ab	ORF1ab:p.400G>D	SNP	missense_variant	0	0	0	0	0	0.162075	0	0	0
C1473T	1473	C	T	1131	1	ORF1ab	ORF1ab:p.403T>I	SNP	missense_variant	0	0	1.23457	0	0	0	0	0	0
C1480T	1480	C	T	1131	1	ORF1ab	ORF1ab:p.405A	SNP	synonymous_variant	0	0	1.23457	0	0	0	0	0	0
T1482A	1482	T	A	1131	1	ORF1ab	ORF1ab:p.406F>Y	SNP	missense_variant	0	0	0	0	0	0.162075	0	0	0
C1489T	1489	C	T	1119	13	ORF1ab	ORF1ab:p.408G	SNP	synonymous_variant	0	0	0	0	0	1.45867	0.980392	6.45161	0
T1570C	1570	T	C	1129	3	ORF1ab	ORF1ab:p.435H	SNP	synonymous_variant	0	0	0	0	0	0	1.47059	0	0
A1588G	1588	A	G	1131	1	ORF1ab	ORF1ab:p.441E	SNP	synonymous_variant	0	0	0	0	0	0.162075	0	0	0
C1627T	1627	C	T	1122	10	ORF1ab	ORF1ab:p.454L	SNP	synonymous_variant	0	0	0	0	0	0.162075	0.980392	19.3548	7.69231
A1635T	1635	A	T	1131	1	ORF1ab	ORF1ab:p.457E>V	SNP	missense_variant	0	0	1.23457	0	0	0	0	0	0
C1663T	1663	C	T	1131	1	ORF1ab	ORF1ab:p.466D	SNP	synonymous_variant	0	0	0	0	0	0.162075	0	0	0
T1683C	1683	T	C	1131	1	ORF1ab	ORF1ab:p.473I>T	SNP	missense_variant	0	0	0	0	0	0	0.490196	0	0
C1716T	1716	C	T	1131	1	ORF1ab	ORF1ab:p.484T>I	SNP	missense_variant	0	0	0	0	0	0.162075	0	0	0
C1722T	1722	C	T	1131	1	ORF1ab	ORF1ab:p.486A>V	SNP	missense_variant	0	0	0	0	0	0.162075	0	0	0
G1738T	1738	G	T	1129	3	ORF1ab	ORF1ab:p.491V	SNP	synonymous_variant	0	0	0	1.04167	0	0	0.980392	0	0
G1742A	1742	G	A	1131	1	ORF1ab	ORF1ab:p.493G>S	SNP	missense_variant	0	0	0	0	0	0	0	3.22581	0
G1747A	1747	G	A	1129	3	ORF1ab	ORF1ab:p.494L	SNP	synonymous_variant	0	0	0	0	0	0.486224	0	0	0
C1758T	1758	C	T	1130	2	ORF1ab	ORF1ab:p.498A>V	SNP	missense_variant	0	0	0	1.04167	0	0	0.490196	0	0
G1772A	1772	G	A	1131	1	ORF1ab	ORF1ab:p.503V>I	SNP	missense_variant	0	0	0	0	0	0.162075	0	0	0
C1780T	1780	C	T	1131	1	ORF1ab	ORF1ab:p.505S	SNP	synonymous_variant	0	0	0	0	0	0	0	3.22581	0
A1807C	1807	A	C	1131	1	ORF1ab	ORF1ab:p.514G	SNP	synonymous_variant	0	0	0	0	0	0.162075	0	0	0
G1843A	1843	G	A	1130	2	ORF1ab	ORF1ab:p.526Q	SNP	synonymous_variant	0	0	0	0	0	0.324149	0	0	0
T1864G	1864	T	G	1129	3	ORF1ab	ORF1ab:p.533L	SNP	synonymous_variant	0	0	0	0	0	0.486224	0	0	0
C1884T	1884	C	T	1130	2	ORF1ab	ORF1ab:p.540A>V	SNP	missense_variant	0	0	0	0	0	0	0.980392	0	0
T1891C	1891	T	C	1131	1	ORF1ab	ORF1ab:p.542R	SNP	synonymous_variant	0	0	0	0	0	0.162075	0	0	0
A1900G	1900	A	G	1130	2	ORF1ab	ORF1ab:p.545R	SNP	synonymous_variant	0	0	0	1.04167	0	0.162075	0	0	0
C1912T	1912	C	T	1129	3	ORF1ab	ORF1ab:p.549S	SNP	synonymous_variant	0	0	0	0	0	0.486224	0	0	0
C1915T	1915	C	T	1131	1	ORF1ab	ORF1ab:p.550R	SNP	synonymous_variant	0	0	0	0	0	0.162075	0	0	0
C1931A	1931	C	A	1131	1	ORF1ab	ORF1ab:p.556Q>K	SNP	missense_variant	0	0	0	0	0	0.162075	0	0	0
C1943T	1943	C	T	1130	2	ORF1ab	ORF1ab:p.560R>C	SNP	missense_variant	0	0	0	0	0	0	0.980392	0	0
T1947C	1947	T	C	1129	3	ORF1ab	ORF1ab:p.561V>A	SNP	missense_variant	0	14.2857	0	0	0	0	0	0	0
T1948C	1948	T	C	1131	1	ORF1ab	ORF1ab:p.561V	SNP	synonymous_variant	0	0	0	0	0	0.162075	0	0	0
A1989G	1989	A	G	1131	1	ORF1ab	ORF1ab:p.575Q>R	SNP	missense_variant	0	0	1.23457	0	0	0	0	0	0
G2035T	2035	G	T	1131	1	ORF1ab	ORF1ab:p.590L>F	SNP	missense_variant	0	0	0	1.04167	0	0	0	0	0
C2040A	2040	C	A	1130	2	ORF1ab	ORF1ab:p.592T>N	SNP	missense_variant	0	0	0	0	0	0	0.980392	0	0
C2048T	2048	C	T	1131	1	ORF1ab	ORF1ab:p.595L	SNP	synonymous_variant	0	0	0	0	0	0	0.490196	0	0
G2075T	2075	G	T	1131	1	ORF1ab	ORF1ab:p.604G>C	SNP	missense_variant	0	0	0	1.04167	0	0	0	0	0
G2078A	2078	G	A	1131	1	ORF1ab	ORF1ab:p.605V>I	SNP	missense_variant	0	0	0	0	0	0.162075	0	0	0
G2086A	2086	G	A	1131	1	ORF1ab	ORF1ab:p.607Q	SNP	synonymous_variant	0	0	0	0	0	0.162075	0	0	0
G2089C	2089	G	C	1130	2	ORF1ab	ORF1ab:p.608L>F	SNP	missense_variant	0	0	0	0	0	0.324149	0	0	0
G2098T	2098	G	T	1129	3	ORF1ab	ORF1ab:p.611Q>H	SNP	missense_variant	0	0	0	0	0	0.486224	0	0	0
C2113T	2113	C	T	1131	1	ORF1ab	ORF1ab:p.616I	SNP	synonymous_variant	0	0	0	0	0	0	0.490196	0	0
C2143T	2143	C	T	1130	2	ORF1ab	ORF1ab:p.626P	SNP	synonymous_variant	0	0	0	0	0	0.162075	0.490196	0	0
C2147T	2147	C	T	1127	5	ORF1ab	ORF1ab:p.628L>F	SNP	missense_variant	0	0	0	0	0	0.486224	0.490196	3.22581	0
G2155T	2155	G	T	1131	1	ORF1ab	ORF1ab:p.630W>C	SNP	missense_variant	0	0	0	0	0	0.162075	0	0	0
G2164A	2164	G	A	1131	1	ORF1ab	ORF1ab:p.633E	SNP	synonymous_variant	0	0	0	0	0	0.162075	0	0	0
C2189T	2189	C	T	1131	1	ORF1ab	ORF1ab:p.642L>F	SNP	missense_variant	0	0	0	0	0	0	0.490196	0	0
AG2194A	2194	AG	A	1131	1	#N/A	#N/A	#N/A	#N/A	0	0	0	0	0	0.162075	0	0	0
G2198A	2198	G	A	1130	2	ORF1ab	ORF1ab:p.645G>S	SNP	missense_variant	0	0	0	0	0	0.162075	0.490196	0	0
T2230C	2230	T	C	1131	1	ORF1ab	ORF1ab:p.655C	SNP	synonymous_variant	0	0	0	1.04167	0	0	0	0	0
A2240G	2240	A	G	1131	1	ORF1ab	ORF1ab:p.659I>V	SNP	missense_variant	0	0	0	0	0	0.162075	0	0	0
C2245T	2245	C	T	1131	1	ORF1ab	ORF1ab:p.660V	SNP	synonymous_variant	0	0	0	1.04167	0	0	0	0	0
C2299T	2299	C	T	1131	1	ORF1ab	ORF1ab:p.678F	SNP	synonymous_variant	0	0	1.23457	0	0	0	0	0	0
G2309C	2309	G	C	1131	1	ORF1ab	ORF1ab:p.682V>L	SNP	missense_variant	0	0	0	0	0	0.162075	0	0	0
T2314C	2314	T	C	1131	1	ORF1ab	ORF1ab:p.683N	SNP	synonymous_variant	0	0	0	1.04167	0	0	0	0	0
G2323A	2323	G	A	1131	1	ORF1ab	ORF1ab:p.686L	SNP	synonymous_variant	0	0	0	1.04167	0	0	0	0	0
C2334T	2334	C	T	1131	1	ORF1ab	ORF1ab:p.690A>V	SNP	missense_variant	0	4.7619	0	0	0	0	0	0	0
C2338T	2338	C	T	1129	3	ORF1ab	ORF1ab:p.691D	SNP	synonymous_variant	0	0	0	0	0	0.486224	0	0	0
C2395T	2395	C	T	1131	1	ORF1ab	ORF1ab:p.710V	SNP	synonymous_variant	0	0	0	0	0	0.162075	0	0	0
G2398A	2398	G	A	1131	1	ORF1ab	ORF1ab:p.711T	SNP	synonymous_variant	0	0	1.23457	0	0	0	0	0	0
C2453T	2453	C	T	1131	1	ORF1ab	ORF1ab:p.730L>F	SNP	missense_variant	0	4.7619	0	0	0	0	0	0	0
C2455T	2455	C	T	1131	1	ORF1ab	ORF1ab:p.730L	SNP	synonymous_variant	0	0	0	1.04167	0	0	0	0	0
C2470T	2470	C	T	1131	1	ORF1ab	ORF1ab:p.735A	SNP	synonymous_variant	0	0	0	0	2.43902	0	0	0	0
C2485T	2485	C	T	1131	1	ORF1ab	ORF1ab:p.740I	SNP	synonymous_variant	0	0	0	0	0	0.162075	0	0	0
C2488T	2488	C	T	1128	4	ORF1ab	ORF1ab:p.741F	SNP	synonymous_variant	0	0	0	0	0	0.324149	0.980392	0	0
A2497C	2497	A	C	1131	1	ORF1ab	ORF1ab:p.744G	SNP	synonymous_variant	0	0	0	1.04167	0	0	0	0	0
C2509T	2509	C	T	1127	5	ORF1ab	ORF1ab:p.748P	SNP	synonymous_variant	0	0	4.93827	1.04167	0	0	0	0	0
A2514C	2514	A	C	1131	1	ORF1ab	ORF1ab:p.750E>A	SNP	missense_variant	0	0	1.23457	0	0	0	0	0	0
G2518T	2518	G	T	1130	2	ORF1ab	ORF1ab:p.751V	SNP	synonymous_variant	0	0	0	2.08333	0	0	0	0	0
C2523T	2523	C	T	1131	1	ORF1ab	ORF1ab:p.753T>I	SNP	missense_variant	0	0	0	1.04167	0	0	0	0	0
G2527A	2527	G	A	1131	1	ORF1ab	ORF1ab:p.754E	SNP	synonymous_variant	0	0	0	0	0	0	0.490196	0	0
C2536T	2536	C	T	1128	4	ORF1ab	ORF1ab:p.757V	SNP	synonymous_variant	0	0	2.46914	1.04167	0	0.162075	0	0	0
C2544T	2544	C	T	1131	1	ORF1ab	ORF1ab:p.760T>I	SNP	missense_variant	0	4.7619	0	0	0	0	0	0	0
A2560G	2560	A	G	1130	2	ORF1ab	ORF1ab:p.765P	SNP	synonymous_variant	0	0	0	2.08333	0	0	0	0	0
A2568G	2568	A	G	1123	9	ORF1ab	ORF1ab:p.768Q>R	SNP	missense_variant	0	0	0	0	0	1.45867	0	0	0
T2578C	2578	T	C	1131	1	ORF1ab	ORF1ab:p.771S	SNP	synonymous_variant	0	0	0	0	0	0	0.490196	0	0
C2610T	2610	C	T	1130	2	ORF1ab	ORF1ab:p.782P>L	SNP	missense_variant	0	0	0	0	0	0.324149	0	0	0
C2644T	2644	C	T	1130	2	ORF1ab	ORF1ab:p.793I	SNP	synonymous_variant	0	0	0	2.08333	0	0	0	0	0
A2655G	2655	A	G	1131	1	ORF1ab	ORF1ab:p.797E>G	SNP	missense_variant	0	0	0	0	0	0	0.490196	0	0
C2695T	2695	C	T	1128	4	ORF1ab	ORF1ab:p.810N	SNP	synonymous_variant	0	0	0	1.04167	0	0.162075	0.980392	0	0
C2706T	2706	C	T	1128	4	ORF1ab	ORF1ab:p.814T>I	SNP	missense_variant	0	0	2.46914	0	0	0.324149	0	0	0
G2744T	2744	G	T	1129	3	ORF1ab	ORF1ab:p.827D>Y	SNP	missense_variant	0	0	0	0	0	0.486224	0	0	0
G2782T	2782	G	T	1131	1	ORF1ab	ORF1ab:p.839V	SNP	synonymous_variant	0	0	0	1.04167	0	0	0	0	0
T2785C	2785	T	C	1130	2	ORF1ab	ORF1ab:p.840N	SNP	synonymous_variant	0	0	0	1.04167	0	0.162075	0	0	0
C2788T	2788	C	T	1131	1	ORF1ab	ORF1ab:p.841I	SNP	synonymous_variant	0	0	0	0	0	0.162075	0	0	0
C2788A	2788	C	A	1131	1	ORF1ab	ORF1ab:p.841I	SNP	synonymous_variant	0	0	0	0	0	0	0.490196	0	0
C2790T	2790	C	T	605	527	ORF1ab	ORF1ab:p.842T>I	SNP	missense_variant	0	0	0	0	7.31707	59.9676	69.6078	38.7097	0
T2800C	2800	T	C	1128	4	ORF1ab	ORF1ab:p.845L	SNP	synonymous_variant	0	0	0	0	0	0	1.96078	0	0
A2832G	2832	A	G	1122	10	ORF1ab	ORF1ab:p.856K>R	SNP	missense_variant	0	0	0	0	24.3902	0	0	0	0
C2862T	2862	C	T	1131	1	ORF1ab	ORF1ab:p.866T>I	SNP	missense_variant	0	0	0	0	0	0	0.490196	0	0
G2875A	2875	G	A	1131	1	ORF1ab	ORF1ab:p.870E	SNP	synonymous_variant	0	0	0	0	0	0.162075	0	0	0
G2885T	2885	G	T	1130	2	ORF1ab	ORF1ab:p.874V>F	SNP	missense_variant	0	0	0	0	0	0.324149	0	0	0
G2900A	2900	G	A	1131	1	ORF1ab	ORF1ab:p.879V>I	SNP	missense_variant	0	0	0	0	0	0.162075	0	0	0
T2924G	2924	T	G	1131	1	ORF1ab	ORF1ab:p.887S>A	SNP	missense_variant	0	0	0	0	0	0.162075	0	0	0
T2970C	2970	T	C	1131	1	ORF1ab	ORF1ab:p.902M>T	SNP	missense_variant	0	0	0	0	0	0	0.490196	0	0
C2973T	2973	C	T	1131	1	ORF1ab	ORF1ab:p.903A>V	SNP	missense_variant	0	0	0	0	0	0	0.490196	0	0
C2980T	2980	C	T	1131	1	ORF1ab	ORF1ab:p.905Y	SNP	synonymous_variant	0	0	0	0	0	0	0.490196	0	0
T2998A	2998	T	A	1131	1	ORF1ab	ORF1ab:p.911S	SNP	synonymous_variant	0	0	0	0	0	0	0.490196	0	0
A3003G	3003	A	G	1130	2	ORF1ab	ORF1ab:p.913E>G	SNP	missense_variant	0	0	0	2.08333	0	0	0	0	0
C3033CT	3033	C	CT	1127	5	ORF1ab	ORF1ab:p.923S>SX	Insertion	frameshift_variant	0	0	0	1.04167	2.43902	0.162075	0.980392	0	0
C3037T	3037	C	T	392	740	ORF1ab	ORF1ab:p.924F	SNP	synonymous_variant	18.1818	47.619	44.4444	60.4167	70.7317	70.3404	74.5098	51.6129	7.69231
T3049A	3049	T	A	1130	2	ORF1ab	ORF1ab:p.928D>E	SNP	missense_variant	0	0	0	0	0	0.324149	0	0	0
G3050A	3050	G	A	1130	2	ORF1ab	ORF1ab:p.929E>K	SNP	missense_variant	0	0	0	0	0	0.324149	0	0	0
G3052A	3052	G	A	1130	2	ORF1ab	ORF1ab:p.929E	SNP	synonymous_variant	0	0	2.46914	0	0	0	0	0	0
G3068T	3068	G	T	1131	1	ORF1ab	ORF1ab:p.935D>Y	SNP	missense_variant	0	0	0	0	0	0.162075	0	0	0
A3082G	3082	A	G	1131	1	ORF1ab	ORF1ab:p.939E	SNP	synonymous_variant	0	0	0	0	0	0.162075	0	0	0
C3096T	3096	C	T	1131	1	ORF1ab	ORF1ab:p.944S>L	SNP	missense_variant	0	0	0	0	0	0	0.490196	0	0
G3145A	3145	G	A	1126	6	ORF1ab	ORF1ab:p.960L	SNP	synonymous_variant	0	0	0	0	0	0.648298	0.980392	0	0
G3152A	3152	G	A	1130	2	ORF1ab	ORF1ab:p.963G>S	SNP	missense_variant	0	0	0	2.08333	0	0	0	0	0
T3154C	3154	T	C	1131	1	ORF1ab	ORF1ab:p.963G	SNP	synonymous_variant	0	0	0	0	2.43902	0	0	0	0
C3168T	3168	C	T	1131	1	ORF1ab	ORF1ab:p.968A>V	SNP	missense_variant	0	0	0	0	0	0.162075	0	0	0
C3176T	3176	C	T	1130	2	ORF1ab	ORF1ab:p.971P>S	SNP	missense_variant	0	0	0	0	0	0.162075	0.490196	0	0
C3177T	3177	C	T	1131	1	ORF1ab	ORF1ab:p.971P>L	SNP	missense_variant	0	0	0	1.04167	0	0	0	0	0
A3205T	3205	A	T	1131	1	ORF1ab	ORF1ab:p.980L>F	SNP	missense_variant	0	0	0	1.04167	0	0	0	0	0
T3247C	3247	T	C	1131	1	ORF1ab	ORF1ab:p.994S	SNP	synonymous_variant	0	0	0	0	0	0	0.490196	0	0
G3251T	3251	G	T	1131	1	ORF1ab	ORF1ab:p.996D>Y	SNP	missense_variant	0	0	1.23457	0	0	0	0	0	0
C3264T	3264	C	T	1126	6	ORF1ab	ORF1ab:p.1000T>I	SNP	missense_variant	0	0	0	0	0	0.972447	0	0	0
C3267T	3267	C	T	1130	2	ORF1ab	ORF1ab:p.1001T>I	SNP	missense_variant	0	4.7619	0	0	0	0	0	3.22581	0
A3273G	3273	A	G	1131	1	ORF1ab	ORF1ab:p.1003Q>R	SNP	missense_variant	0	0	0	1.04167	0	0	0	0	0
T3289C	3289	T	C	1131	1	ORF1ab	ORF1ab:p.1008V	SNP	synonymous_variant	0	0	0	0	0	0	0.490196	0	0
T3306C	3306	T	C	1114	18	ORF1ab	ORF1ab:p.1014M>T	SNP	missense_variant	0	0	0	0	0	2.91734	0	0	0
T3313C	3313	T	C	1131	1	ORF1ab	ORF1ab:p.1016L	SNP	synonymous_variant	0	0	0	0	0	0.162075	0	0	0
C3317A	3317	C	A	1131	1	ORF1ab	ORF1ab:p.1018P>T	SNP	missense_variant	0	0	0	0	0	0	0.490196	0	0
T3321C	3321	T	C	1131	1	ORF1ab	ORF1ab:p.1019V>A	SNP	missense_variant	0	0	0	0	0	0.162075	0	0	0
G3340T	3340	G	T	1131	1	ORF1ab	ORF1ab:p.1025V	SNP	synonymous_variant	0	0	0	0	0	0	0.490196	0	0
G3351T	3351	G	T	1122	10	ORF1ab	ORF1ab:p.1029S>I	SNP	missense_variant	0	0	0	0	0	1.45867	0	3.22581	0
C3365T	3365	C	T	1131	1	ORF1ab	ORF1ab:p.1034L>F	SNP	missense_variant	0	0	0	0	0	0.162075	0	0	0
C3411T	3411	C	T	1131	1	ORF1ab	ORF1ab:p.1049A>V	SNP	missense_variant	0	0	0	0	0	0.162075	0	0	0
G3431T	3431	G	T	1129	3	ORF1ab	ORF1ab:p.1056V>L	SNP	missense_variant	0	0	0	0	0	0.486224	0	0	0
G3482A	3482	G	A	1131	1	ORF1ab	ORF1ab:p.1073G>R	SNP	missense_variant	0	0	0	0	0	0.162075	0	0	0
C3487T	3487	C	T	1131	1	ORF1ab	ORF1ab:p.1074A	SNP	synonymous_variant	0	0	0	1.04167	0	0	0	0	0
A3504G	3504	A	G	1131	1	ORF1ab	ORF1ab:p.1080N>S	SNP	missense_variant	0	0	0	0	0	0	0	0	7.69231
C3511T	3511	C	T	1131	1	ORF1ab	ORF1ab:p.1082A	SNP	synonymous_variant	0	0	0	1.04167	0	0	0	0	0
T3529C	3529	T	C	1131	1	ORF1ab	ORF1ab:p.1088D	SNP	synonymous_variant	0	0	0	0	0	0	0.490196	0	0
A3637G	3637	A	G	1131	1	ORF1ab	ORF1ab:p.1124K	SNP	synonymous_variant	0	0	0	0	0	0	0.490196	0	0
G3638T	3638	G	T	1131	1	ORF1ab	ORF1ab:p.1125G>C	SNP	missense_variant	0	0	0	0	0	0	0.490196	0	0
A3647G	3647	A	G	1131	1	ORF1ab	ORF1ab:p.1128I>V	SNP	missense_variant	0	0	0	1.04167	0	0	0	0	0
C3653T	3653	C	T	1131	1	ORF1ab	ORF1ab:p.1130L>F	SNP	missense_variant	0	0	0	1.04167	0	0	0	0	0
A3684T	3684	A	T	1131	1	ORF1ab	ORF1ab:p.1140Q>L	SNP	missense_variant	0	0	0	0	0	0.162075	0	0	0
G3685A	3685	G	A	1131	1	ORF1ab	ORF1ab:p.1140Q	SNP	synonymous_variant	0	0	0	0	0	0.162075	0	0	0
C3686A	3686	C	A	1131	1	ORF1ab	ORF1ab:p.1141H>N	SNP	missense_variant	0	0	0	0	0	0.162075	0	0	0
C3704A	3704	C	A	1131	1	ORF1ab	ORF1ab:p.1147P>T	SNP	missense_variant	0	0	0	0	0	0	0.490196	0	0
T3710C	3710	T	C	1131	1	ORF1ab	ORF1ab:p.1149L	SNP	synonymous_variant	0	0	0	0	0	0.162075	0	0	0
G3720A	3720	G	A	1131	1	ORF1ab	ORF1ab:p.1152G>D	SNP	missense_variant	0	0	0	0	0	0.162075	0	0	0
G3728T	3728	G	T	1131	1	ORF1ab	ORF1ab:p.1155G>C	SNP	missense_variant	0	0	0	0	0	0.162075	0	0	0
C3737T	3737	C	T	1131	1	ORF1ab	ORF1ab:p.1158P>S	SNP	missense_variant	0	0	1.23457	0	0	0	0	0	0
C3738A	3738	C	A	1126	6	ORF1ab	ORF1ab:p.1158P>H	SNP	missense_variant	0	0	4.93827	1.04167	0	0.162075	0	0	0
C3743T	3743	C	T	1131	1	ORF1ab	ORF1ab:p.1160H>Y	SNP	missense_variant	0	0	0	0	0	0.162075	0	0	0
C3768T	3768	C	T	1131	1	ORF1ab	ORF1ab:p.1168T>I	SNP	missense_variant	0	0	0	0	0	0.162075	0	0	0
T3771C	3771	T	C	1131	1	ORF1ab	ORF1ab:p.1169V>A	SNP	missense_variant	0	0	0	0	0	0.162075	0	0	0
C3773T	3773	C	T	1131	1	ORF1ab	ORF1ab:p.1170R>C	SNP	missense_variant	0	0	0	1.04167	0	0	0	0	0
G3774A	3774	G	A	1130	2	ORF1ab	ORF1ab:p.1170R>H	SNP	missense_variant	0	0	0	1.04167	0	0	0.490196	0	0
C3796T	3796	C	T	1009	123	ORF1ab	ORF1ab:p.1177V	SNP	synonymous_variant	0	0	0	0	0	0.324149	56.3725	16.129	7.69231
C3821T	3821	C	T	1129	3	ORF1ab	ORF1ab:p.1186L>F	SNP	missense_variant	0	0	0	0	0	0	1.47059	0	0
T3835G	3835	T	G	1131	1	ORF1ab	ORF1ab:p.1190F>L	SNP	missense_variant	0	0	0	0	0	0	0.490196	0	0
G3871T	3871	G	T	1116	16	ORF1ab	ORF1ab:p.1202K>N	SNP	missense_variant	0	0	2.46914	0	0	2.10697	0	3.22581	0
T3886C	3886	T	C	1131	1	ORF1ab	ORF1ab:p.1207P	SNP	synonymous_variant	0	0	0	0	0	0	0.490196	0	0
C3927T	3927	C	T	1009	123	ORF1ab	ORF1ab:p.1221S>L	SNP	missense_variant	0	0	0	0	0	0	56.8627	22.5806	0
A3959G	3959	A	G	1130	2	ORF1ab	ORF1ab:p.1232I>V	SNP	missense_variant	0	0	0	0	0	0	0.980392	0	0
C3961T	3961	C	T	1130	2	ORF1ab	ORF1ab:p.1232I	SNP	synonymous_variant	0	0	0	0	0	0.324149	0	0	0
A4015G	4015	A	G	1131	1	ORF1ab	ORF1ab:p.1250T	SNP	synonymous_variant	0	0	0	0	0	0	0	3.22581	0
T4096G	4096	T	G	1131	1	ORF1ab	ORF1ab:p.1277T	SNP	synonymous_variant	0	0	0	0	2.43902	0	0	0	0
C4099T	4099	C	T	1131	1	ORF1ab	ORF1ab:p.1278F	SNP	synonymous_variant	0	0	0	0	0	0	0.490196	0	0
A4103G	4103	A	G	1131	1	ORF1ab	ORF1ab:p.1280K>E	SNP	missense_variant	0	0	0	1.04167	0	0	0	0	0
G4136T	4136	G	T	1131	1	ORF1ab	ORF1ab:p.1291V>F	SNP	missense_variant	0	4.7619	0	0	0	0	0	0	0
G4181T	4181	G	T	1121	11	ORF1ab	ORF1ab:p.1306A>S	SNP	missense_variant	0	0	7.40741	5.20833	0	0	0	0	0
G4184A	4184	G	A	1126	6	ORF1ab	ORF1ab:p.1307G>S	SNP	missense_variant	0	0	0	0	0	0.972447	0	0	0
A4411T	4411	A	T	1130	2	ORF1ab	ORF1ab:p.1382A	SNP	synonymous_variant	0	0	0	2.08333	0	0	0	0	0
A4416C	4416	A	C	1131	1	ORF1ab	ORF1ab:p.1384E>A	SNP	missense_variant	0	0	1.23457	0	0	0	0	0	0
C4423T	4423	C	T	1131	1	ORF1ab	ORF1ab:p.1386R	SNP	synonymous_variant	0	0	0	0	0	0	0.490196	0	0
C4455T	4455	C	T	1130	2	ORF1ab	ORF1ab:p.1397A>V	SNP	missense_variant	0	0	1.23457	1.04167	0	0	0	0	0
G4502A	4502	G	A	1130	2	ORF1ab	ORF1ab:p.1413E>K	SNP	missense_variant	0	0	0	2.08333	0	0	0	0	0
G4508A	4508	G	A	1131	1	ORF1ab	ORF1ab:p.1415V>M	SNP	missense_variant	0	0	0	0	0	0.162075	0	0	0
G4510T	4510	G	T	1131	1	ORF1ab	ORF1ab:p.1415V	SNP	synonymous_variant	0	0	0	0	0	0.162075	0	0	0
G4527A	4527	G	A	1125	7	ORF1ab	ORF1ab:p.1421R>K	SNP	missense_variant	0	0	0	0	0	1.13452	0	0	0
A4528G	4528	A	G	1128	4	ORF1ab	ORF1ab:p.1421R	SNP	synonymous_variant	0	0	0	0	0	0	1.96078	0	0
C4570T	4570	C	T	1131	1	ORF1ab	ORF1ab:p.1435I	SNP	synonymous_variant	0	0	0	1.04167	0	0	0	0	0
A4576T	4576	A	T	1131	1	ORF1ab	ORF1ab:p.1437T	SNP	synonymous_variant	0	0	0	0	0	0.162075	0	0	0
T4579A	4579	T	A	1131	1	ORF1ab	ORF1ab:p.1438L	SNP	synonymous_variant	0	0	0	0	0	0.162075	0	0	0
C4586T	4586	C	T	1027	105	ORF1ab	ORF1ab:p.1441L	SNP	synonymous_variant	0	0	2.46914	0	0	0	49.0196	9.67742	0
G4649T	4649	G	T	1130	2	ORF1ab	ORF1ab:p.1462A>S	SNP	missense_variant	0	0	1.23457	1.04167	0	0	0	0	0
T4690C	4690	T	C	1131	1	ORF1ab	ORF1ab:p.1475V	SNP	synonymous_variant	0	0	0	0	0	0	0	3.22581	0
C4763T	4763	C	T	1131	1	ORF1ab	ORF1ab:p.1500H>Y	SNP	missense_variant	0	0	0	0	0	0.162075	0	0	0
T4771C	4771	T	C	1131	1	ORF1ab	ORF1ab:p.1502I	SNP	synonymous_variant	0	4.7619	0	0	0	0	0	0	0
C4784T	4784	C	T	1130	2	ORF1ab	ORF1ab:p.1507L>F	SNP	missense_variant	0	0	0	1.04167	0	0	0	3.22581	0
T4786C	4786	T	C	1131	1	ORF1ab	ORF1ab:p.1507L	SNP	synonymous_variant	0	0	0	0	0	0	0.490196	0	0
C4794T	4794	C	T	1131	1	ORF1ab	ORF1ab:p.1510S>F	SNP	missense_variant	0	0	0	0	0	0.162075	0	0	0
A4831G	4831	A	G	1131	1	ORF1ab	ORF1ab:p.1522Q	SNP	synonymous_variant	0	0	0	1.04167	0	0	0	0	0
A4860G	4860	A	G	1130	2	ORF1ab	ORF1ab:p.1532D>G	SNP	missense_variant	0	0	2.46914	0	0	0	0	0	0
A4870G	4870	A	G	1131	1	ORF1ab	ORF1ab:p.1535V	SNP	synonymous_variant	0	0	0	0	0	0.162075	0	0	0
T4874C	4874	T	C	1131	1	ORF1ab	ORF1ab:p.1537Y>H	SNP	missense_variant	0	0	0	0	0	0.162075	0	0	0
G4881A	4881	G	A	1129	3	ORF1ab	ORF1ab:p.1539S>N	SNP	missense_variant	0	0	0	0	0	0.486224	0	0	0
C4893T	4893	C	T	1130	2	ORF1ab	ORF1ab:p.1543T>I	SNP	missense_variant	0	0	0	0	0	0.324149	0	0	0
C4918T	4918	C	T	1127	5	ORF1ab	ORF1ab:p.1551I	SNP	synonymous_variant	0	0	0	0	0	0.810373	0	0	0
G4962A	4962	G	A	1131	1	ORF1ab	ORF1ab:p.1566R>K	SNP	missense_variant	0	0	0	0	0	0.162075	0	0	0
C4965T	4965	C	T	1126	6	ORF1ab	ORF1ab:p.1567T>I	SNP	missense_variant	0	0	6.17284	1.04167	0	0	0	0	0
G5012T	5012	G	T	1131	1	ORF1ab	ORF1ab:p.1583V>F	SNP	missense_variant	0	0	1.23457	0	0	0	0	0	0
T5016C	5016	T	C	1131	1	ORF1ab	ORF1ab:p.1584V>A	SNP	missense_variant	0	0	0	0	0	0.162075	0	0	0
C5140T	5140	C	T	1130	2	ORF1ab	ORF1ab:p.1625D	SNP	synonymous_variant	0	0	1.23457	1.04167	0	0	0	0	0
C5167T	5167	C	T	1131	1	ORF1ab	ORF1ab:p.1634Y	SNP	synonymous_variant	0	0	0	0	0	0.162075	0	0	0
C5178T	5178	C	T	1131	1	ORF1ab	ORF1ab:p.1638T>I	SNP	missense_variant	0	0	0	0	0	0.162075	0	0	0
C5183T	5183	C	T	1024	108	ORF1ab	ORF1ab:p.1640P>S	SNP	missense_variant	0	0	2.46914	0	0	0	50.4902	9.67742	0
C5184T	5184	C	T	1113	19	ORF1ab	ORF1ab:p.1640P>L	SNP	missense_variant	0	0	19.7531	3.125	0	0	0	0	0
C5192T	5192	C	T	1124	8	ORF1ab	ORF1ab:p.1643L	SNP	synonymous_variant	0	0	0	0	0	0.486224	2.45098	0	0
C5239T	5239	C	T	1127	5	ORF1ab	ORF1ab:p.1658Y	SNP	synonymous_variant	0	0	0	1.04167	0	0.486224	0.490196	0	0
A5264G	5264	A	G	1131	1	ORF1ab	ORF1ab:p.1667I>V	SNP	missense_variant	0	0	0	0	0	0.162075	0	0	0
C5314T	5314	C	T	1131	1	ORF1ab	ORF1ab:p.1683L	SNP	synonymous_variant	0	0	0	0	0	0.162075	0	0	0
A5353G	5353	A	G	1131	1	ORF1ab	ORF1ab:p.1696Q	SNP	synonymous_variant	0	0	0	0	0	0	0.490196	0	0
G5378A	5378	G	A	1128	4	ORF1ab	ORF1ab:p.1705G>S	SNP	missense_variant	0	0	0	0	0	0.648298	0	0	0
T5386G	5386	T	G	1112	20	ORF1ab	ORF1ab:p.1707A	SNP	synonymous_variant	0	0	0	0	36.5854	0.810373	0	0	0
C5388A	5388	C	A	1131	1	ORF1ab	ORF1ab:p.1708A>D	SNP	missense_variant	0	4.7619	0	0	0	0	0	0	0
C5392T	5392	C	T	1128	4	ORF1ab	ORF1ab:p.1709N	SNP	synonymous_variant	0	0	0	3.125	0	0.162075	0	0	0
C5392CT	5392	C	CT	1130	2	ORF1ab	ORF1ab:p.1709N>NX	Insertion	frameshift_variant	0	0	0	0	4.87805	0	0	0	0
C5427T	5427	C	T	1129	3	ORF1ab	ORF1ab:p.1721T>I	SNP	missense_variant	0	0	0	0	0	0.486224	0	0	0
T5464C	5464	T	C	1131	1	ORF1ab	ORF1ab:p.1733S	SNP	synonymous_variant	0	0	0	1.04167	0	0	0	0	0
C5467T	5467	C	T	1131	1	ORF1ab	ORF1ab:p.1734Y	SNP	synonymous_variant	0	0	0	0	0	0	0.490196	0	0
A5475G	5475	A	G	1131	1	ORF1ab	ORF1ab:p.1737Q>R	SNP	missense_variant	0	0	0	0	0	0.162075	0	0	0
C5512T	5512	C	T	1131	1	ORF1ab	ORF1ab:p.1749N	SNP	synonymous_variant	0	0	0	0	0	0	0.490196	0	0
G5515T	5515	G	T	1129	3	ORF1ab	ORF1ab:p.1750V	SNP	synonymous_variant	0	0	0	0	0	0.162075	0	6.45161	0
C5526T	5526	C	T	1131	1	ORF1ab	ORF1ab:p.1754T>I	SNP	missense_variant	0	0	1.23457	0	0	0	0	0	0
T5559C	5559	T	C	1131	1	ORF1ab	ORF1ab:p.1765V>A	SNP	missense_variant	0	0	0	0	0	0.162075	0	0	0
C5575T	5575	C	T	1131	1	ORF1ab	ORF1ab:p.1770Y	SNP	synonymous_variant	0	0	0	0	0	0	0	3.22581	0
A5584G	5584	A	G	1130	2	ORF1ab	ORF1ab:p.1773T	SNP	synonymous_variant	0	0	1.23457	1.04167	0	0	0	0	0
G5594A	5594	G	A	1131	1	ORF1ab	ORF1ab:p.1777E>K	SNP	missense_variant	0	0	0	0	0	0.162075	0	0	0
G5605A	5605	G	A	1131	1	ORF1ab	ORF1ab:p.1780K	SNP	synonymous_variant	0	0	0	1.04167	0	0	0	0	0
T5619C	5619	T	C	1131	1	ORF1ab	ORF1ab:p.1785I>T	SNP	missense_variant	0	0	0	0	0	0.162075	0	0	0
A5640G	5640	A	G	1130	2	ORF1ab	ORF1ab:p.1792Q>R	SNP	missense_variant	0	0	0	0	0	0	0.980392	0	0
C5646T	5646	C	T	1131	1	ORF1ab	ORF1ab:p.1794T>I	SNP	missense_variant	0	0	0	1.04167	0	0	0	0	0
G5665A	5665	G	A	1131	1	ORF1ab	ORF1ab:p.1800Q	SNP	synonymous_variant	0	0	0	0	0	0	0.490196	0	0
C5730T	5730	C	T	1128	4	ORF1ab	ORF1ab:p.1822T>I	SNP	missense_variant	0	0	0	0	7.31707	0.162075	0	0	0
C5812T	5812	C	T	1130	2	ORF1ab	ORF1ab:p.1849D	SNP	synonymous_variant	0	0	0	0	0	0.162075	0.490196	0	0
C5822T	5822	C	T	1129	3	ORF1ab	ORF1ab:p.1853L>F	SNP	missense_variant	0	0	0	0	0	0.324149	0.490196	0	0
C5826T	5826	C	T	1131	1	ORF1ab	ORF1ab:p.1854T>I	SNP	missense_variant	0	0	0	0	0	0.162075	0	0	0
G5830T	5830	G	T	1131	1	ORF1ab	ORF1ab:p.1855K>N	SNP	missense_variant	0	0	0	0	0	0.162075	0	0	0
C5850T	5850	C	T	1130	2	ORF1ab	ORF1ab:p.1862P>L	SNP	missense_variant	0	0	0	0	0	0.162075	0.490196	0	0
C5878G	5878	C	G	1131	1	ORF1ab	ORF1ab:p.1871N>K	SNP	missense_variant	0	0	0	0	0	0.162075	0	0	0
C5878T	5878	C	T	1131	1	ORF1ab	ORF1ab:p.1871N	SNP	synonymous_variant	0	0	0	0	0	0.162075	0	0	0
G5924A	5924	G	A	1130	2	ORF1ab	ORF1ab:p.1887V>I	SNP	missense_variant	0	0	0	0	2.43902	0.162075	0	0	0
G5950T	5950	G	T	1131	1	ORF1ab	ORF1ab:p.1895K>N	SNP	missense_variant	0	0	1.23457	0	0	0	0	0	0
C5956T	5956	C	T	1131	1	ORF1ab	ORF1ab:p.1897D	SNP	synonymous_variant	0	0	0	0	0	0.162075	0	0	0
T5962C	5962	T	C	1131	1	ORF1ab	ORF1ab:p.1899Y	SNP	synonymous_variant	0	0	0	1.04167	0	0	0	0	0
G5972T	5972	G	T	1131	1	ORF1ab	ORF1ab:p.1903D>Y	SNP	missense_variant	0	0	0	1.04167	0	0	0	0	0
C5986T	5986	C	T	1126	6	ORF1ab	ORF1ab:p.1907F	SNP	synonymous_variant	0	9.52381	1.23457	0	0	0.486224	0	0	0
T6001A	6001	T	A	1131	1	ORF1ab	ORF1ab:p.1912I	SNP	synonymous_variant	0	4.7619	0	0	0	0	0	0	0
T6023C	6023	T	C	1131	1	ORF1ab	ORF1ab:p.1920Y>H	SNP	missense_variant	0	0	0	1.04167	0	0	0	0	0
C6027T	6027	C	T	1131	1	ORF1ab	ORF1ab:p.1921P>L	SNP	missense_variant	0	0	0	0	0	0	0.490196	0	0
C6031T	6031	C	T	1129	3	ORF1ab	ORF1ab:p.1922N	SNP	synonymous_variant	0	0	0	1.04167	0	0.324149	0	0	0
C6037T	6037	C	T	1131	1	ORF1ab	ORF1ab:p.1924S	SNP	synonymous_variant	0	0	0	0	0	0.162075	0	0	0
C6040T	6040	C	T	1131	1	ORF1ab	ORF1ab:p.1925F	SNP	synonymous_variant	0	0	0	0	0	0.162075	0	0	0
A6081T	6081	A	T	1131	1	ORF1ab	ORF1ab:p.1939D>V	SNP	missense_variant	0	0	0	0	0	0	0.490196	0	0
C6091T	6091	C	T	1131	1	ORF1ab	ORF1ab:p.1942N	SNP	synonymous_variant	0	0	0	0	0	0.162075	0	0	0
A6105G	6105	A	G	1129	3	ORF1ab	ORF1ab:p.1947Y>C	SNP	missense_variant	0	0	0	0	0	0.486224	0	0	0
C6114T	6114	C	T	1131	1	ORF1ab	ORF1ab:p.1950P>L	SNP	missense_variant	0	0	0	0	0	0	0.490196	0	0
C6196T	6196	C	T	1130	2	ORF1ab	ORF1ab:p.1977P	SNP	synonymous_variant	0	0	0	0	0	0.324149	0	0	0
C6198T	6198	C	T	1130	2	ORF1ab	ORF1ab:p.1978S>F	SNP	missense_variant	0	0	0	0	0	0.162075	0.490196	0	0
A6207G	6207	A	G	1131	1	ORF1ab	ORF1ab:p.1981K>R	SNP	missense_variant	0	0	0	0	0	0	0.490196	0	0
C6310T	6310	C	T	1130	2	ORF1ab	ORF1ab:p.2015S	SNP	synonymous_variant	0	9.52381	0	0	0	0	0	0	0
C6312T	6312	C	T	1131	1	ORF1ab	ORF1ab:p.2016T>I	SNP	missense_variant	0	0	0	0	0	0	0	3.22581	0
C6317T	6317	C	T	1131	1	ORF1ab	ORF1ab:p.2018P>S	SNP	missense_variant	0	0	0	0	0	0	0.490196	0	0
G6337T	6337	G	T	1131	1	ORF1ab	ORF1ab:p.2024S	SNP	synonymous_variant	0	0	0	0	0	0	0.490196	0	0
A6350G	6350	A	G	1129	3	ORF1ab	ORF1ab:p.2029K>E	SNP	missense_variant	0	0	0	0	0	0.486224	0	0	0
C6361T	6361	C	T	1131	1	ORF1ab	ORF1ab:p.2032D	SNP	synonymous_variant	0	0	0	1.04167	0	0	0	0	0
C6363T	6363	C	T	1131	1	ORF1ab	ORF1ab:p.2033A>V	SNP	missense_variant	0	0	0	0	0	0	0.490196	0	0
C6384T	6384	C	T	1129	3	ORF1ab	ORF1ab:p.2040A>V	SNP	missense_variant	0	0	0	0	2.43902	0	0.980392	0	0
C6402T	6402	C	T	1116	16	ORF1ab	ORF1ab:p.2046P>L	SNP	missense_variant	0	0	8.64198	3.125	7.31707	0.486224	0	0	0
C6408T	6408	C	T	1121	11	ORF1ab	ORF1ab:p.2048S>F	SNP	missense_variant	0	0	4.93827	1.04167	7.31707	0.486224	0	0	0
G6413A	6413	G	A	1131	1	ORF1ab	ORF1ab:p.2050E>K	SNP	missense_variant	0	0	0	0	0	0	0.490196	0	0
G6422A	6422	G	A	1131	1	ORF1ab	ORF1ab:p.2053E>K	SNP	missense_variant	0	0	0	0	0	0.162075	0	0	0
T6430C	6430	T	C	1131	1	ORF1ab	ORF1ab:p.2055P	SNP	synonymous_variant	0	0	1.23457	0	0	0	0	0	0
G6443A	6443	G	A	1131	1	ORF1ab	ORF1ab:p.2060D>N	SNP	missense_variant	0	0	0	0	0	0.162075	0	0	0
C6504T	6504	C	T	1131	1	ORF1ab	ORF1ab:p.2080A>V	SNP	missense_variant	0	0	0	0	0	0.162075	0	0	0
AGTT6512A	6512	AGTT	A	1111	21	ORF1ab	ORF1ab:p.2083-2084SL>I	Deletion	inframe_deletion	0	0	0	0	48.7805	0	0	0	7.69231
T6515C	6515	T	C	1131	1	ORF1ab	ORF1ab:p.2084L	SNP	synonymous_variant	0	0	0	0	0	0	0.490196	0	0
C6539T	6539	C	T	1131	1	ORF1ab	ORF1ab:p.2092H>Y	SNP	missense_variant	0	0	0	0	0	0.162075	0	0	0
C6555T	6555	C	T	1128	4	ORF1ab	ORF1ab:p.2097A>V	SNP	missense_variant	0	0	1.23457	3.125	0	0	0	0	0
G6557A	6557	G	A	1130	2	ORF1ab	ORF1ab:p.2098A>T	SNP	missense_variant	0	0	0	0	0	0.324149	0	0	0
C6558T	6558	C	T	1131	1	ORF1ab	ORF1ab:p.2098A>V	SNP	missense_variant	0	0	0	0	0	0.162075	0	0	0
T6571G	6571	T	G	1130	2	ORF1ab	ORF1ab:p.2102N>K	SNP	missense_variant	0	0	0	0	0	0.324149	0	0	0
T6572C	6572	T	C	1127	5	ORF1ab	ORF1ab:p.2103S>P	SNP	missense_variant	0	0	0	0	0	0.810373	0	0	0
A6587G	6587	A	G	1131	1	ORF1ab	ORF1ab:p.2108K>E	SNP	missense_variant	0	0	0	0	0	0	0.490196	0	0
C6594T	6594	C	T	1123	9	ORF1ab	ORF1ab:p.2110P>L	SNP	missense_variant	0	0	0	0	0	1.45867	0	0	0
A6604G	6604	A	G	1131	1	ORF1ab	ORF1ab:p.2113L	SNP	synonymous_variant	0	0	0	0	0	0.162075	0	0	0
C6628T	6628	C	T	1130	2	ORF1ab	ORF1ab:p.2121T	SNP	synonymous_variant	0	0	0	2.08333	0	0	0	0	0
C6629T	6629	C	T	1131	1	ORF1ab	ORF1ab:p.2122L>F	SNP	missense_variant	0	0	0	1.04167	0	0	0	0	0
G6632A	6632	G	A	1129	3	ORF1ab	ORF1ab:p.2123A>T	SNP	missense_variant	0	0	0	0	4.87805	0.162075	0	0	0
C6636T	6636	C	T	1131	1	ORF1ab	ORF1ab:p.2124T>I	SNP	missense_variant	0	0	0	0	0	0.162075	0	0	0
G6671A	6671	G	A	1131	1	ORF1ab	ORF1ab:p.2136D>N	SNP	missense_variant	0	0	1.23457	0	0	0	0	0	0
A6684G	6684	A	G	1127	5	ORF1ab	ORF1ab:p.2140N>S	SNP	missense_variant	0	0	0	5.20833	0	0	0	0	0
A6725G	6725	A	G	1131	1	ORF1ab	ORF1ab:p.2154T>A	SNP	missense_variant	0	0	0	0	0	0	0.490196	0	0
C6740T	6740	C	T	1130	2	ORF1ab	ORF1ab:p.2159R>W	SNP	missense_variant	0	0	0	0	0	0	0.980392	0	0
C6751T	6751	C	T	1131	1	ORF1ab	ORF1ab:p.2162N	SNP	synonymous_variant	0	0	1.23457	0	0	0	0	0	0
C6752T	6752	C	T	1131	1	ORF1ab	ORF1ab:p.2163R>C	SNP	missense_variant	0	0	0	1.04167	0	0	0	0	0
C6781T	6781	C	T	1131	1	ORF1ab	ORF1ab:p.2172F	SNP	synonymous_variant	0	0	0	0	0	0	0.490196	0	0
C6807T	6807	C	T	1131	1	ORF1ab	ORF1ab:p.2181T>I	SNP	missense_variant	0	0	1.23457	0	0	0	0	0	0
C6843T	6843	C	T	1130	2	ORF1ab	ORF1ab:p.2193S>F	SNP	missense_variant	0	0	0	0	0	0	0.980392	0	0
C6855T	6855	C	T	1130	2	ORF1ab	ORF1ab:p.2197T>I	SNP	missense_variant	0	0	0	0	0	0	0.980392	0	0
G6865T	6865	G	T	1131	1	ORF1ab	ORF1ab:p.2200K>N	SNP	missense_variant	0	0	0	1.04167	0	0	0	0	0
C6896A	6896	C	A	1131	1	ORF1ab	ORF1ab:p.2211L>I	SNP	missense_variant	0	0	0	0	0	0	0.490196	0	0
T6908C	6908	T	C	1131	1	ORF1ab	ORF1ab:p.2215F>L	SNP	missense_variant	0	0	0	0	0	0.162075	0	0	0
T6954C	6954	T	C	1131	1	ORF1ab	ORF1ab:p.2230I>T	SNP	missense_variant	0	4.7619	0	0	0	0	0	0	0
T6979G	6979	T	G	1130	2	ORF1ab	ORF1ab:p.2238V	SNP	synonymous_variant	0	0	0	0	0	0	0	6.45161	0
C7005T	7005	C	T	1131	1	ORF1ab	ORF1ab:p.2247T>I	SNP	missense_variant	0	0	0	1.04167	0	0	0	0	0
G7016A	7016	G	A	1131	1	ORF1ab	ORF1ab:p.2251G>S	SNP	missense_variant	0	0	0	0	0	0.162075	0	0	0
G7042T	7042	G	T	1131	1	ORF1ab	ORF1ab:p.2259M>I	SNP	missense_variant	0	0	1.23457	0	0	0	0	0	0
C7081T	7081	C	T	1131	1	ORF1ab	ORF1ab:p.2272N	SNP	synonymous_variant	0	0	0	1.04167	0	0	0	0	0
C7086T	7086	C	T	1131	1	ORF1ab	ORF1ab:p.2274T>I	SNP	missense_variant	0	0	0	1.04167	0	0	0	0	0
C7104T	7104	C	T	1131	1	ORF1ab	ORF1ab:p.2280T>I	SNP	missense_variant	0	0	0	0	0	0.162075	0	0	0
C7124T	7124	C	T	1017	115	ORF1ab	ORF1ab:p.2287P>S	SNP	missense_variant	0	0	38.2716	73.9583	14.6341	1.13452	0	0	0
C7139A	7139	C	A	1131	1	ORF1ab	ORF1ab:p.2292L>I	SNP	missense_variant	0	0	0	0	0	0.162075	0	0	0
T7153C	7153	T	C	1129	3	ORF1ab	ORF1ab:p.2296D	SNP	synonymous_variant	0	0	0	0	0	0.486224	0	0	0
T7157C	7157	T	C	1125	7	ORF1ab	ORF1ab:p.2298L	SNP	synonymous_variant	0	0	0	0	0	0.648298	0.980392	3.22581	0
C7164T	7164	C	T	1131	1	ORF1ab	ORF1ab:p.2300T>I	SNP	missense_variant	0	0	0	1.04167	0	0	0	0	0
C7173T	7173	C	T	1130	2	ORF1ab	ORF1ab:p.2303S>F	SNP	missense_variant	0	0	0	2.08333	0	0	0	0	0
C7200T	7200	C	T	1130	2	ORF1ab	ORF1ab:p.2312S>L	SNP	missense_variant	0	0	0	0	0	0	0.980392	0	0
A7201G	7201	A	G	1131	1	ORF1ab	ORF1ab:p.2312S	SNP	synonymous_variant	0	0	0	1.04167	0	0	0	0	0
C7267T	7267	C	T	1130	2	ORF1ab	ORF1ab:p.2334F	SNP	synonymous_variant	0	0	0	0	0	0.324149	0	0	0
T7270A	7270	T	A	1130	2	ORF1ab	ORF1ab:p.2335T	SNP	synonymous_variant	0	0	0	0	0	0.324149	0	0	0
C7279T	7279	C	T	1131	1	ORF1ab	ORF1ab:p.2338F	SNP	synonymous_variant	0	0	0	0	0	0.162075	0	0	0
T7292C	7292	T	C	1131	1	ORF1ab	ORF1ab:p.2343L	SNP	synonymous_variant	0	0	0	1.04167	0	0	0	0	0
G7294A	7294	G	A	1130	2	ORF1ab	ORF1ab:p.2343L	SNP	synonymous_variant	0	0	1.23457	1.04167	0	0	0	0	0
A7301G	7301	A	G	1130	2	ORF1ab	ORF1ab:p.2346I>V	SNP	missense_variant	0	0	0	0	0	0.324149	0	0	0
T7302C	7302	T	C	1131	1	ORF1ab	ORF1ab:p.2346I>T	SNP	missense_variant	0	0	1.23457	0	0	0	0	0	0
C7303T	7303	C	T	1131	1	ORF1ab	ORF1ab:p.2346I	SNP	synonymous_variant	0	0	0	1.04167	0	0	0	0	0
C7390A	7390	C	A	1130	2	ORF1ab	ORF1ab:p.2375A	SNP	synonymous_variant	0	0	0	0	0	0.162075	0.490196	0	0
G7393A	7393	G	A	1131	1	ORF1ab	ORF1ab:p.2376P	SNP	synonymous_variant	0	0	0	0	0	0	0.490196	0	0
C7398T	7398	C	T	1131	1	ORF1ab	ORF1ab:p.2378S>L	SNP	missense_variant	0	0	0	0	0	0	0.490196	0	0
C7521T	7521	C	T	1130	2	ORF1ab	ORF1ab:p.2419T>I	SNP	missense_variant	0	0	1.23457	0	0	0.162075	0	0	0
C7528T	7528	C	T	1119	13	ORF1ab	ORF1ab:p.2421V	SNP	synonymous_variant	0	0	0	0	2.43902	0.648298	3.92157	0	0
C7564T	7564	C	T	1131	1	ORF1ab	ORF1ab:p.2433S	SNP	synonymous_variant	0	0	0	0	0	0	0.490196	0	0
G7684A	7684	G	A	1130	2	ORF1ab	ORF1ab:p.2473L	SNP	synonymous_variant	0	0	0	0	0	0	0	0	15.3846
C7712T	7712	C	T	1131	1	ORF1ab	ORF1ab:p.2483P>S	SNP	missense_variant	0	0	0	0	0	0.162075	0	0	0
C7728T	7728	C	T	1131	1	ORF1ab	ORF1ab:p.2488S>F	SNP	missense_variant	0	0	0	1.04167	0	0	0	0	0
C7735T	7735	C	T	1131	1	ORF1ab	ORF1ab:p.2490I	SNP	synonymous_variant	0	0	1.23457	0	0	0	0	0	0
G7760A	7760	G	A	1131	1	ORF1ab	ORF1ab:p.2499G>S	SNP	missense_variant	0	0	0	0	0	0.162075	0	0	0
C7765T	7765	C	T	1130	2	ORF1ab	ORF1ab:p.2500S	SNP	synonymous_variant	0	0	0	0	0	0	0.980392	0	0
A7770G	7770	A	G	1131	1	ORF1ab	ORF1ab:p.2502H>R	SNP	missense_variant	0	0	0	0	0	0.162075	0	0	0
A7786G	7786	A	G	1131	1	ORF1ab	ORF1ab:p.2507K	SNP	synonymous_variant	0	0	0	1.04167	0	0	0	0	0
T7816C	7816	T	C	1131	1	ORF1ab	ORF1ab:p.2517S	SNP	synonymous_variant	0	0	0	0	0	0	0.490196	0	0
C7843T	7843	C	T	1131	1	ORF1ab	ORF1ab:p.2526N	SNP	synonymous_variant	0	0	0	0	0	0	0.490196	0	0
A7857G	7857	A	G	1131	1	ORF1ab	ORF1ab:p.2531N>S	SNP	missense_variant	0	0	0	0	0	0	0.490196	0	0
C7869T	7869	C	T	1131	1	ORF1ab	ORF1ab:p.2535S>L	SNP	missense_variant	0	0	0	0	0	0	0.490196	0	0
A7877G	7877	A	G	1131	1	ORF1ab	ORF1ab:p.2538I>V	SNP	missense_variant	0	0	0	0	0	0	0.490196	0	0
G7936T	7936	G	T	1131	1	ORF1ab	ORF1ab:p.2557A	SNP	synonymous_variant	0	0	0	0	0	0	0.490196	0	0
G8003T	8003	G	T	1130	2	ORF1ab	ORF1ab:p.2580V>F	SNP	missense_variant	0	0	0	0	0	0.162075	0.490196	0	0
G8017T	8017	G	T	1128	4	ORF1ab	ORF1ab:p.2584A	SNP	synonymous_variant	0	0	3.7037	0	0	0	0.490196	0	0
C8025T	8025	C	T	1131	1	ORF1ab	ORF1ab:p.2587A>V	SNP	missense_variant	0	0	0	0	0	0.162075	0	0	0
A8031G	8031	A	G	1131	1	ORF1ab	ORF1ab:p.2589K>R	SNP	missense_variant	0	0	0	0	0	0	0.490196	0	0
T8053C	8053	T	C	1129	3	ORF1ab	ORF1ab:p.2596N	SNP	synonymous_variant	0	0	1.23457	0	0	0.324149	0	0	0
C8074T	8074	C	T	1116	16	ORF1ab	ORF1ab:p.2603N	SNP	synonymous_variant	68.1818	0	0	0	0	0.162075	0	0	0
C8090T	8090	C	T	1131	1	ORF1ab	ORF1ab:p.2609L>F	SNP	missense_variant	0	0	0	0	0	0.162075	0	0	0
A8108G	8108	A	G	1131	1	ORF1ab	ORF1ab:p.2615T>A	SNP	missense_variant	0	0	0	0	0	0.162075	0	0	0
G8135T	8135	G	T	1131	1	ORF1ab	ORF1ab:p.2624V>L	SNP	missense_variant	0	0	1.23457	0	0	0	0	0	0
A8155G	8155	A	G	1130	2	ORF1ab	ORF1ab:p.2630L	SNP	synonymous_variant	0	0	0	0	0	0	0.490196	3.22581	0
C8175T	8175	C	T	1131	1	ORF1ab	ORF1ab:p.2637A>V	SNP	missense_variant	0	0	0	0	0	0.162075	0	0	0
G8183A	8183	G	A	1131	1	ORF1ab	ORF1ab:p.2640G>R	SNP	missense_variant	0	0	0	0	0	0.162075	0	0	0
C8293T	8293	C	T	1131	1	ORF1ab	ORF1ab:p.2676T	SNP	synonymous_variant	0	0	0	0	2.43902	0	0	0	0
C8311T	8311	C	T	1129	3	ORF1ab	ORF1ab:p.2682N	SNP	synonymous_variant	0	0	0	2.08333	0	0	0.490196	0	0
C8318A	8318	C	A	1130	2	ORF1ab	ORF1ab:p.2685P>T	SNP	missense_variant	0	0	0	0	0	0.324149	0	0	0
C8320T	8320	C	T	1131	1	ORF1ab	ORF1ab:p.2685P	SNP	synonymous_variant	0	0	0	1.04167	0	0	0	0	0
C8344T	8344	C	T	1122	10	ORF1ab	ORF1ab:p.2693D	SNP	synonymous_variant	0	0	2.46914	2.08333	9.7561	0.324149	0	0	0
C8352T	8352	C	T	1131	1	ORF1ab	ORF1ab:p.2696A>V	SNP	missense_variant	0	0	0	0	0	0.162075	0	0	0
C8357T	8357	C	T	1131	1	ORF1ab	ORF1ab:p.2698H>Y	SNP	missense_variant	0	0	0	0	0	0.162075	0	0	0
A8379G	8379	A	G	1131	1	ORF1ab	ORF1ab:p.2705K>R	SNP	missense_variant	0	0	0	1.04167	0	0	0	0	0
C8389T	8389	C	T	1127	5	ORF1ab	ORF1ab:p.2708N	SNP	synonymous_variant	0	0	0	0	9.7561	0.162075	0	0	0
G8393A	8393	G	A	1111	21	ORF1ab	ORF1ab:p.2710A>T	SNP	missense_variant	0	0	0	0	46.3415	0.324149	0	0	0
C8407T	8407	C	T	1131	1	ORF1ab	ORF1ab:p.2714N	SNP	synonymous_variant	0	0	1.23457	0	0	0	0	0	0
T8423G	8423	T	G	1131	1	ORF1ab	ORF1ab:p.2720S>A	SNP	missense_variant	0	0	0	0	0	0.162075	0	0	0
T8473C	8473	T	C	1130	2	ORF1ab	ORF1ab:p.2736N	SNP	synonymous_variant	0	0	2.46914	0	0	0	0	0	0
C8597T	8597	C	T	1131	1	ORF1ab	ORF1ab:p.2778L>F	SNP	missense_variant	0	0	0	0	0	0.162075	0	0	0
C8683T	8683	C	T	1131	1	ORF1ab	ORF1ab:p.2806I	SNP	synonymous_variant	0	0	0	0	0	0.162075	0	0	0
T8719C	8719	T	C	1131	1	ORF1ab	ORF1ab:p.2818R	SNP	synonymous_variant	0	0	0	1.04167	0	0	0	0	0
A8728C	8728	A	C	1128	4	ORF1ab	ORF1ab:p.2821A	SNP	synonymous_variant	0	0	0	4.16667	0	0	0	0	0
A8757G	8757	A	G	1131	1	ORF1ab	ORF1ab:p.2831H>R	SNP	missense_variant	0	0	0	1.04167	0	0	0	0	0
T8822C	8822	T	C	1130	2	ORF1ab	ORF1ab:p.2853L	SNP	synonymous_variant	0	0	0	1.04167	0	0.162075	0	0	0
T8826C	8826	T	C	1130	2	ORF1ab	ORF1ab:p.2854I>T	SNP	missense_variant	0	0	0	0	0	0	0.980392	0	0
A8837G	8837	A	G	1130	2	ORF1ab	ORF1ab:p.2858I>V	SNP	missense_variant	0	0	2.46914	0	0	0	0	0	0
C8917T	8917	C	T	1115	17	ORF1ab	ORF1ab:p.2884F	SNP	synonymous_variant	77.2727	0	0	0	0	0	0	0	0
G8939T	8939	G	T	1127	5	ORF1ab	ORF1ab:p.2892V>F	SNP	missense_variant	0	0	0	0	0	0.486224	0.490196	3.22581	0
C8982T	8982	C	T	1129	3	ORF1ab	ORF1ab:p.2906T>I	SNP	missense_variant	0	0	0	0	0	0.162075	0.980392	0	0
C8986T	8986	C	T	1003	129	ORF1ab	ORF1ab:p.2907D	SNP	synonymous_variant	0	0	38.2716	83.3333	14.6341	1.94489	0	0	0
G9053T	9053	G	T	1001	131	ORF1ab	ORF1ab:p.2930V>L	SNP	missense_variant	0	0	39.5062	83.3333	19.5122	1.78282	0	0	0
C9080T	9080	C	T	1129	3	ORF1ab	ORF1ab:p.2939L	SNP	synonymous_variant	0	0	0	0	0	0.486224	0	0	0
C9112T	9112	C	T	1131	1	ORF1ab	ORF1ab:p.2949R	SNP	synonymous_variant	0	0	0	0	0	0	0.490196	0	0
T9115C	9115	T	C	1131	1	ORF1ab	ORF1ab:p.2950P	SNP	synonymous_variant	0	0	1.23457	0	0	0	0	0	0
T9124C	9124	T	C	1131	1	ORF1ab	ORF1ab:p.2953R	SNP	synonymous_variant	0	0	0	0	0	0	0.490196	0	0
G9130T	9130	G	T	1130	2	ORF1ab	ORF1ab:p.2955V	SNP	synonymous_variant	0	0	0	2.08333	0	0	0	0	0
C9133T	9133	C	T	1131	1	ORF1ab	ORF1ab:p.2956L	SNP	synonymous_variant	0	0	0	1.04167	0	0	0	0	0
T9157C	9157	T	C	1131	1	ORF1ab	ORF1ab:p.2964F	SNP	synonymous_variant	0	0	0	0	0	0	0.490196	0	0
C9166T	9166	C	T	1130	2	ORF1ab	ORF1ab:p.2967T	SNP	synonymous_variant	0	0	0	0	0	0.162075	0.490196	0	0
C9180T	9180	C	T	1131	1	ORF1ab	ORF1ab:p.2972S>F	SNP	missense_variant	0	0	1.23457	0	0	0	0	0	0
G9190T	9190	G	T	1131	1	ORF1ab	ORF1ab:p.2975V	SNP	synonymous_variant	0	0	0	1.04167	0	0	0	0	0
G9203A	9203	G	A	1130	2	ORF1ab	ORF1ab:p.2980D>N	SNP	missense_variant	0	0	2.46914	0	0	0	0	0	0
C9214T	9214	C	T	1126	6	ORF1ab	ORF1ab:p.2983Y	SNP	synonymous_variant	0	0	0	0	12.1951	0.162075	0	0	0
C9223T	9223	C	T	1128	4	ORF1ab	ORF1ab:p.2986H	SNP	synonymous_variant	0	0	0	0	0	0.486224	0.490196	0	0
C9344T	9344	C	T	648	484	ORF1ab	ORF1ab:p.3027L>F	SNP	missense_variant	0	0	1.23457	0	14.6341	53.8088	63.2353	32.2581	46.1538
T9379A	9379	T	A	1131	1	ORF1ab	ORF1ab:p.3038I	SNP	synonymous_variant	0	0	0	0	2.43902	0	0	0	0
G9389A	9389	G	A	1130	2	ORF1ab	ORF1ab:p.3042D>N	SNP	missense_variant	9.09091	0	0	0	0	0	0	0	0
A9424G	9424	A	G	748	384	ORF1ab	ORF1ab:p.3053V	SNP	synonymous_variant	0	0	0	0	19.5122	45.705	40.6863	19.3548	38.4615
T9445C	9445	T	C	1128	4	ORF1ab	ORF1ab:p.3060L	SNP	synonymous_variant	0	0	0	0	0	0.324149	0.490196	3.22581	0
G9462A	9462	G	A	1131	1	ORF1ab	ORF1ab:p.3066R>K	SNP	missense_variant	0	0	1.23457	0	0	0	0	0	0
C9521T	9521	C	T	1130	2	ORF1ab	ORF1ab:p.3086L>F	SNP	missense_variant	0	0	1.23457	0	0	0.162075	0	0	0
A9529G	9529	A	G	1131	1	ORF1ab	ORF1ab:p.3088S	SNP	synonymous_variant	0	0	0	0	0	0.162075	0	0	0
C9532T	9532	C	T	1131	1	ORF1ab	ORF1ab:p.3089F	SNP	synonymous_variant	0	0	0	0	0	0.162075	0	0	0
C9534T	9534	C	T	568	564	ORF1ab	ORF1ab:p.3090T>I	SNP	missense_variant	0	0	2.46914	0	17.0732	63.047	74.0196	35.4839	30.7692
C9539T	9539	C	T	1121	11	ORF1ab	ORF1ab:p.3092L>F	SNP	missense_variant	0	0	0	0	4.87805	1.45867	0	0	0
C9541T	9541	C	T	1129	3	ORF1ab	ORF1ab:p.3092L	SNP	synonymous_variant	0	0	0	0	2.43902	0.324149	0	0	0
T9542C	9542	T	C	1129	3	ORF1ab	ORF1ab:p.3093C>R	SNP	missense_variant	0	0	0	0	2.43902	0.324149	0	0	0
T9566G	9566	T	G	1131	1	ORF1ab	ORF1ab:p.3101L>V	SNP	missense_variant	0	0	1.23457	0	0	0	0	0	0
T9588C	9588	T	C	1131	1	ORF1ab	ORF1ab:p.3108I>T	SNP	missense_variant	0	0	0	0	0	0.162075	0	0	0
C9611T	9611	C	T	1131	1	ORF1ab	ORF1ab:p.3116L>F	SNP	missense_variant	0	0	0	0	2.43902	0	0	0	0
C9615T	9615	C	T	1131	1	ORF1ab	ORF1ab:p.3117T>I	SNP	missense_variant	0	0	0	0	0	0.162075	0	0	0
C9661T	9661	C	T	1131	1	ORF1ab	ORF1ab:p.3132F	SNP	synonymous_variant	0	0	0	0	0	0.162075	0	0	0
T9678C	9678	T	C	1130	2	ORF1ab	ORF1ab:p.3138F>S	SNP	missense_variant	0	0	2.46914	0	0	0	0	0	0
C9693T	9693	C	T	1130	2	ORF1ab	ORF1ab:p.3143A>V	SNP	missense_variant	0	0	1.23457	1.04167	0	0	0	0	0
C9700T	9700	C	T	1129	3	ORF1ab	ORF1ab:p.3145I	SNP	synonymous_variant	0	0	3.7037	0	0	0	0	0	0
T9702C	9702	T	C	1131	1	ORF1ab	ORF1ab:p.3146I>T	SNP	missense_variant	0	4.7619	0	0	0	0	0	0	0
G9802T	9802	G	T	1131	1	ORF1ab	ORF1ab:p.3179A	SNP	synonymous_variant	0	0	0	0	0	0.162075	0	0	0
C9803T	9803	C	T	1131	1	ORF1ab	ORF1ab:p.3180L	SNP	synonymous_variant	0	0	1.23457	0	0	0	0	0	0
C9857T	9857	C	T	1131	1	ORF1ab	ORF1ab:p.3198L	SNP	synonymous_variant	0	0	0	0	0	0	0.490196	0	0
TC9865T	9865	TC	T	1129	3	#N/A	#N/A	#N/A	#N/A	0	0	0	0	0	0.162075	0.490196	3.22581	0
C9866T	9866	C	T	596	536	ORF1ab	ORF1ab:p.3201L>F	SNP	missense_variant	0	0	0	0	17.0732	59.9676	73.0392	19.3548	30.7692
C9891T	9891	C	T	1111	21	ORF1ab	ORF1ab:p.3209A>V	SNP	missense_variant	0	0	20.9877	4.16667	0	0	0	0	0
C9967T	9967	C	T	1130	2	ORF1ab	ORF1ab:p.3234L	SNP	synonymous_variant	0	0	0	0	0	0.324149	0	0	0
T9976G	9976	T	G	1131	1	ORF1ab	ORF1ab:p.3237A	SNP	synonymous_variant	0	0	0	0	0	0.162075	0	0	0
T10003C	10003	T	C	1131	1	ORF1ab	ORF1ab:p.3246S	SNP	synonymous_variant	0	0	0	1.04167	0	0	0	0	0
C10029T	10029	C	T	474	658	ORF1ab	ORF1ab:p.3255T>I	SNP	missense_variant	0	0	29.6296	27.0833	65.8537	65.9643	76.4706	38.7097	46.1538
C10030T	10030	C	T	1130	2	ORF1ab	ORF1ab:p.3255T	SNP	synonymous_variant	0	0	0	0	0	0.324149	0	0	0
T10057C	10057	T	C	1131	1	ORF1ab	ORF1ab:p.3264S	SNP	synonymous_variant	0	0	0	0	0	0.162075	0	0	0
C10078T	10078	C	T	1130	2	ORF1ab	ORF1ab:p.3271F	SNP	synonymous_variant	0	0	0	0	0	0	0.980392	0	0
C10116T	10116	C	T	1130	2	ORF1ab	ORF1ab:p.3284T>I	SNP	missense_variant	0	0	2.46914	0	0	0	0	0	0
C10138T	10138	C	T	1131	1	ORF1ab	ORF1ab:p.3291N	SNP	synonymous_variant	0	0	0	1.04167	0	0	0	0	0
G10151A	10151	G	A	1131	1	ORF1ab	ORF1ab:p.3296D>N	SNP	missense_variant	0	0	0	0	0	0	0.490196	0	0
C10156T	10156	C	T	1129	3	ORF1ab	ORF1ab:p.3297D	SNP	synonymous_variant	0	0	0	0	0	0.486224	0	0	0
A10159G	10159	A	G	1131	1	ORF1ab	ORF1ab:p.3298V	SNP	synonymous_variant	0	0	0	1.04167	0	0	0	0	0
C10198T	10198	C	T	528	604	ORF1ab	ORF1ab:p.3311D	SNP	synonymous_variant	0	0	0	0	24.3902	65.8023	80.8824	45.1613	69.2308
C10202T	10202	C	T	1130	2	ORF1ab	ORF1ab:p.3313L>F	SNP	missense_variant	0	0	0	0	0	0.324149	0	0	0
A10219G	10219	A	G	1131	1	ORF1ab	ORF1ab:p.3318E	SNP	synonymous_variant	0	0	0	1.04167	0	0	0	0	0
C10228T	10228	C	T	1129	3	ORF1ab	ORF1ab:p.3321L	SNP	synonymous_variant	0	0	0	0	0	0.324149	0.490196	0	0
C10252T	10252	C	T	1131	1	ORF1ab	ORF1ab:p.3329F	SNP	synonymous_variant	0	0	0	0	0	0	0.490196	0	0
G10255T	10255	G	T	1131	1	ORF1ab	ORF1ab:p.3330L>F	SNP	missense_variant	0	0	1.23457	0	0	0	0	0	0
C10296T	10296	C	T	1130	2	ORF1ab	ORF1ab:p.3344S>F	SNP	missense_variant	0	0	0	0	0	0.324149	0	0	0
C10301A	10301	C	A	1131	1	ORF1ab	ORF1ab:p.3346Q>K	SNP	missense_variant	0	0	0	1.04167	0	0	0	0	0
A10317G	10317	A	G	1131	1	ORF1ab	ORF1ab:p.3351K>R	SNP	missense_variant	0	0	0	0	0	0	0.490196	0	0
A10323G	10323	A	G	1125	7	ORF1ab	ORF1ab:p.3353K>R	SNP	missense_variant	0	0	0	0	7.31707	0	1.96078	0	0
C10335T	10335	C	T	1131	1	ORF1ab	ORF1ab:p.3357A>V	SNP	missense_variant	0	0	1.23457	0	0	0	0	0	0
C10340T	10340	C	T	1131	1	ORF1ab	ORF1ab:p.3359P>S	SNP	missense_variant	0	0	0	1.04167	0	0	0	0	0
C10369T	10369	C	T	1130	2	ORF1ab	ORF1ab:p.3368R	SNP	synonymous_variant	0	0	1.23457	0	2.43902	0	0	0	0
C10376T	10376	C	T	1131	1	ORF1ab	ORF1ab:p.3371P>S	SNP	missense_variant	0	4.7619	0	0	0	0	0	0	0
A10399G	10399	A	G	1131	1	ORF1ab	ORF1ab:p.3378L	SNP	synonymous_variant	0	0	1.23457	0	0	0	0	0	0
C10432T	10432	C	T	1120	12	ORF1ab	ORF1ab:p.3389Y	SNP	synonymous_variant	0	0	0	0	0	1.94489	0	0	0
C10440T	10440	C	T	1079	53	ORF1ab	ORF1ab:p.3392A>V	SNP	missense_variant	0	0	0	0	17.0732	5.83468	4.90196	0	0
G10447A	10447	G	A	340	792	ORF1ab	ORF1ab:p.3394R	SNP	synonymous_variant	0	0	0	0	7.31707	93.6791	91.6667	77.4194	0
C10449A	10449	C	A	314	818	ORF1ab	ORF1ab:p.3395P>H	SNP	missense_variant	0	0	0	0	65.8537	93.8412	91.6667	77.4194	7.69231
C10450T	10450	C	T	1129	3	ORF1ab	ORF1ab:p.3395P	SNP	synonymous_variant	0	0	3.7037	0	0	0	0	0	0
C10456T	10456	C	T	1131	1	ORF1ab	ORF1ab:p.3397F	SNP	synonymous_variant	0	0	0	1.04167	0	0	0	0	0
T10459C	10459	T	C	1130	2	ORF1ab	ORF1ab:p.3398T	SNP	synonymous_variant	0	0	0	0	0	0.162075	0	3.22581	0
T10480C	10480	T	C	1128	4	ORF1ab	ORF1ab:p.3405N	SNP	synonymous_variant	0	0	0	0	0	0.648298	0	0	0
C10507T	10507	C	T	1131	1	ORF1ab	ORF1ab:p.3414N	SNP	synonymous_variant	0	0	1.23457	0	0	0	0	0	0
C10519T	10519	C	T	1130	2	ORF1ab	ORF1ab:p.3418D	SNP	synonymous_variant	0	0	0	0	0	0.324149	0	0	0
G10523C	10523	G	C	1131	1	ORF1ab	ORF1ab:p.3420V>L	SNP	missense_variant	0	0	0	1.04167	0	0	0	0	0
C10543T	10543	C	T	1131	1	ORF1ab	ORF1ab:p.3426H	SNP	synonymous_variant	0	4.7619	0	0	0	0	0	0	0
T10553C	10553	T	C	1131	1	ORF1ab	ORF1ab:p.3430L	SNP	synonymous_variant	0	0	0	0	0	0.162075	0	0	0
G10571A	10571	G	A	1131	1	ORF1ab	ORF1ab:p.3436A>T	SNP	missense_variant	0	0	0	0	0	0.162075	0	0	0
T10612G	10612	T	G	1130	2	ORF1ab	ORF1ab:p.3449V	SNP	synonymous_variant	0	0	0	0	0	0.162075	0.490196	0	0
A10630G	10630	A	G	1131	1	ORF1ab	ORF1ab:p.3455Q	SNP	synonymous_variant	0	0	0	0	0	0	0.490196	0	0
T10636A	10636	T	A	1130	2	ORF1ab	ORF1ab:p.3457A	SNP	synonymous_variant	0	0	0	0	0	0.324149	0	0	0
G10642T	10642	G	T	1123	9	ORF1ab	ORF1ab:p.3459T	SNP	synonymous_variant	0	0	0	8.33333	0	0.162075	0	0	0
C10645T	10645	C	T	1131	1	ORF1ab	ORF1ab:p.3460D	SNP	synonymous_variant	0	0	0	0	0	0	0	3.22581	0
A10649G	10649	A	G	1131	1	ORF1ab	ORF1ab:p.3462T>A	SNP	missense_variant	0	0	0	0	0	0.162075	0	0	0
C10681T	10681	C	T	1131	1	ORF1ab	ORF1ab:p.3472Y	SNP	synonymous_variant	0	0	1.23457	0	0	0	0	0	0
G10719C	10719	G	C	1131	1	ORF1ab	ORF1ab:p.3485R>P	SNP	missense_variant	0	0	0	0	0	0.162075	0	0	0
C10741T	10741	C	T	1123	9	ORF1ab	ORF1ab:p.3492D	SNP	synonymous_variant	0	0	1.23457	0	2.43902	0.972447	0.490196	0	0
C10747T	10747	C	T	1129	3	ORF1ab	ORF1ab:p.3494N	SNP	synonymous_variant	0	0	0	0	0	0.324149	0	3.22581	0
T10777C	10777	T	C	1130	2	ORF1ab	ORF1ab:p.3504P	SNP	synonymous_variant	0	0	0	0	0	0.324149	0	0	0
C10798T	10798	C	T	1131	1	ORF1ab	ORF1ab:p.3511D	SNP	synonymous_variant	0	0	0	0	0	0.162075	0	0	0
G10835A	10835	G	A	1130	2	ORF1ab	ORF1ab:p.3524V>I	SNP	missense_variant	0	0	0	2.08333	0	0	0	0	0
A10840G	10840	A	G	1130	2	ORF1ab	ORF1ab:p.3525L	SNP	synonymous_variant	0	0	1.23457	1.04167	0	0	0	0	0
G10870T	10870	G	T	1126	6	ORF1ab	ORF1ab:p.3535L	SNP	synonymous_variant	0	0	1.23457	1.04167	0	0	1.96078	0	0
T10885G	10885	T	G	1130	2	ORF1ab	ORF1ab:p.3540N>K	SNP	missense_variant	0	0	0	2.08333	0	0	0	0	0
T10885C	10885	T	C	1131	1	ORF1ab	ORF1ab:p.3540N	SNP	synonymous_variant	0	0	0	0	0	0.162075	0	0	0
C10908T	10908	C	T	1123	9	ORF1ab	ORF1ab:p.3548A>V	SNP	missense_variant	0	0	1.23457	8.33333	0	0	0	0	0
G10940A	10940	G	A	1131	1	ORF1ab	ORF1ab:p.3559V>I	SNP	missense_variant	0	0	0	1.04167	0	0	0	0	0
C10969T	10969	C	T	1127	5	ORF1ab	ORF1ab:p.3568F	SNP	synonymous_variant	0	0	1.23457	2.08333	0	0.162075	0.490196	0	0
C10977T	10977	C	T	1130	2	ORF1ab	ORF1ab:p.3571A>V	SNP	missense_variant	0	0	0	2.08333	0	0	0	0	0
C11005A	11005	C	A	1130	2	ORF1ab	ORF1ab:p.3580H>Q	SNP	missense_variant	0	0	2.46914	0	0	0	0	0	0
C11008T	11008	C	T	1131	1	ORF1ab	ORF1ab:p.3581H	SNP	synonymous_variant	0	0	0	0	0	0.162075	0	0	0
C11020T	11020	C	T	1128	4	ORF1ab	ORF1ab:p.3585L	SNP	synonymous_variant	0	0	1.23457	0	0	0.324149	0.490196	0	0
C11074T	11074	C	T	1131	1	ORF1ab	ORF1ab:p.3603F	SNP	synonymous_variant	0	0	0	0	0	0	0.490196	0	0
TG11082T	11082	TG	T	1129	3	ORF1ab	ORF1ab:p.3606L>X	Deletion	frameshift_variant	0	0	0	0	0	0.162075	0.980392	0	0
G11083T	11083	G	T	1130	2	ORF1ab	ORF1ab:p.3606L>F	SNP	missense_variant	0	0	2.46914	0	0	0	0	0	0
C11095T	11095	C	T	1131	1	ORF1ab	ORF1ab:p.3610A	SNP	synonymous_variant	0	0	0	0	0	0	0.490196	0	0
C11109T	11109	C	T	1131	1	ORF1ab	ORF1ab:p.3615A>V	SNP	missense_variant	0	0	0	1.04167	0	0	0	0	0
T11110C	11110	T	C	1128	4	ORF1ab	ORF1ab:p.3615A	SNP	synonymous_variant	0	0	3.7037	0	0	0.162075	0	0	0
A11111G	11111	A	G	1131	1	ORF1ab	ORF1ab:p.3616M>V	SNP	missense_variant	0	0	0	0	0	0.162075	0	0	0
A11117G	11117	A	G	1131	1	ORF1ab	ORF1ab:p.3618I>V	SNP	missense_variant	0	0	1.23457	0	0	0	0	0	0
T11122A	11122	T	A	1131	1	ORF1ab	ORF1ab:p.3619I	SNP	synonymous_variant	0	0	0	0	0	0.162075	0	0	0
C11139T	11139	C	T	1131	1	ORF1ab	ORF1ab:p.3625A>V	SNP	missense_variant	0	4.7619	0	0	0	0	0	0	0
G11161A	11161	G	A	1131	1	ORF1ab	ORF1ab:p.3632K	SNP	synonymous_variant	0	0	0	1.04167	0	0	0	0	0
C11173T	11173	C	T	1131	1	ORF1ab	ORF1ab:p.3636L	SNP	synonymous_variant	0	0	1.23457	0	0	0	0	0	0
A11201G	11201	A	G	982	150	ORF1ab	ORF1ab:p.3646T>A	SNP	missense_variant	0	0	48.1481	90.625	21.9512	2.43112	0	0	0
T11233A	11233	T	A	1131	1	ORF1ab	ORF1ab:p.3656P	SNP	synonymous_variant	0	0	0	0	0	0	0.490196	0	0
C11235T	11235	C	T	1131	1	ORF1ab	ORF1ab:p.3657A>V	SNP	missense_variant	0	0	0	0	0	0	0.490196	0	0
G11273A	11273	G	A	1128	4	ORF1ab	ORF1ab:p.3670V>I	SNP	missense_variant	0	0	0	0	0	0.648298	0	0	0
AGTTTGTCTG11282A	11282	AGTTTGTCTG	A	1105	27	ORF1ab	ORF1ab:p.3673-3676SLSG>S	Deletion	inframe_deletion	0	0	0	0	58.5366	0.324149	0	0	7.69231
GTCTGGTTTT11287G	11287	GTCTGGTTTT	G	349	783	ORF1ab	ORF1ab:p.3674-3677LSGF>L	Deletion	inframe_deletion	0	0	0	0	9.7561	90.5997	94.6078	87.0968	0
GTCTGGTTTT11287GCTGGTTTT	11287	GTCTGGTTTT	GCTGGTTTT	1131	1	#N/A	#N/A	#N/A	#N/A	0	0	0	0	2.43902	0	0	0	0
A11332G	11332	A	G	1114	18	ORF1ab	ORF1ab:p.3689V	SNP	synonymous_variant	0	0	9.87654	4.16667	9.7561	0.324149	0	0	0
T11418C	11418	T	C	1110	22	ORF1ab	ORF1ab:p.3718V>A	SNP	missense_variant	0	0	22.2222	4.16667	0	0	0	0	0
A11439G	11439	A	G	1130	2	ORF1ab	ORF1ab:p.3725N>S	SNP	missense_variant	0	0	0	0	0	0.324149	0	0	0
T11449C	11449	T	C	1131	1	ORF1ab	ORF1ab:p.3728D	SNP	synonymous_variant	0	0	0	0	0	0.162075	0	0	0
C11454T	11454	C	T	1131	1	ORF1ab	ORF1ab:p.3730A>V	SNP	missense_variant	0	0	0	0	0	0.162075	0	0	0
C11455T	11455	C	T	1129	3	ORF1ab	ORF1ab:p.3730A	SNP	synonymous_variant	0	0	0	0	0	0	1.47059	0	0
T11463C	11463	T	C	1131	1	ORF1ab	ORF1ab:p.3733M>T	SNP	missense_variant	0	0	0	0	0	0	0	3.22581	0
G11464A	11464	G	A	1131	1	ORF1ab	ORF1ab:p.3733M>I	SNP	missense_variant	0	0	0	0	0	0	0.490196	0	0
C11479A	11479	C	A	1130	2	ORF1ab	ORF1ab:p.3738I	SNP	synonymous_variant	0	0	0	0	0	0.324149	0	0	0
C11479T	11479	C	T	1131	1	ORF1ab	ORF1ab:p.3738I	SNP	synonymous_variant	0	0	1.23457	0	0	0	0	0	0
C11514T	11514	C	T	1123	9	ORF1ab	ORF1ab:p.3750T>I	SNP	missense_variant	0	0	6.17284	4.16667	0	0	0	0	0
C11518T	11518	C	T	1130	2	ORF1ab	ORF1ab:p.3751V	SNP	synonymous_variant	0	0	0	0	0	0.324149	0	0	0
G11521GT	11521	G	GT	1131	1	ORF1ab	ORF1ab:p.3752M>MX	Insertion	frameshift_variant	0	0	0	0	0	0.162075	0	0	0
A11537G	11537	A	G	1109	23	ORF1ab	ORF1ab:p.3758I>V	SNP	missense_variant	0	0	0	0	41.4634	0.972447	0	0	0
G11552T	11552	G	T	1130	2	ORF1ab	ORF1ab:p.3763V>F	SNP	missense_variant	0	0	0	0	0	0.324149	0	0	0
G11562A	11562	G	A	1131	1	ORF1ab	ORF1ab:p.3766C>Y	SNP	missense_variant	0	0	0	0	0	0.162075	0	0	0
C11564A	11564	C	A	1126	6	ORF1ab	ORF1ab:p.3767P>T	SNP	missense_variant	0	0	0	0	0	0	2.45098	3.22581	0
T11568C	11568	T	C	1131	1	ORF1ab	ORF1ab:p.3768I>T	SNP	missense_variant	0	0	1.23457	0	0	0	0	0	0
C11572T	11572	C	T	1131	1	ORF1ab	ORF1ab:p.3769F	SNP	synonymous_variant	0	0	0	0	0	0	0.490196	0	0
C11575T	11575	C	T	1130	2	ORF1ab	ORF1ab:p.3770F	SNP	synonymous_variant	0	0	0	2.08333	0	0	0	0	0
C11589T	11589	C	T	1131	1	ORF1ab	ORF1ab:p.3775T>I	SNP	missense_variant	0	0	0	0	0	0	0.490196	0	0
G11609A	11609	G	A	1131	1	ORF1ab	ORF1ab:p.3782V>I	SNP	missense_variant	0	0	0	0	0	0.162075	0	0	0
G11634T	11634	G	T	1131	1	ORF1ab	ORF1ab:p.3790C>F	SNP	missense_variant	0	0	0	0	0	0.162075	0	0	0
C11644T	11644	C	T	1131	1	ORF1ab	ORF1ab:p.3793Y	SNP	synonymous_variant	0	0	0	0	0	0.162075	0	0	0
C11653T	11653	C	T	1130	2	ORF1ab	ORF1ab:p.3796L	SNP	synonymous_variant	0	0	0	0	0	0.324149	0	0	0
C11665T	11665	C	T	1131	1	ORF1ab	ORF1ab:p.3800L	SNP	synonymous_variant	0	0	0	0	0	0	0	3.22581	0
C11668T	11668	C	T	1131	1	ORF1ab	ORF1ab:p.3801N	SNP	synonymous_variant	0	0	0	0	0	0	0.490196	0	0
C11674T	11674	C	T	1126	6	ORF1ab	ORF1ab:p.3803Y	SNP	synonymous_variant	0	0	0	0	0	0.810373	0.490196	0	0
T11713C	11713	T	C	1131	1	ORF1ab	ORF1ab:p.3816S	SNP	synonymous_variant	0	0	0	0	0	0.162075	0	0	0
G11743A	11743	G	A	1131	1	ORF1ab	ORF1ab:p.3826Q	SNP	synonymous_variant	0	0	0	0	0	0	0.490196	0	0
C11747T	11747	C	T	1131	1	ORF1ab	ORF1ab:p.3828L	SNP	synonymous_variant	0	0	0	0	0	0.162075	0	0	0
C11750T	11750	C	T	1098	34	ORF1ab	ORF1ab:p.3829L>F	SNP	missense_variant	0	0	0	0	0	4.86224	1.96078	0	0
C11752T	11752	C	T	1131	1	ORF1ab	ORF1ab:p.3829L	SNP	synonymous_variant	0	0	0	0	0	0.162075	0	0	0
A11782G	11782	A	G	1131	1	ORF1ab	ORF1ab:p.3839K	SNP	synonymous_variant	0	0	0	0	0	0.162075	0	0	0
G11837T	11837	G	T	1131	1	ORF1ab	ORF1ab:p.3858V>L	SNP	missense_variant	0	0	0	0	0	0	0	3.22581	0
G11876A	11876	G	A	1131	1	ORF1ab	ORF1ab:p.3871V>I	SNP	missense_variant	0	0	0	0	0	0.162075	0	0	0
G11876C	11876	G	C	1129	3	ORF1ab	ORF1ab:p.3871V>L	SNP	missense_variant	0	0	0	0	0	0.486224	0	0	0
G11926A	11926	G	A	1131	1	ORF1ab	ORF1ab:p.3887L	SNP	synonymous_variant	0	0	0	0	0	0.162075	0	0	0
C11941T	11941	C	T	1131	1	ORF1ab	ORF1ab:p.3892V	SNP	synonymous_variant	0	0	0	0	0	0.162075	0	0	0
C11956T	11956	C	T	1131	1	ORF1ab	ORF1ab:p.3897D	SNP	synonymous_variant	0	0	0	0	0	0.162075	0	0	0
T11958C	11958	T	C	1130	2	ORF1ab	ORF1ab:p.3898I>T	SNP	missense_variant	0	0	0	0	0	0.324149	0	0	0
C11962T	11962	C	T	1130	2	ORF1ab	ORF1ab:p.3899L	SNP	synonymous_variant	0	0	1.23457	1.04167	0	0	0	0	0
T11977C	11977	T	C	1131	1	ORF1ab	ORF1ab:p.3904T	SNP	synonymous_variant	0	0	0	0	0	0.162075	0	0	0
C12008T	12008	C	T	1131	1	ORF1ab	ORF1ab:p.3915L>F	SNP	missense_variant	0	0	0	0	0	0.162075	0	0	0
C12025T	12025	C	T	1127	5	ORF1ab	ORF1ab:p.3920S	SNP	synonymous_variant	0	0	0	0	0	0.162075	0.490196	3.22581	15.3846
C12049T	12049	C	T	1131	1	ORF1ab	ORF1ab:p.3928N	SNP	synonymous_variant	0	0	0	0	0	0.162075	0	0	0
C12053T	12053	C	T	1131	1	ORF1ab	ORF1ab:p.3930L>F	SNP	missense_variant	0	0	0	1.04167	0	0	0	0	0
T12058C	12058	T	C	1131	1	ORF1ab	ORF1ab:p.3931C	SNP	synonymous_variant	0	0	0	0	0	0	0.490196	0	0
A12061G	12061	A	G	1131	1	ORF1ab	ORF1ab:p.3932E	SNP	synonymous_variant	0	0	0	0	0	0.162075	0	0	0
A12064T	12064	A	T	1131	1	ORF1ab	ORF1ab:p.3933E>D	SNP	missense_variant	0	0	0	0	0	0	0.490196	0	0
G12070A	12070	G	A	1131	1	ORF1ab	ORF1ab:p.3935L	SNP	synonymous_variant	0	0	0	0	0	0	0	3.22581	0
G12070T	12070	G	T	1131	1	ORF1ab	ORF1ab:p.3935L	SNP	synonymous_variant	0	0	0	1.04167	0	0	0	0	0
C12073T	12073	C	T	1131	1	ORF1ab	ORF1ab:p.3936D	SNP	synonymous_variant	0	0	0	0	0	0	0.490196	0	0
C12085T	12085	C	T	1131	1	ORF1ab	ORF1ab:p.3940T	SNP	synonymous_variant	0	0	0	0	0	0.162075	0	0	0
C12115T	12115	C	T	1131	1	ORF1ab	ORF1ab:p.3950S	SNP	synonymous_variant	0	0	1.23457	0	0	0	0	0	0
A12140G	12140	A	G	1131	1	ORF1ab	ORF1ab:p.3959T>A	SNP	missense_variant	0	0	0	0	0	0	0.490196	0	0
C12153T	12153	C	T	1130	2	ORF1ab	ORF1ab:p.3963A>V	SNP	missense_variant	0	0	0	1.04167	0	0.162075	0	0	0
G12160A	12160	G	A	1124	8	ORF1ab	ORF1ab:p.3965E	SNP	synonymous_variant	0	0	0	0	0	0	0.490196	19.3548	7.69231
C12241T	12241	C	T	1131	1	ORF1ab	ORF1ab:p.3992D	SNP	synonymous_variant	0	0	0	0	0	0.162075	0	0	0
T12262C	12262	T	C	1129	3	ORF1ab	ORF1ab:p.3999R	SNP	synonymous_variant	0	0	0	0	0	0.486224	0	0	0
G12310A	12310	G	A	1126	6	ORF1ab	ORF1ab:p.4015Q	SNP	synonymous_variant	0	0	0	0	0	0	0.490196	12.9032	7.69231
C12325T	12325	C	T	1130	2	ORF1ab	ORF1ab:p.4020D	SNP	synonymous_variant	0	0	0	0	2.43902	0.162075	0	0	0
C12367T	12367	C	T	1131	1	ORF1ab	ORF1ab:p.4034F	SNP	synonymous_variant	0	0	0	0	0	0.162075	0	0	0
C12412T	12412	C	T	1131	1	ORF1ab	ORF1ab:p.4049I	SNP	synonymous_variant	0	0	0	0	0	0.162075	0	0	0
T12418C	12418	T	C	1129	3	ORF1ab	ORF1ab:p.4051N	SNP	synonymous_variant	0	0	0	0	0	0.324149	0.490196	0	0
C12439T	12439	C	T	1130	2	ORF1ab	ORF1ab:p.4058P	SNP	synonymous_variant	0	0	0	0	0	0	0.980392	0	0
A12444G	12444	A	G	1013	119	ORF1ab	ORF1ab:p.4060N>S	SNP	missense_variant	0	0	0	0	0	0	55.3922	19.3548	0
C12445T	12445	C	T	1131	1	ORF1ab	ORF1ab:p.4060N	SNP	synonymous_variant	0	0	1.23457	0	0	0	0	0	0
C12473T	12473	C	T	1131	1	ORF1ab	ORF1ab:p.4070L	SNP	synonymous_variant	0	0	0	1.04167	0	0	0	0	0
C12484T	12484	C	T	1131	1	ORF1ab	ORF1ab:p.4073V	SNP	synonymous_variant	0	0	0	0	2.43902	0	0	0	0
C12513T	12513	C	T	1130	2	ORF1ab	ORF1ab:p.4083T>M	SNP	missense_variant	0	0	0	0	0	0.324149	0	0	0
C12534T	12534	C	T	1130	2	ORF1ab	ORF1ab:p.4090T>I	SNP	missense_variant	0	0	0	0	0	0.324149	0	0	0
T12538C	12538	T	C	1129	3	ORF1ab	ORF1ab:p.4091Y	SNP	synonymous_variant	0	0	0	0	0	0.162075	0.490196	3.22581	0
C12546T	12546	C	T	1123	9	ORF1ab	ORF1ab:p.4094A>V	SNP	missense_variant	0	42.8571	0	0	0	0	0	0	0
G12565T	12565	G	T	1129	3	ORF1ab	ORF1ab:p.4100Q>H	SNP	missense_variant	0	0	3.7037	0	0	0	0	0	0
G12569T	12569	G	T	1131	1	ORF1ab	ORF1ab:p.4102V>L	SNP	missense_variant	0	0	0	1.04167	0	0	0	0	0
C12651T	12651	C	T	1131	1	ORF1ab	ORF1ab:p.4129T>I	SNP	missense_variant	0	0	0	1.04167	0	0	0	0	0
T12657C	12657	T	C	1131	1	ORF1ab	ORF1ab:p.4131L>S	SNP	missense_variant	0	0	0	0	0	0	0.490196	0	0
C12676T	12676	C	T	1131	1	ORF1ab	ORF1ab:p.4137V	SNP	synonymous_variant	0	0	0	0	0	0	0.490196	0	0
G12685A	12685	G	A	1131	1	ORF1ab	ORF1ab:p.4140Q	SNP	synonymous_variant	0	0	0	1.04167	0	0	0	0	0
A12745G	12745	A	G	1131	1	ORF1ab	ORF1ab:p.4160Q	SNP	synonymous_variant	0	0	0	1.04167	0	0	0	0	0
C12781T	12781	C	T	1131	1	ORF1ab	ORF1ab:p.4172Y	SNP	synonymous_variant	4.54545	0	0	0	0	0	0	0	0
C12786T	12786	C	T	1131	1	ORF1ab	ORF1ab:p.4174T>I	SNP	missense_variant	0	0	0	1.04167	0	0	0	0	0
C12789T	12789	C	T	1130	2	ORF1ab	ORF1ab:p.4175T>I	SNP	missense_variant	0	0	0	0	0	0.324149	0	0	0
A12792G	12792	A	G	1131	1	ORF1ab	ORF1ab:p.4176K>R	SNP	missense_variant	0	0	0	0	0	0.162075	0	0	0
C12809T	12809	C	T	1131	1	ORF1ab	ORF1ab:p.4182L>F	SNP	missense_variant	0	4.7619	0	0	0	0	0	0	0
G12833A	12833	G	A	1131	1	ORF1ab	ORF1ab:p.4190D>N	SNP	missense_variant	0	0	1.23457	0	0	0	0	0	0
C12880T	12880	C	T	402	730	ORF1ab	ORF1ab:p.4205I	SNP	synonymous_variant	0	0	0	0	7.31707	85.4133	87.2549	70.9677	0
C12890T	12890	C	T	1131	1	ORF1ab	ORF1ab:p.4209L	SNP	synonymous_variant	0	0	0	0	2.43902	0	0	0	0
C12919T	12919	C	T	1130	2	ORF1ab	ORF1ab:p.4218D	SNP	synonymous_variant	0	0	0	0	0	0.324149	0	0	0
C12919A	12919	C	A	1131	1	ORF1ab	ORF1ab:p.4218D>E	SNP	missense_variant	0	0	0	0	0	0	0.490196	0	0
C12923T	12923	C	T	1127	5	ORF1ab	ORF1ab:p.4220P>S	SNP	missense_variant	0	0	6.17284	0	0	0	0	0	0
T12946C	12946	T	C	1106	26	ORF1ab	ORF1ab:p.4227Y	SNP	synonymous_variant	0	0	28.3951	3.125	0	0	0	0	0
C13011T	13011	C	T	1128	4	ORF1ab	ORF1ab:p.4249T>I	SNP	missense_variant	0	0	1.23457	3.125	0	0	0	0	0
C13019T	13019	C	T	1116	16	ORF1ab	ORF1ab:p.4252L	SNP	synonymous_variant	0	0	13.5802	5.20833	0	0	0	0	0
G13045T	13045	G	T	1131	1	ORF1ab	ORF1ab:p.4260V	SNP	synonymous_variant	0	0	0	0	0	0.162075	0	0	0
C13051T	13051	C	T	1131	1	ORF1ab	ORF1ab:p.4262A	SNP	synonymous_variant	0	0	0	0	0	0.162075	0	0	0
G13061A	13061	G	A	1131	1	ORF1ab	ORF1ab:p.4266V>I	SNP	missense_variant	0	0	0	1.04167	0	0	0	0	0
A13108G	13108	A	G	1130	2	ORF1ab	ORF1ab:p.4281K	SNP	synonymous_variant	0	0	2.46914	0	0	0	0	0	0
C13115T	13115	C	T	1131	1	ORF1ab	ORF1ab:p.4284L	SNP	synonymous_variant	0	0	0	0	0	0.162075	0	0	0
G13126A	13126	G	A	1131	1	ORF1ab	ORF1ab:p.4287G	SNP	synonymous_variant	0	0	0	0	0	0.162075	0	0	0
C13133T	13133	C	T	1131	1	ORF1ab	ORF1ab:p.4290P>S	SNP	missense_variant	0	0	0	0	0	0.162075	0	0	0
T13195C	13195	T	C	1117	15	ORF1ab	ORF1ab:p.4310V	SNP	synonymous_variant	0	0	0	0	34.1463	0.162075	0	0	0
A13222G	13222	A	G	1131	1	ORF1ab	ORF1ab:p.4319E	SNP	synonymous_variant	0	0	0	0	0	0	0.490196	0	0
C13255T	13255	C	T	1131	1	ORF1ab	ORF1ab:p.4330C	SNP	synonymous_variant	0	0	0	1.04167	0	0	0	0	0
C13264T	13264	C	T	1131	1	ORF1ab	ORF1ab:p.4333H	SNP	synonymous_variant	0	0	0	0	0	0.162075	0	0	0
A13269G	13269	A	G	1131	1	ORF1ab	ORF1ab:p.4335D>G	SNP	missense_variant	0	0	0	0	0	0	0.490196	0	0
T13270G	13270	T	G	1129	3	ORF1ab	ORF1ab:p.4335D>E	SNP	missense_variant	0	0	1.23457	2.08333	0	0	0	0	0
C13326T	13326	C	T	1131	1	ORF1ab	ORF1ab:p.4354T>I	SNP	missense_variant	0	0	0	0	0	0	0.490196	0	0
C13329T	13329	C	T	1130	2	ORF1ab	ORF1ab:p.4355T>I	SNP	missense_variant	0	0	0	0	0	0.324149	0	0	0
T13339G	13339	T	G	1131	1	ORF1ab	ORF1ab:p.4358N>K	SNP	missense_variant	0	0	0	0	0	0.162075	0	0	0
G13379A	13379	G	A	1131	1	ORF1ab	ORF1ab:p.4372V>I	SNP	missense_variant	0	0	0	0	0	0.162075	0	0	0
C13423T	13423	C	T	1131	1	ORF1ab	ORF1ab:p.4386L	SNP	synonymous_variant	0	0	0	0	0	0.162075	0	0	0
T13457C	13457	T	C	1130	2	ORF1ab	ORF1ab:p.4398S>P	SNP	missense_variant	0	0	0	1.04167	0	0.162075	0	0	0
C13515T	13515	C	T	1131	1	ORF1ab	ORF1ab:p.4417G	SNP	synonymous_variant	0	0	0	0	0	0	0.490196	0	0
C13517T	13517	C	T	1131	1	ORF1ab	ORF1ab:p.4418T>I	SNP	missense_variant	0	0	0	0	0	0.162075	0	0	0
C13536T	13536	C	T	1131	1	ORF1ab	ORF1ab:p.4424Y	SNP	synonymous_variant	0	0	0	0	0	0.162075	0	0	0
A13537G	13537	A	G	1131	1	ORF1ab	ORF1ab:p.4425R>G	SNP	missense_variant	0	0	0	0	0	0.162075	0	0	0
T13545C	13545	T	C	1130	2	ORF1ab	ORF1ab:p.4427F	SNP	synonymous_variant	0	0	0	2.08333	0	0	0	0	0
C13548T	13548	C	T	1131	1	ORF1ab	ORF1ab:p.4428D	SNP	synonymous_variant	0	0	0	0	0	0.162075	0	0	0
C13554T	13554	C	T	1131	1	ORF1ab	ORF1ab:p.4430Y	SNP	synonymous_variant	0	0	1.23457	0	0	0	0	0	0
C13665T	13665	C	T	1131	1	ORF1ab	ORF1ab:p.4467H	SNP	synonymous_variant	0	0	0	0	0	0.162075	0	0	0
C13708T	13708	C	T	1131	1	ORF1ab	ORF1ab:p.4482L>F	SNP	missense_variant	0	4.7619	0	0	0	0	0	0	0
A13712G	13712	A	G	1130	2	ORF1ab	ORF1ab:p.4483K>R	SNP	missense_variant	0	0	0	0	2.43902	0	0.490196	0	0
C13720T	13720	C	T	1122	10	ORF1ab	ORF1ab:p.4486P>S	SNP	missense_variant	0	0	2.46914	1.04167	9.7561	0.486224	0	0	0
T13737C	13737	T	C	1129	3	ORF1ab	ORF1ab:p.4491H	SNP	synonymous_variant	0	0	0	0	0	0.486224	0	0	0
G13812T	13812	G	T	1131	1	ORF1ab	ORF1ab:p.4516M>I	SNP	missense_variant	0	0	0	1.04167	0	0	0	0	0
C13860T	13860	C	T	1131	1	ORF1ab	ORF1ab:p.4532D	SNP	synonymous_variant	0	0	0	0	0	0.162075	0	0	0
A13898G	13898	A	G	1131	1	ORF1ab	ORF1ab:p.4545D>G	SNP	missense_variant	0	0	0	0	0	0.162075	0	0	0
G13903A	13903	G	A	1131	1	ORF1ab	ORF1ab:p.4547D>N	SNP	missense_variant	0	0	0	0	0	0.162075	0	0	0
C13911T	13911	C	T	1130	2	ORF1ab	ORF1ab:p.4549F	SNP	synonymous_variant	0	0	2.46914	0	0	0	0	0	0
A13917G	13917	A	G	1131	1	ORF1ab	ORF1ab:p.4551K	SNP	synonymous_variant	0	0	0	1.04167	0	0	0	0	0
A13943G	13943	A	G	1131	1	ORF1ab	ORF1ab:p.4560N>S	SNP	missense_variant	0	0	0	0	0	0.162075	0	0	0
C13957T	13957	C	T	1131	1	ORF1ab	ORF1ab:p.4565R>C	SNP	missense_variant	0	0	0	1.04167	0	0	0	0	0
C13965T	13965	C	T	1131	1	ORF1ab	ORF1ab:p.4567Y	SNP	synonymous_variant	0	0	0	0	0	0	0.490196	0	0
A14041G	14041	A	G	1131	1	ORF1ab	ORF1ab:p.4593I>V	SNP	missense_variant	0	0	0	1.04167	0	0	0	0	0
A14083G	14083	A	G	1131	1	ORF1ab	ORF1ab:p.4607N>D	SNP	missense_variant	0	0	1.23457	0	0	0	0	0	0
G14087T	14087	G	T	1131	1	ORF1ab	ORF1ab:p.4608W>L	SNP	missense_variant	0	0	0	0	0	0.162075	0	0	0
A14113G	14113	A	G	1130	2	ORF1ab	ORF1ab:p.4617T>A	SNP	missense_variant	0	0	0	0	0	0.324149	0	0	0
A14116G	14116	A	G	1131	1	ORF1ab	ORF1ab:p.4618T>A	SNP	missense_variant	0	0	0	1.04167	0	0	0	0	0
C14119T	14119	C	T	1130	2	ORF1ab	ORF1ab:p.4619P>S	SNP	missense_variant	0	0	0	0	0	0	0.980392	0	0
C14120T	14120	C	T	1131	1	ORF1ab	ORF1ab:p.4619P>L	SNP	missense_variant	0	4.7619	0	0	0	0	0	0	0
T14133C	14133	T	C	1131	1	ORF1ab	ORF1ab:p.4623V	SNP	synonymous_variant	0	0	0	0	0	0.162075	0	0	0
C14178A	14178	C	A	1131	1	ORF1ab	ORF1ab:p.4638T	SNP	synonymous_variant	0	0	0	0	0	0.162075	0	0	0
C14178T	14178	C	T	1130	2	ORF1ab	ORF1ab:p.4638T	SNP	synonymous_variant	0	0	0	0	0	0.324149	0	0	0
T14191C	14191	T	C	1131	1	ORF1ab	ORF1ab:p.4643L	SNP	synonymous_variant	0	0	0	0	0	0.162075	0	0	0
A14246G	14246	A	G	1131	1	ORF1ab	ORF1ab:p.4661D>G	SNP	missense_variant	0	0	0	0	0	0	0.490196	0	0
C14262T	14262	C	T	1114	18	ORF1ab	ORF1ab:p.4666D	SNP	synonymous_variant	0	0	22.2222	0	0	0	0	0	0
G14268T	14268	G	T	1123	9	ORF1ab	ORF1ab:p.4668T	SNP	synonymous_variant	0	0	0	0	0	1.45867	0	0	0
T14305C	14305	T	C	1131	1	ORF1ab	ORF1ab:p.4681Y>H	SNP	missense_variant	0	0	0	0	0	0.162075	0	0	0
C14318T	14318	C	T	1131	1	ORF1ab	ORF1ab:p.4685T>I	SNP	missense_variant	0	0	0	0	0	0.162075	0	0	0
G14335T	14335	G	T	1130	2	ORF1ab	ORF1ab:p.4691V>F	SNP	missense_variant	0	0	0	2.08333	0	0	0	0	0
T14337C	14337	T	C	1130	2	ORF1ab	ORF1ab:p.4691V	SNP	synonymous_variant	0	0	0	0	0	0.324149	0	0	0
T14344C	14344	T	C	1131	1	ORF1ab	ORF1ab:p.4694L	SNP	synonymous_variant	0	0	0	0	0	0.162075	0	0	0
C14358T	14358	C	T	1131	1	ORF1ab	ORF1ab:p.4698C	SNP	synonymous_variant	0	0	1.23457	0	0	0	0	0	0
T14394C	14394	T	C	1131	1	ORF1ab	ORF1ab:p.4710S	SNP	synonymous_variant	0	0	0	0	0	0	0.490196	0	0
C14396T	14396	C	T	1130	2	ORF1ab	ORF1ab:p.4711T>I	SNP	missense_variant	0	0	0	0	0	0	0.980392	0	0
C14408T	14408	C	T	216	916	ORF1ab	ORF1ab:p.4715P>L	SNP	missense_variant	18.1818	33.3333	50.6173	23.9583	85.3659	94.3274	92.6471	70.9677	100
A14421G	14421	A	G	1131	1	ORF1ab	ORF1ab:p.4719G	SNP	synonymous_variant	0	0	1.23457	0	0	0	0	0	0
G14497A	14497	G	A	1131	1	ORF1ab	ORF1ab:p.4745V>I	SNP	missense_variant	0	0	0	0	0	0	0.490196	0	0
A14502G	14502	A	G	1131	1	ORF1ab	ORF1ab:p.4746V	SNP	synonymous_variant	0	0	0	0	0	0	0.490196	0	0
G14511A	14511	G	A	1130	2	ORF1ab	ORF1ab:p.4749Q	SNP	synonymous_variant	0	0	0	0	0	0.324149	0	0	0
A14546T	14546	A	T	1131	1	ORF1ab	ORF1ab:p.4761K>M	SNP	missense_variant	0	0	0	0	0	0.162075	0	0	0
C14571T	14571	C	T	1130	2	ORF1ab	ORF1ab:p.4769D	SNP	synonymous_variant	0	0	0	0	0	0.324149	0	0	0
G14584A	14584	G	A	1130	2	ORF1ab	ORF1ab:p.4774A>T	SNP	missense_variant	0	0	2.46914	0	0	0	0	0	0
T14586A	14586	T	A	1131	1	ORF1ab	ORF1ab:p.4774A	SNP	synonymous_variant	0	0	0	1.04167	0	0	0	0	0
C14599T	14599	C	T	1131	1	ORF1ab	ORF1ab:p.4779L	SNP	synonymous_variant	0	0	0	0	0	0.162075	0	0	0
G14622T	14622	G	T	1131	1	ORF1ab	ORF1ab:p.4786T	SNP	synonymous_variant	0	0	0	0	0	0	0.490196	0	0
T14628C	14628	T	C	1131	1	ORF1ab	ORF1ab:p.4788F	SNP	synonymous_variant	0	0	0	0	0	0.162075	0	0	0
C14649T	14649	C	T	1131	1	ORF1ab	ORF1ab:p.4795N	SNP	synonymous_variant	0	0	0	0	0	0.162075	0	0	0
C14676T	14676	C	T	1131	1	ORF1ab	ORF1ab:p.4804P	SNP	synonymous_variant	0	4.7619	0	0	0	0	0	0	0
G14785T	14785	G	T	1121	11	ORF1ab	ORF1ab:p.4841A>S	SNP	missense_variant	0	0	3.7037	2.08333	9.7561	0.324149	0	0	0
T14814C	14814	T	C	1130	2	ORF1ab	ORF1ab:p.4850Y	SNP	synonymous_variant	0	0	0	0	0	0.324149	0	0	0
C14821T	14821	C	T	1131	1	ORF1ab	ORF1ab:p.4853P>S	SNP	missense_variant	0	0	0	0	0	0.162075	0	0	0
C14848T	14848	C	T	1131	1	ORF1ab	ORF1ab:p.4862L	SNP	synonymous_variant	0	0	0	0	0	0.162075	0	0	0
T14859C	14859	T	C	1130	2	ORF1ab	ORF1ab:p.4865V	SNP	synonymous_variant	0	0	0	0	0	0	0.980392	0	0
A14872G	14872	A	G	1130	2	ORF1ab	ORF1ab:p.4870K>E	SNP	missense_variant	0	0	0	2.08333	0	0	0	0	0
C14913T	14913	C	T	1131	1	ORF1ab	ORF1ab:p.4883N	SNP	synonymous_variant	0	0	0	0	0	0.162075	0	0	0
C14925T	14925	C	T	1131	1	ORF1ab	ORF1ab:p.4887V	SNP	synonymous_variant	0	0	0	0	0	0	0.490196	0	0
C14937T	14937	C	T	1131	1	ORF1ab	ORF1ab:p.4891D	SNP	synonymous_variant	0	0	0	0	0	0	0.490196	0	0
C15048T	15048	C	T	1129	3	ORF1ab	ORF1ab:p.4928I	SNP	synonymous_variant	0	0	0	0	0	0.162075	0.490196	3.22581	0
G15100A	15100	G	A	1131	1	ORF1ab	ORF1ab:p.4946A>T	SNP	missense_variant	0	0	0	0	2.43902	0	0	0	0
C15105T	15105	C	T	1131	1	ORF1ab	ORF1ab:p.4947R	SNP	synonymous_variant	0	0	0	0	0	0	0.490196	0	0
C15180T	15180	C	T	1129	3	ORF1ab	ORF1ab:p.4972A	SNP	synonymous_variant	0	0	2.46914	0	0	0.162075	0	0	0
G15202T	15202	G	T	1131	1	ORF1ab	ORF1ab:p.4980V>L	SNP	missense_variant	4.54545	0	0	0	0	0	0	0	0
A15219G	15219	A	G	1131	1	ORF1ab	ORF1ab:p.4985K	SNP	synonymous_variant	0	0	0	0	2.43902	0	0	0	0
C15237T	15237	C	T	1128	4	ORF1ab	ORF1ab:p.4991H	SNP	synonymous_variant	0	0	0	0	0	0.486224	0.490196	0	0
C15240T	15240	C	T	1098	34	ORF1ab	ORF1ab:p.4992N	SNP	synonymous_variant	0	0	0	3.125	58.5366	0.324149	0.980392	6.45161	7.69231
G15243T	15243	G	T	1123	9	ORF1ab	ORF1ab:p.4993M>I	SNP	missense_variant	0	0	1.23457	8.33333	0	0	0	0	0
G15253A	15253	G	A	1130	2	ORF1ab	ORF1ab:p.4997V>I	SNP	missense_variant	0	0	0	0	0	0	0.980392	0	0
A15267G	15267	A	G	1131	1	ORF1ab	ORF1ab:p.5001V	SNP	synonymous_variant	0	0	0	0	0	0.162075	0	0	0
C15277T	15277	C	T	1130	2	ORF1ab	ORF1ab:p.5005H>Y	SNP	missense_variant	0	0	0	2.08333	0	0	0	0	0
C15279T	15279	C	T	1130	2	ORF1ab	ORF1ab:p.5005H	SNP	synonymous_variant	0	9.52381	0	0	0	0	0	0	0
G15327T	15327	G	T	1131	1	ORF1ab	ORF1ab:p.5021M>I	SNP	missense_variant	0	0	0	1.04167	0	0	0	0	0
G15349A	15349	G	A	1130	2	ORF1ab	ORF1ab:p.5029V>I	SNP	missense_variant	0	0	0	0	0	0.324149	0	0	0
T15366C	15366	T	C	1131	1	ORF1ab	ORF1ab:p.5034H	SNP	synonymous_variant	0	0	0	0	0	0.162075	0	0	0
G15451A	15451	G	A	970	162	ORF1ab	ORF1ab:p.5063G>S	SNP	missense_variant	0	0	74.0741	84.375	12.1951	1.45867	3.43137	0	0
G15543T	15543	G	T	1128	4	ORF1ab	ORF1ab:p.5093T	SNP	synonymous_variant	0	0	0	4.16667	0	0	0	0	0
C15654T	15654	C	T	1128	4	ORF1ab	ORF1ab:p.5130D	SNP	synonymous_variant	0	0	0	1.04167	0	0.486224	0	0	0
G15664T	15664	G	T	1128	4	ORF1ab	ORF1ab:p.5134V>L	SNP	missense_variant	0	0	2.46914	1.04167	0	0.162075	0	0	0
G15708T	15708	G	T	1131	1	ORF1ab	ORF1ab:p.5148M>I	SNP	missense_variant	0	0	1.23457	0	0	0	0	0	0
C15714T	15714	C	T	387	745	ORF1ab	ORF1ab:p.5150L	SNP	synonymous_variant	0	0	1.23457	0	24.3902	85.7374	86.7647	74.1935	38.4615
C15720T	15720	C	T	1129	3	ORF1ab	ORF1ab:p.5152D	SNP	synonymous_variant	0	0	1.23457	0	0	0	0.980392	0	0
C15738T	15738	C	T	1130	2	ORF1ab	ORF1ab:p.5158F	SNP	synonymous_variant	0	0	1.23457	0	2.43902	0	0	0	0
C15755A	15755	C	A	1131	1	ORF1ab	ORF1ab:p.5164S>Y	SNP	missense_variant	0	0	0	0	0	0	0.490196	0	0
C15763T	15763	C	T	1130	2	ORF1ab	ORF1ab:p.5167L	SNP	synonymous_variant	0	0	0	0	0	0	0.980392	0	0
G15780A	15780	G	A	1131	1	ORF1ab	ORF1ab:p.5172K	SNP	synonymous_variant	0	0	0	0	0	0.162075	0	0	0
A15841G	15841	A	G	1129	3	ORF1ab	ORF1ab:p.5193T>A	SNP	missense_variant	0	0	2.46914	0	0	0.162075	0	0	0
C15848T	15848	C	T	1131	1	ORF1ab	ORF1ab:p.5195T>I	SNP	missense_variant	0	0	0	0	0	0.162075	0	0	0
C15952T	15952	C	T	1131	1	ORF1ab	ORF1ab:p.5230L	SNP	synonymous_variant	0	0	1.23457	0	0	0	0	0	0
G15957T	15957	G	T	1130	2	ORF1ab	ORF1ab:p.5231G	SNP	synonymous_variant	0	0	0	0	0	0.324149	0	0	0
G15982T	15982	G	T	1131	1	ORF1ab	ORF1ab:p.5240V>L	SNP	missense_variant	0	0	0	0	0	0	0.490196	0	0
T15996C	15996	T	C	1129	3	ORF1ab	ORF1ab:p.5244G	SNP	synonymous_variant	0	0	2.46914	0	0	0.162075	0	0	0
CT16000C	16000	CT	C	1131	1	ORF1ab	ORF1ab:p.5246L>X	Deletion	frameshift_variant	0	0	0	0	0	0	0.490196	0	0
C16101T	16101	C	T	1131	1	ORF1ab	ORF1ab:p.5279Y	SNP	synonymous_variant	0	0	0	0	0	0	0.490196	0	0
C16111T	16111	C	T	1130	2	ORF1ab	ORF1ab:p.5283L	SNP	synonymous_variant	0	0	0	2.08333	0	0	0	0	0
T16167C	16167	T	C	1131	1	ORF1ab	ORF1ab:p.5301N	SNP	synonymous_variant	0	0	0	0	0	0	0.490196	0	0
A16191G	16191	A	G	1131	1	ORF1ab	ORF1ab:p.5309E	SNP	synonymous_variant	0	0	0	0	0	0.162075	0	0	0
T16242G	16242	T	G	1130	2	ORF1ab	ORF1ab:p.5326V	SNP	synonymous_variant	0	0	0	2.08333	0	0	0	0	0
C16308T	16308	C	T	1131	1	ORF1ab	ORF1ab:p.5348F	SNP	synonymous_variant	0	0	0	0	2.43902	0	0	0	0
C16329T	16329	C	T	1130	2	ORF1ab	ORF1ab:p.5355Y	SNP	synonymous_variant	0	0	0	0	0	0	0.490196	3.22581	0
T16342C	16342	T	C	1078	54	ORF1ab	ORF1ab:p.5360S>P	SNP	missense_variant	0	0	0	0	7.31707	8.10373	0	0	7.69231
C16393T	16393	C	T	1129	3	ORF1ab	ORF1ab:p.5377P>S	SNP	missense_variant	0	0	0	0	0	0.486224	0	0	0
C16428T	16428	C	T	1131	1	ORF1ab	ORF1ab:p.5388Y	SNP	synonymous_variant	0	0	0	0	0	0.162075	0	0	0
C16466T	16466	C	T	1001	131	ORF1ab	ORF1ab:p.5401P>L	SNP	missense_variant	0	0	76.5432	56.25	14.6341	1.45867	0	0	0
A16474G	16474	A	G	1131	1	ORF1ab	ORF1ab:p.5404S>G	SNP	missense_variant	0	0	0	0	0	0	0.490196	0	0
T16600C	16600	T	C	1128	4	ORF1ab	ORF1ab:p.5446L	SNP	synonymous_variant	0	0	0	0	0	0	0.490196	3.22581	15.3846
C16616A	16616	C	A	1129	3	ORF1ab	ORF1ab:p.5451T>N	SNP	missense_variant	0	0	0	0	0	0	0.490196	3.22581	7.69231
C16616T	16616	C	T	1131	1	ORF1ab	ORF1ab:p.5451T>I	SNP	missense_variant	0	0	0	0	0	0	0	3.22581	0
A16775G	16775	A	G	1131	1	ORF1ab	ORF1ab:p.5504Y>C	SNP	missense_variant	0	0	0	1.04167	0	0	0	0	0
T16794C	16794	T	C	1131	1	ORF1ab	ORF1ab:p.5510R	SNP	synonymous_variant	0	0	1.23457	0	0	0	0	0	0
C16848A	16848	C	A	1131	1	ORF1ab	ORF1ab:p.5528D>E	SNP	missense_variant	0	0	0	0	0	0.162075	0	0	0
G16852T	16852	G	T	1127	5	ORF1ab	ORF1ab:p.5530G>C	SNP	missense_variant	0	0	6.17284	0	0	0	0	0	0
G16853T	16853	G	T	1131	1	ORF1ab	ORF1ab:p.5530G>V	SNP	missense_variant	0	0	0	0	0	0.162075	0	0	0
C16869T	16869	C	T	1131	1	ORF1ab	ORF1ab:p.5535Y	SNP	synonymous_variant	0	0	0	0	2.43902	0	0	0	0
C16887T	16887	C	T	1123	9	ORF1ab	ORF1ab:p.5541Y	SNP	synonymous_variant	0	0	0	0	0	1.45867	0	0	0
G16917T	16917	G	T	1126	6	ORF1ab	ORF1ab:p.5551L	SNP	synonymous_variant	0	0	0	0	0	0.972447	0	0	0
T16926C	16926	T	C	1131	1	ORF1ab	ORF1ab:p.5554H	SNP	synonymous_variant	0	0	0	0	0	0.162075	0	0	0
G16935T	16935	G	T	1130	2	ORF1ab	ORF1ab:p.5557M>I	SNP	missense_variant	0	0	0	0	0	0	0.980392	0	0
G16943T	16943	G	T	1131	1	ORF1ab	ORF1ab:p.5560S>I	SNP	missense_variant	0	0	1.23457	0	0	0	0	0	0
C17002T	17002	C	T	1130	2	ORF1ab	ORF1ab:p.5580L>F	SNP	missense_variant	0	0	1.23457	1.04167	0	0	0	0	0
C17004T	17004	C	T	1131	1	ORF1ab	ORF1ab:p.5580L	SNP	synonymous_variant	0	0	0	0	0	0.162075	0	0	0
C17010T	17010	C	T	1131	1	ORF1ab	ORF1ab:p.5582I	SNP	synonymous_variant	0	0	0	0	0	0.162075	0	0	0
C17012T	17012	C	T	1130	2	ORF1ab	ORF1ab:p.5583S>L	SNP	missense_variant	0	0	0	0	0	0.324149	0	0	0
T17034C	17034	T	C	1131	1	ORF1ab	ORF1ab:p.5590V	SNP	synonymous_variant	0	0	0	0	0	0.162075	0	0	0
G17058T	17058	G	T	1131	1	ORF1ab	ORF1ab:p.5598M>I	SNP	missense_variant	0	0	0	0	0	0	0.490196	0	0
C17076A	17076	C	A	1131	1	ORF1ab	ORF1ab:p.5604L	SNP	synonymous_variant	0	0	0	0	0	0	0	3.22581	0
ATT17105A	17105	ATT	A	1131	1	#N/A	#N/A	#N/A	#N/A	0	0	1.23457	0	0	0	0	0	0
G17122T	17122	G	T	1129	3	ORF1ab	ORF1ab:p.5620A>S	SNP	missense_variant	0	0	3.7037	0	0	0	0	0	0
T17150C	17150	T	C	1131	1	ORF1ab	ORF1ab:p.5629V>A	SNP	missense_variant	0	0	0	0	0	0	0.490196	0	0
T17154C	17154	T	C	1131	1	ORF1ab	ORF1ab:p.5630Y	SNP	synonymous_variant	0	0	0	0	0	0	0.490196	0	0
C17172A	17172	C	A	1131	1	ORF1ab	ORF1ab:p.5636A	SNP	synonymous_variant	0	0	0	0	0	0.162075	0	0	0
G17196A	17196	G	A	1131	1	ORF1ab	ORF1ab:p.5644K	SNP	synonymous_variant	0	0	0	0	0	0.162075	0	0	0
G17197A	17197	G	A	1131	1	ORF1ab	ORF1ab:p.5645A>T	SNP	missense_variant	0	0	0	0	0	0.162075	0	0	0
A17199G	17199	A	G	1129	3	ORF1ab	ORF1ab:p.5645A	SNP	synonymous_variant	0	0	0	0	0	0.486224	0	0	0
T17200A	17200	T	A	1129	3	ORF1ab	ORF1ab:p.5646L>I	SNP	missense_variant	0	0	0	0	0	0.486224	0	0	0
A17236G	17236	A	G	1131	1	ORF1ab	ORF1ab:p.5658I>V	SNP	missense_variant	0	0	0	0	2.43902	0	0	0	0
G17242T	17242	G	T	1131	1	ORF1ab	ORF1ab:p.5660A>S	SNP	missense_variant	0	0	0	0	0	0.162075	0	0	0
T17262C	17262	T	C	1131	1	ORF1ab	ORF1ab:p.5666C	SNP	synonymous_variant	0	0	0	0	0	0	0.490196	0	0
G17266A	17266	G	A	1129	3	ORF1ab	ORF1ab:p.5668D>N	SNP	missense_variant	0	0	0	0	0	0.486224	0	0	0
T17319C	17319	T	C	1130	2	ORF1ab	ORF1ab:p.5685N	SNP	synonymous_variant	0	0	0	0	0	0.162075	0.490196	0	0
A17344G	17344	A	G	1131	1	ORF1ab	ORF1ab:p.5694I>V	SNP	missense_variant	0	0	0	0	0	0	0.490196	0	0
T17385G	17385	T	G	1131	1	ORF1ab	ORF1ab:p.5707D>E	SNP	missense_variant	0	0	1.23457	0	0	0	0	0	0
C17410T	17410	C	T	369	763	ORF1ab	ORF1ab:p.5716R>C	SNP	missense_variant	0	0	0	0	12.1951	89.3031	89.2157	80.6452	0
A17420G	17420	A	G	1131	1	ORF1ab	ORF1ab:p.5719H>R	SNP	missense_variant	0	0	0	0	0	0.162075	0	0	0
C17550T	17550	C	T	1129	3	ORF1ab	ORF1ab:p.5762L	SNP	synonymous_variant	0	0	0	0	0	0.486224	0	0	0
A17554G	17554	A	G	1130	2	ORF1ab	ORF1ab:p.5764T>A	SNP	missense_variant	0	0	0	0	0	0	0.980392	0	0
G17567A	17567	G	A	1005	127	ORF1ab	ORF1ab:p.5768C>Y	SNP	missense_variant	0	0	0	0	7.31707	17.1799	6.37255	16.129	0
G17572A	17572	G	A	1005	127	ORF1ab	ORF1ab:p.5770A>T	SNP	missense_variant	0	0	0	0	4.87805	17.1799	6.37255	19.3548	0
C17586T	17586	C	T	1131	1	ORF1ab	ORF1ab:p.5774D	SNP	synonymous_variant	0	0	0	0	0	0.162075	0	0	0
A17615G	17615	A	G	1130	2	ORF1ab	ORF1ab:p.5784K>R	SNP	missense_variant	0	0	0	0	0	0	0.980392	0	0
T17619C	17619	T	C	1130	2	ORF1ab	ORF1ab:p.5785L	SNP	synonymous_variant	0	0	0	0	0	0.324149	0	0	0
G17679T	17679	G	T	1129	3	ORF1ab	ORF1ab:p.5805T	SNP	synonymous_variant	0	0	1.23457	2.08333	0	0	0	0	0
A17697T	17697	A	T	1117	15	ORF1ab	ORF1ab:p.5811A	SNP	synonymous_variant	0	0	6.17284	3.125	7.31707	0.648298	0	0	0
A17724G	17724	A	G	1130	2	ORF1ab	ORF1ab:p.5820V	SNP	synonymous_variant	0	0	2.46914	0	0	0	0	0	0
C17745T	17745	C	T	1131	1	ORF1ab	ORF1ab:p.5827N	SNP	synonymous_variant	0	0	0	0	0	0.162075	0	0	0
A17758G	17758	A	G	1131	1	ORF1ab	ORF1ab:p.5832K>E	SNP	missense_variant	0	0	0	0	2.43902	0	0	0	0
T17763G	17763	T	G	1131	1	ORF1ab	ORF1ab:p.5833A	SNP	synonymous_variant	0	0	0	1.04167	0	0	0	0	0
C17766T	17766	C	T	1131	1	ORF1ab	ORF1ab:p.5834V	SNP	synonymous_variant	0	0	0	1.04167	0	0	0	0	0
T17781C	17781	T	C	1131	1	ORF1ab	ORF1ab:p.5839Y	SNP	synonymous_variant	0	0	0	0	0	0	0.490196	0	0
A17937G	17937	A	G	1131	1	ORF1ab	ORF1ab:p.5891R	SNP	synonymous_variant	0	0	0	0	0	0.162075	0	0	0
G17972A	17972	G	A	1127	5	ORF1ab	ORF1ab:p.5903R>K	SNP	missense_variant	0	0	0	0	9.7561	0.162075	0	0	0
G18025A	18025	G	A	1131	1	ORF1ab	ORF1ab:p.5921V>M	SNP	missense_variant	0	0	0	0	0	0	0.490196	0	0
C18029T	18029	C	T	1131	1	ORF1ab	ORF1ab:p.5922A>V	SNP	missense_variant	0	0	0	1.04167	0	0	0	0	0
G18055A	18055	G	A	1130	2	ORF1ab	ORF1ab:p.5931G>R	SNP	missense_variant	0	0	0	2.08333	0	0	0	0	0
TC18059T	18059	TC	T	1131	1	ORF1ab	ORF1ab:p.5932L>X	Deletion	frameshift_variant	0	0	0	0	0	0	0.490196	0	0
C18060T	18060	C	T	1132	0	ORF1ab	ORF1ab:p.5932L	SNP	synonymous_variant	0	0	0	0	0	0	0	0	0
C18060G	18060	C	G	1131	1	ORF1ab	ORF1ab:p.5932L	SNP	synonymous_variant	0	0	1.23457	0	0	0	0	0	0
A18081G	18081	A	G	1131	1	ORF1ab	ORF1ab:p.5939V	SNP	synonymous_variant	0	0	0	0	0	0	0.490196	0	0
C18084T	18084	C	T	1131	1	ORF1ab	ORF1ab:p.5940I	SNP	synonymous_variant	0	0	0	0	0	0	0.490196	0	0
A18108G	18108	A	G	1127	5	ORF1ab	ORF1ab:p.5948A	SNP	synonymous_variant	0	0	0	0	0	0.486224	0.490196	3.22581	0
C18129T	18129	C	T	1116	16	ORF1ab	ORF1ab:p.5955D	SNP	synonymous_variant	68.1818	0	0	0	0	0.162075	0	0	0
A18163G	18163	A	G	502	630	ORF1ab	ORF1ab:p.5967I>V	SNP	missense_variant	0	0	2.46914	0	36.5854	73.5818	68.6275	45.1613	38.4615
C18176T	18176	C	T	1131	1	ORF1ab	ORF1ab:p.5971P>L	SNP	missense_variant	0	0	0	1.04167	0	0	0	0	0
G18180A	18180	G	A	1130	2	ORF1ab	ORF1ab:p.5972K	SNP	synonymous_variant	0	0	0	0	0	0.324149	0	0	0
C18252T	18252	C	T	1131	1	ORF1ab	ORF1ab:p.5996N	SNP	synonymous_variant	0	0	0	0	0	0.162075	0	0	0
G18255T	18255	G	T	1130	2	ORF1ab	ORF1ab:p.5997M>I	SNP	missense_variant	0	0	2.46914	0	0	0	0	0	0
A18294C	18294	A	C	1131	1	ORF1ab	ORF1ab:p.6010A	SNP	synonymous_variant	0	0	0	0	2.43902	0	0	0	0
C18312T	18312	C	T	1131	1	ORF1ab	ORF1ab:p.6016V	SNP	synonymous_variant	0	0	0	0	0	0.162075	0	0	0
T18369A	18369	T	A	1131	1	ORF1ab	ORF1ab:p.6035G	SNP	synonymous_variant	0	0	1.23457	0	0	0	0	0	0
C18377T	18377	C	T	1128	4	ORF1ab	ORF1ab:p.6038T>I	SNP	missense_variant	0	0	0	0	0	0.648298	0	0	0
G18382A	18382	G	A	1131	1	ORF1ab	ORF1ab:p.6040V>I	SNP	missense_variant	0	0	0	1.04167	0	0	0	0	0
C18388T	18388	C	T	1131	1	ORF1ab	ORF1ab:p.6042L	SNP	synonymous_variant	0	0	0	0	0	0	0.490196	0	0
A18424G	18424	A	G	1131	1	ORF1ab	ORF1ab:p.6054N>D	SNP	missense_variant	0	0	0	0	0	0	0.490196	0	0
T18429C	18429	T	C	1129	3	ORF1ab	ORF1ab:p.6055N	SNP	synonymous_variant	0	0	0	0	0	0	0	9.67742	0
C18441T	18441	C	T	1131	1	ORF1ab	ORF1ab:p.6059S	SNP	synonymous_variant	0	0	0	0	0	0	0.490196	0	0
G18462T	18462	G	T	1129	3	ORF1ab	ORF1ab:p.6066P	SNP	synonymous_variant	0	0	0	0	0	0.162075	0.490196	3.22581	0
C18483T	18483	C	T	1131	1	ORF1ab	ORF1ab:p.6073H	SNP	synonymous_variant	0	0	0	0	0	0	0	0	7.69231
A18487G	18487	A	G	1130	2	ORF1ab	ORF1ab:p.6075I>V	SNP	missense_variant	0	0	0	0	0	0	0.980392	0	0
T18488C	18488	T	C	1130	2	ORF1ab	ORF1ab:p.6075I>T	SNP	missense_variant	0	0	0	0	2.43902	0.162075	0	0	0
C18490T	18490	C	T	1131	1	ORF1ab	ORF1ab:p.6076P>S	SNP	missense_variant	0	0	0	0	0	0.162075	0	0	0
G18498T	18498	G	T	1129	3	ORF1ab	ORF1ab:p.6078M>I	SNP	missense_variant	0	0	0	1.04167	0	0.324149	0	0	0
C18501T	18501	C	T	1131	1	ORF1ab	ORF1ab:p.6079Y	SNP	synonymous_variant	0	0	0	0	0	0.162075	0	0	0
C18508T	18508	C	T	1131	1	ORF1ab	ORF1ab:p.6082L>F	SNP	missense_variant	4.54545	0	0	0	0	0	0	0	0
G18525T	18525	G	T	1131	1	ORF1ab	ORF1ab:p.6087V	SNP	synonymous_variant	0	0	0	0	0	0.162075	0	0	0
C18555T	18555	C	T	1131	1	ORF1ab	ORF1ab:p.6097D	SNP	synonymous_variant	0	0	0	0	0	0.162075	0	0	0
C18570T	18570	C	T	1130	2	ORF1ab	ORF1ab:p.6102L	SNP	synonymous_variant	0	0	0	0	0	0.162075	0.490196	0	0
C18576T	18576	C	T	1131	1	ORF1ab	ORF1ab:p.6104D	SNP	synonymous_variant	0	0	0	0	0	0.162075	0	0	0
G18583A	18583	G	A	1126	6	ORF1ab	ORF1ab:p.6107V>I	SNP	missense_variant	0	0	0	0	0	0	2.45098	3.22581	0
A18585G	18585	A	G	1130	2	ORF1ab	ORF1ab:p.6107V	SNP	synonymous_variant	0	0	0	0	0	0.324149	0	0	0
C18591T	18591	C	T	1129	3	ORF1ab	ORF1ab:p.6109V	SNP	synonymous_variant	0	0	0	0	0	0.486224	0	0	0
G18634A	18634	G	A	1131	1	ORF1ab	ORF1ab:p.6124V>M	SNP	missense_variant	0	0	0	0	0	0	0.490196	0	0
G18651T	18651	G	T	1131	1	ORF1ab	ORF1ab:p.6129E>D	SNP	missense_variant	0	0	0	1.04167	0	0	0	0	0
A18704G	18704	A	G	1131	1	ORF1ab	ORF1ab:p.6147D>G	SNP	missense_variant	0	0	0	0	0	0	0.490196	0	0
C18744T	18744	C	T	1127	5	ORF1ab	ORF1ab:p.6160Y	SNP	synonymous_variant	0	0	0	1.04167	0	0.648298	0	0	0
C18788T	18788	C	T	1131	1	ORF1ab	ORF1ab:p.6175T>I	SNP	missense_variant	0	0	0	0	0	0.162075	0	0	0
C18795T	18795	C	T	1130	2	ORF1ab	ORF1ab:p.6177N	SNP	synonymous_variant	0	0	0	0	0	0.324149	0	0	0
C18828T	18828	C	T	1131	1	ORF1ab	ORF1ab:p.6188V	SNP	synonymous_variant	0	0	0	1.04167	0	0	0	0	0
C18877T	18877	C	T	1130	2	ORF1ab	ORF1ab:p.6205L	SNP	synonymous_variant	0	0	0	2.08333	0	0	0	0	0
T18918C	18918	T	C	1131	1	ORF1ab	ORF1ab:p.6218T	SNP	synonymous_variant	0	0	0	0	2.43902	0	0	0	0
T18920C	18920	T	C	1130	2	ORF1ab	ORF1ab:p.6219I>T	SNP	missense_variant	0	0	0	1.04167	2.43902	0	0	0	0
C18928T	18928	C	T	1126	6	ORF1ab	ORF1ab:p.6222P>S	SNP	missense_variant	0	23.8095	0	0	0	0.162075	0	0	0
T18930C	18930	T	C	1131	1	ORF1ab	ORF1ab:p.6222P	SNP	synonymous_variant	0	0	0	0	2.43902	0	0	0	0
G18960T	18960	G	T	1131	1	ORF1ab	ORF1ab:p.6232A	SNP	synonymous_variant	0	0	1.23457	0	0	0	0	0	0
G18984T	18984	G	T	1131	1	ORF1ab	ORF1ab:p.6240M>I	SNP	missense_variant	0	0	0	0	0	0.162075	0	0	0
A19010G	19010	A	G	1131	1	ORF1ab	ORF1ab:p.6249D>G	SNP	missense_variant	0	0	0	0	0	0.162075	0	0	0
C19011T	19011	C	T	1131	1	ORF1ab	ORF1ab:p.6249D	SNP	synonymous_variant	0	0	0	0	0	0.162075	0	0	0
C19011A	19011	C	A	1131	1	ORF1ab	ORF1ab:p.6249D>E	SNP	missense_variant	0	0	0	0	0	0.162075	0	0	0
C19017T	19017	C	T	1128	4	ORF1ab	ORF1ab:p.6251F	SNP	synonymous_variant	0	0	1.23457	2.08333	2.43902	0	0	0	0
C19032T	19032	C	T	1131	1	ORF1ab	ORF1ab:p.6256D	SNP	synonymous_variant	0	0	0	1.04167	0	0	0	0	0
A19080G	19080	A	G	1131	1	ORF1ab	ORF1ab:p.6272E	SNP	synonymous_variant	0	0	0	0	0	0	0.490196	0	0
G19086T	19086	G	T	1131	1	ORF1ab	ORF1ab:p.6274K>N	SNP	missense_variant	0	0	0	0	0	0.162075	0	0	0
C19170T	19170	C	T	1131	1	ORF1ab	ORF1ab:p.6302F	SNP	synonymous_variant	0	0	0	0	0	0	0.490196	0	0
C19185T	19185	C	T	1130	2	ORF1ab	ORF1ab:p.6307C	SNP	synonymous_variant	0	0	0	0	0	0.324149	0	0	0
A19212G	19212	A	G	1130	2	ORF1ab	ORF1ab:p.6316R	SNP	synonymous_variant	0	0	1.23457	1.04167	0	0	0	0	0
C19220T	19220	C	T	1021	111	ORF1ab	ORF1ab:p.6319A>V	SNP	missense_variant	0	0	37.037	62.5	19.5122	2.10697	0	0	0
C19255T	19255	C	T	1128	4	ORF1ab	ORF1ab:p.6331L	SNP	synonymous_variant	0	0	2.46914	0	0	0.324149	0	0	0
C19263T	19263	C	T	1130	2	ORF1ab	ORF1ab:p.6333N	SNP	synonymous_variant	0	0	0	0	0	0.324149	0	0	0
C19264T	19264	C	T	1130	2	ORF1ab	ORF1ab:p.6334L>F	SNP	missense_variant	0	0	0	2.08333	0	0	0	0	0
C19269T	19269	C	T	1130	2	ORF1ab	ORF1ab:p.6335N	SNP	synonymous_variant	0	0	0	0	0	0.324149	0	0	0
C19273T	19273	C	T	1130	2	ORF1ab	ORF1ab:p.6337P>S	SNP	missense_variant	0	0	0	0	0	0.324149	0	0	0
A19283G	19283	A	G	1131	1	ORF1ab	ORF1ab:p.6340D>G	SNP	missense_variant	0	0	0	0	0	0.162075	0	0	0
C19290T	19290	C	T	1131	1	ORF1ab	ORF1ab:p.6342G	SNP	synonymous_variant	0	0	0	0	0	0.162075	0	0	0
C19374T	19374	C	T	1123	9	ORF1ab	ORF1ab:p.6370F	SNP	synonymous_variant	0	0	0	0	0	1.45867	0	0	0
G19518T	19518	G	T	1131	1	ORF1ab	ORF1ab:p.6418L>F	SNP	missense_variant	0	0	0	0	0	0	0.490196	0	0
C19524T	19524	C	T	1130	2	ORF1ab	ORF1ab:p.6420L	SNP	synonymous_variant	0	0	0	2.08333	0	0	0	0	0
C19554T	19554	C	T	1126	6	ORF1ab	ORF1ab:p.6430G	SNP	synonymous_variant	0	0	0	2.08333	0	0.162075	0	9.67742	0
C19572T	19572	C	T	1128	4	ORF1ab	ORF1ab:p.6436Y	SNP	synonymous_variant	0	0	1.23457	0	0	0	0.980392	3.22581	0
C19660T	19660	C	T	1131	1	ORF1ab	ORF1ab:p.6466H>Y	SNP	missense_variant	0	0	0	0	0	0.162075	0	0	0
C19675A	19675	C	A	1131	1	ORF1ab	ORF1ab:p.6471Q>K	SNP	missense_variant	0	0	0	0	0	0	0.490196	0	0
G19677T	19677	G	T	1131	1	ORF1ab	ORF1ab:p.6471Q>H	SNP	missense_variant	0	0	0	0	0	0.162075	0	0	0
G19684T	19684	G	T	1122	10	ORF1ab	ORF1ab:p.6474V>L	SNP	missense_variant	0	0	0	1.04167	0	0.162075	3.92157	0	0
C19760T	19760	C	T	1131	1	ORF1ab	ORF1ab:p.6499T>I	SNP	missense_variant	0	0	0	1.04167	0	0	0	0	0
C19763T	19763	C	T	1131	1	ORF1ab	ORF1ab:p.6500T>I	SNP	missense_variant	0	0	0	0	0	0	0.490196	0	0
A19812G	19812	A	G	1092	40	ORF1ab	ORF1ab:p.6516K	SNP	synonymous_variant	0	0	0	0	0	0.486224	13.2353	19.3548	30.7692
C19813T	19813	C	T	1127	5	ORF1ab	ORF1ab:p.6517P>S	SNP	missense_variant	0	0	6.17284	0	0	0	0	0	0
G19872T	19872	G	T	1131	1	ORF1ab	ORF1ab:p.6536V	SNP	synonymous_variant	0	0	0	0	0	0.162075	0	0	0
C19895T	19895	C	T	1131	1	ORF1ab	ORF1ab:p.6544A>V	SNP	missense_variant	0	0	0	1.04167	0	0	0	0	0
C19955T	19955	C	T	656	476	ORF1ab	ORF1ab:p.6564T>I	SNP	missense_variant	0	0	0	0	21.9512	47.812	68.6275	64.5161	92.3077
C19961T	19961	C	T	1130	2	ORF1ab	ORF1ab:p.6566T>M	SNP	missense_variant	0	0	0	0	0	0	0.980392	0	0
C19979A	19979	C	A	1131	1	ORF1ab	ORF1ab:p.6572T>N	SNP	missense_variant	0	0	0	0	0	0	0.490196	0	0
C19983T	19983	C	T	1130	2	ORF1ab	ORF1ab:p.6573V	SNP	synonymous_variant	0	0	0	1.04167	0	0.162075	0	0	0
T20001A	20001	T	A	1129	3	ORF1ab	ORF1ab:p.6579V	SNP	synonymous_variant	0	0	0	0	0	0.486224	0	0	0
A20055G	20055	A	G	601	531	ORF1ab	ORF1ab:p.6597E	SNP	synonymous_variant	0	0	0	0	21.9512	54.295	74.5098	70.9677	100
A20055T	20055	A	T	1131	1	ORF1ab	ORF1ab:p.6597E>D	SNP	missense_variant	0	0	0	0	0	0	0.490196	0	0
G20083A	20083	G	A	1130	2	ORF1ab	ORF1ab:p.6607V>I	SNP	missense_variant	0	0	0	0	0	0.324149	0	0	0
C20132T	20132	C	T	1131	1	ORF1ab	ORF1ab:p.6623A>V	SNP	missense_variant	0	0	1.23457	0	0	0	0	0	0
C20133T	20133	C	T	1130	2	ORF1ab	ORF1ab:p.6623A	SNP	synonymous_variant	0	0	0	0	0	0.324149	0	0	0
C20178T	20178	C	T	1131	1	ORF1ab	ORF1ab:p.6638V	SNP	synonymous_variant	0	0	1.23457	0	0	0	0	0	0
C20233T	20233	C	T	1125	7	ORF1ab	ORF1ab:p.6657P>S	SNP	missense_variant	0	0	2.46914	1.04167	7.31707	0.162075	0	0	0
C20234T	20234	C	T	1131	1	ORF1ab	ORF1ab:p.6657P>L	SNP	missense_variant	0	0	0	0	0	0.162075	0	0	0
T20295C	20295	T	C	1131	1	ORF1ab	ORF1ab:p.6677Y	SNP	synonymous_variant	0	0	0	0	0	0.162075	0	0	0
T20331C	20331	T	C	1130	2	ORF1ab	ORF1ab:p.6689Y	SNP	synonymous_variant	0	0	0	0	0	0	0.980392	0	0
C20380T	20380	C	T	1131	1	ORF1ab	ORF1ab:p.6706L	SNP	synonymous_variant	0	0	0	0	0	0.162075	0	0	0
T20421C	20421	T	C	1129	3	ORF1ab	ORF1ab:p.6719D	SNP	synonymous_variant	0	0	2.46914	0	0	0.162075	0	0	0
C20451T	20451	C	T	1131	1	ORF1ab	ORF1ab:p.6729N	SNP	synonymous_variant	0	0	0	0	2.43902	0	0	0	0
G20487T	20487	G	T	1130	2	ORF1ab	ORF1ab:p.6741K>N	SNP	missense_variant	0	0	0	0	0	0.162075	0	3.22581	0
G20489T	20489	G	T	1131	1	ORF1ab	ORF1ab:p.6742C>F	SNP	missense_variant	0	0	0	0	0	0.162075	0	0	0
A20503G	20503	A	G	1131	1	ORF1ab	ORF1ab:p.6747I>V	SNP	missense_variant	0	0	0	1.04167	0	0	0	0	0
G20527T	20527	G	T	1131	1	ORF1ab	ORF1ab:p.6755V>F	SNP	missense_variant	0	0	0	1.04167	0	0	0	0	0
C20611T	20611	C	T	1131	1	ORF1ab	ORF1ab:p.6783L>F	SNP	missense_variant	0	0	0	1.04167	0	0	0	0	0
T20644C	20644	T	C	1131	1	ORF1ab	ORF1ab:p.6794Y>H	SNP	missense_variant	0	0	1.23457	0	0	0	0	0	0
G20670A	20670	G	A	1131	1	ORF1ab	ORF1ab:p.6802A	SNP	synonymous_variant	0	0	0	1.04167	0	0	0	0	0
G20679T	20679	G	T	1131	1	ORF1ab	ORF1ab:p.6805P	SNP	synonymous_variant	0	0	0	0	0	0	0.490196	0	0
A20713G	20713	A	G	1131	1	ORF1ab	ORF1ab:p.6817R>G	SNP	missense_variant	0	0	0	0	0	0.162075	0	0	0
G20752T	20752	G	T	1131	1	ORF1ab	ORF1ab:p.6830D>Y	SNP	missense_variant	0	0	0	1.04167	0	0	0	0	0
C20823T	20823	C	T	1131	1	ORF1ab	ORF1ab:p.6853N	SNP	synonymous_variant	0	4.7619	0	0	0	0	0	0	0
C20930T	20930	C	T	1131	1	ORF1ab	ORF1ab:p.6889T>M	SNP	missense_variant	0	0	1.23457	0	0	0	0	0	0
C20946T	20946	C	T	1131	1	ORF1ab	ORF1ab:p.6894V	SNP	synonymous_variant	0	0	1.23457	0	0	0	0	0	0
C21005T	21005	C	T	1131	1	ORF1ab	ORF1ab:p.6914A>V	SNP	missense_variant	0	0	0	0	2.43902	0	0	0	0
T21015C	21015	T	C	1127	5	ORF1ab	ORF1ab:p.6917H	SNP	synonymous_variant	0	0	0	5.20833	0	0	0	0	0
C21077T	21077	C	T	1131	1	ORF1ab	ORF1ab:p.6938T>I	SNP	missense_variant	0	0	0	1.04167	0	0	0	0	0
A21096G	21096	A	G	1131	1	ORF1ab	ORF1ab:p.6944K	SNP	synonymous_variant	0	0	1.23457	0	0	0	0	0	0
T21118A	21118	T	A	1130	2	ORF1ab	ORF1ab:p.6952C>S	SNP	missense_variant	0	0	0	0	0	0.324149	0	0	0
G21123T	21123	G	T	1130	2	ORF1ab	ORF1ab:p.6953G	SNP	synonymous_variant	0	0	1.23457	1.04167	0	0	0	0	0
A21137G	21137	A	G	1130	2	ORF1ab	ORF1ab:p.6958K>R	SNP	missense_variant	0	0	1.23457	0	2.43902	0	0	0	0
A21194G	21194	A	G	1127	5	ORF1ab	ORF1ab:p.6977D>G	SNP	missense_variant	0	0	2.46914	2.08333	0	0.162075	0	0	0
C21233T	21233	C	T	1131	1	ORF1ab	ORF1ab:p.6990A>V	SNP	missense_variant	0	0	0	1.04167	0	0	0	0	0
G21334T	21334	G	T	1131	1	ORF1ab	ORF1ab:p.7024A>S	SNP	missense_variant	0	0	0	1.04167	0	0	0	0	0
C21513T	21513	C	T	1131	1	ORF1ab	ORF1ab:p.7083N	SNP	synonymous_variant	0	0	0	1.04167	0	0	0	0	0
TC21574T	21574	TC	T	1131	1	S	S:p.5L>X	Deletion	frameshift_variant	0	0	1.23457	0	0	0	0	0	0
C21575T	21575	C	T	1129	3	S	S:p.5L>F	SNP	missense_variant	0	4.7619	1.23457	0	2.43902	0	0	0	0
C21590A	21590	C	A	1127	5	S	S:p.10L>I	SNP	missense_variant	0	0	0	5.20833	0	0	0	0	0
C21597T	21597	C	T	1131	1	S	S:p.12S>F	SNP	missense_variant	4.54545	0	0	0	0	0	0	0	0
C21614T	21614	C	T	1131	1	S	S:p.18L>F	SNP	missense_variant	0	0	0	1.04167	0	0	0	0	0
C21618G	21618	C	G	1048	84	S	S:p.19T>R	SNP	missense_variant	0	0	55.5556	40.625	0	0	0	0	0
C21618T	21618	C	T	1117	15	S	S:p.19T>I	SNP	missense_variant	0	0	0	0	0	2.43112	0	0	0
C21622T	21622	C	T	1128	4	S	S:p.20T	SNP	synonymous_variant	0	0	0	4.16667	0	0	0	0	0
TTACCCCCTG21632T	21632	TTACCCCCTG	T	1098	34	S	S:p.24-27LPPA>S	Deletion	inframe_deletion	0	0	1.23457	0	0	5.34846	0	0	0
G21641T	21641	G	T	1131	1	S	S:p.27A>S	SNP	missense_variant	0	0	0	1.04167	0	0	0	0	0
G21666T	21666	G	T	1130	2	S	S:p.35G>V	SNP	missense_variant	0	0	1.23457	1.04167	0	0	0	0	0
C21707T	21707	C	T	1131	1	S	S:p.49H>Y	SNP	missense_variant	0	0	0	0	0	0	0.490196	0	0
C21727T	21727	C	T	1131	1	S	S:p.55F	SNP	synonymous_variant	0	0	1.23457	0	0	0	0	0	0
C21742T	21742	C	T	1131	1	S	S:p.60S	SNP	synonymous_variant	0	0	0	0	0	0.162075	0	0	0
T21752A	21752	T	A	1127	5	S	S:p.64W>R	SNP	missense_variant	0	0	0	0	0	0.648298	0	3.22581	0
G21753T	21753	G	T	1130	2	S	S:p.64W>L	SNP	missense_variant	0	0	0	0	0	0.324149	0	0	0
C21762T	21762	C	T	1118	14	S	S:p.67A>V	SNP	missense_variant	0	0	0	0	21.9512	0.810373	0	0	0
ATACATG21764A	21764	ATACATG	A	1107	25	S	S:p.68-70IHV>I	Deletion	inframe_deletion	0	9.52381	0	0	21.9512	1.45867	0	12.9032	7.69231
G21770T	21770	G	T	1131	1	S	S:p.70V>F	SNP	missense_variant	0	4.7619	0	0	0	0	0	0	0
C21774T	21774	C	T	1129	3	S	S:p.71S>F	SNP	missense_variant	0	0	0	0	0	0.486224	0	0	0
C21780T	21780	C	T	1131	1	S	S:p.73T>I	SNP	missense_variant	0	0	1.23457	0	0	0	0	0	0
C21781T	21781	C	T	1131	1	S	S:p.73T	SNP	synonymous_variant	0	0	0	0	0	0	0.490196	0	0
A21792C	21792	A	C	1130	2	S	S:p.77K>T	SNP	missense_variant	0	0	2.46914	0	0	0	0	0	0
G21800T	21800	G	T	1131	1	S	S:p.80D>Y	SNP	missense_variant	0	4.7619	0	0	0	0	0	0	0
C21811T	21811	C	T	1127	5	S	S:p.83V	SNP	synonymous_variant	0	0	0	3.125	0	0	0.980392	0	0
C21846T	21846	C	T	1036	96	S	S:p.95T>I	SNP	missense_variant	0	0	33.3333	39.5833	39.0244	2.43112	0	0	0
C21846A	21846	C	A	1131	1	S	S:p.95T>N	SNP	missense_variant	0	0	0	0	0	0	0.490196	0	0
G21893A	21893	G	A	1131	1	S	S:p.111D>N	SNP	missense_variant	0	0	0	0	0	0.162075	0	0	0
T21895C	21895	T	C	1127	5	S	S:p.111D	SNP	synonymous_variant	0	0	6.17284	0	0	0	0	0	0
A21936G	21936	A	G	1131	1	S	S:p.125N>S	SNP	missense_variant	0	0	0	1.04167	0	0	0	0	0
C21952T	21952	C	T	1131	1	S	S:p.130V	SNP	synonymous_variant	0	0	0	0	0	0.162075	0	0	0
GGTGTTTATT21986G	21986	GGTGTTTATT	G	1122	10	S	S:p.142-145GVYY>D	Deletion	inframe_deletion	0	0	0	0	17.0732	0.486224	0	0	0
G21987A	21987	G	A	420	712	S	S:p.142G>D	SNP	missense_variant	0	0	87.6543	59.375	46.3415	74.3922	41.6667	25.8065	100
TTTA21990T	21990	TTTA	T	1128	4	S	S:p.143-144VY>V	Deletion	inframe_deletion	0	9.52381	0	0	0	0.162075	0.490196	0	0
C21997T	21997	C	T	1130	2	S	S:p.145Y	SNP	synonymous_variant	0	0	0	0	0	0.324149	0	0	0
C21998T	21998	C	T	1131	1	S	S:p.146H>Y	SNP	missense_variant	0	0	0	0	0	0.162075	0	0	0
A22001G	22001	A	G	1062	70	S	S:p.147K>E	SNP	missense_variant	0	0	0	0	0	0	33.3333	6.45161	0
C22009CA	22009	C	CA	1131	1	S	S:p.149N>NX	Insertion	frameshift_variant	0	0	0	0	0	0	0.490196	0	0
A22012T	22012	A	T	1129	3	S	S:p.150K>N	SNP	missense_variant	0	0	0	0	0	0.486224	0	0	0
T22016C	22016	T	C	1101	31	S	S:p.152W>R	SNP	missense_variant	0	0	0	0	0	0	15.1961	0	0
G22021T	22021	G	T	1131	1	S	S:p.153M>I	SNP	missense_variant	0	0	0	1.04167	0	0	0	0	0
G22022A	22022	G	A	1127	5	S	S:p.154E>K	SNP	missense_variant	0	0	6.17284	0	0	0	0	0	0
GAGTTCA22028G	22028	GAGTTCA	G	1010	122	S	S:p.156-158EFR>G	Deletion	inframe_deletion	0	0	70.3704	55.2083	14.6341	0.972447	0	0	0
T22032C	22032	T	C	1130	2	S	S:p.157F>S	SNP	missense_variant	0	0	0	0	0	0.324149	0	0	0
C22033A	22033	C	A	1089	43	S	S:p.157F>L	SNP	missense_variant	0	0	0	0	0	0	21.0784	0	0
TC22087T	22087	TC	T	1131	1	S	S:p.176L>X	Deletion	frameshift_variant	0	0	0	0	0	0.162075	0	0	0
C22088T	22088	C	T	1131	1	S	S:p.176L>F	SNP	missense_variant	0	0	0	0	0	0	0.490196	0	0
G22103T	22103	G	T	1131	1	S	S:p.181G>*	SNP	stop_gained	0	0	1.23457	0	0	0	0	0	0
G22104T	22104	G	T	1130	2	S	S:p.181G>V	SNP	missense_variant	0	0	2.46914	0	0	0	0	0	0
A22107T	22107	A	T	1131	1	S	S:p.182K>I	SNP	missense_variant	0	0	0	0	0	0.162075	0	0	0
C22109G	22109	C	G	1131	1	S	S:p.183Q>E	SNP	missense_variant	0	0	0	0	0	0.162075	0	0	0
G22113T	22113	G	T	1131	1	S	S:p.184G>V	SNP	missense_variant	0	0	0	1.04167	0	0	0	0	0
T22119C	22119	T	C	1130	2	S	S:p.186F>S	SNP	missense_variant	0	0	0	0	0	0.324149	0	0	0
C22120A	22120	C	A	1131	1	S	S:p.186F>L	SNP	missense_variant	0	0	0	0	0	0.162075	0	0	0
T22126C	22126	T	C	1131	1	S	S:p.188N	SNP	synonymous_variant	0	0	0	1.04167	0	0	0	0	0
G22132T	22132	G	T	1131	1	S	S:p.190R>S	SNP	missense_variant	0	0	0	0	0	0.162075	0	0	0
C22187T	22187	C	T	1131	1	S	S:p.209P>S	SNP	missense_variant	0	0	0	0	0	0.162075	0	0	0
A22190G	22190	A	G	1071	61	S	S:p.210I>V	SNP	missense_variant	0	0	0	0	0	0	29.4118	0	7.69231
AATT22193A	22193	AATT	A	1123	9	S	S:p.211-212NL>I	Deletion	inframe_deletion	0	0	0	0	14.6341	0.486224	0	0	0
T22200G	22200	T	G	658	474	S	S:p.213V>G	SNP	missense_variant	0	0	1.23457	0	19.5122	60.94	35.2941	12.9032	100
T22204TGAGCCAGAA	22204	T	TGAGCCAGAA	1124	8	S	S:p.214R>REPE	Insertion	inframe_insertion	0	0	0	0	12.1951	0.486224	0	0	0
G22205T	22205	G	T	1130	2	S	S:p.215D>Y	SNP	missense_variant	0	0	0	1.04167	2.43902	0	0	0	0
G22205C	22205	G	C	1131	1	S	S:p.215D>H	SNP	missense_variant	0	0	0	1.04167	0	0	0	0	0
A22206G	22206	A	G	1128	4	S	S:p.215D>G	SNP	missense_variant	0	0	1.23457	1.04167	0	0.324149	0	0	0
G22218GT	22218	G	GT	1129	3	S	S:p.219G>GX	Insertion	frameshift_variant	0	0	0	0	0	0.486224	0	0	0
C22224T	22224	C	T	1129	3	S	S:p.221S>L	SNP	missense_variant	0	0	2.46914	0	0	0.162075	0	0	0
G22225T	22225	G	T	1129	3	S	S:p.221S	SNP	synonymous_variant	0	0	0	3.125	0	0	0	0	0
C22227T	22227	C	T	1116	16	S	S:p.222A>V	SNP	missense_variant	4.54545	0	12.3457	5.20833	0	0	0	0	0
A22259G	22259	A	G	1131	1	S	S:p.233I>V	SNP	missense_variant	0	0	0	0	0	0.162075	0	0	0
C22264T	22264	C	T	1131	1	S	S:p.234N	SNP	synonymous_variant	0	0	0	0	0	0.162075	0	0	0
C22286T	22286	C	T	1131	1	S	S:p.242L>F	SNP	missense_variant	0	0	0	1.04167	0	0	0	0	0
C22295T	22295	C	T	1131	1	S	S:p.245H>Y	SNP	missense_variant	0	0	0	0	0	0	0.490196	0	0
C22295A	22295	C	A	1131	1	S	S:p.245H>N	SNP	missense_variant	0	0	0	0	0	0.162075	0	0	0
T22304TCAGCTGCTG	22304	T	TCAGCTGCTG	1131	1	S	S:p.248Y>SAAD	Insertion	protein_altering_variant	0	0	0	0	0	0.162075	0	0	0
A22305C	22305	A	C	1131	1	S	S:p.248Y>S	SNP	missense_variant	0	0	0	0	0	0.162075	0	0	0
A22320C	22320	A	C	1131	1	S	S:p.253D>A	SNP	missense_variant	0	0	1.23457	0	0	0	0	0	0
C22326T	22326	C	T	1131	1	S	S:p.255S>F	SNP	missense_variant	0	0	0	0	0	0.162075	0	0	0
G22331A	22331	G	A	1059	73	S	S:p.257G>S	SNP	missense_variant	0	0	0	0	0	0	35.2941	3.22581	0
C22338T	22338	C	T	1129	3	S	S:p.259T>I	SNP	missense_variant	0	0	2.46914	0	0	0.162075	0	0	0
G22346T	22346	G	T	1131	1	S	S:p.262A>S	SNP	missense_variant	0	0	0	0	0	0.162075	0	0	0
G22363T	22363	G	T	1130	2	S	S:p.267V	SNP	synonymous_variant	0	0	0	0	0	0.324149	0	0	0
C22388T	22388	C	T	1129	3	S	S:p.276L	SNP	synonymous_variant	0	0	0	3.125	0	0	0	0	0
A22390G	22390	A	G	1131	1	S	S:p.276L	SNP	synonymous_variant	0	4.7619	0	0	0	0	0	0	0
C22444T	22444	C	T	1116	16	S	S:p.294D	SNP	synonymous_variant	0	76.1905	0	0	0	0	0	0	0
C22450T	22450	C	T	1129	3	S	S:p.296L	SNP	synonymous_variant	0	0	3.7037	0	0	0	0	0	0
C22482T	22482	C	T	1130	2	S	S:p.307T>I	SNP	missense_variant	0	0	2.46914	0	0	0	0	0	0
G22567T	22567	G	T	1131	1	S	S:p.335L>F	SNP	missense_variant	0	4.7619	0	0	0	0	0	0	0
C22570T	22570	C	T	1131	1	S	S:p.336C	SNP	synonymous_variant	0	0	0	0	0	0	0.490196	0	0
C22572CT	22572	C	CT	1131	1	S	S:p.337P>PX	Insertion	frameshift_variant	0	0	0	0	2.43902	0	0	0	0
G22577C	22577	G	C	1010	122	S	S:p.339G>R	SNP	missense_variant	0	0	0	0	0	0	57.3529	16.129	0
G22578A	22578	G	A	319	813	S	S:p.339G>D	SNP	missense_variant	0	0	0	0	68.2927	91.7342	94.6078	80.6452	7.69231
T22579C	22579	T	C	1130	2	S	S:p.339G	SNP	synonymous_variant	0	0	0	0	0	0.162075	0.490196	0	0
C22591T	22591	C	T	1129	3	S	S:p.343N	SNP	synonymous_variant	0	0	0	2.08333	0	0.162075	0	0	0
C22597A	22597	C	A	1122	10	S	S:p.345T	SNP	synonymous_variant	0	0	4.93827	5.20833	0	0.162075	0	0	0
G22599C	22599	G	C	1056	76	S	S:p.346R>T	SNP	missense_variant	0	0	0	0	0	0.486224	30.8824	32.2581	0
G22599A	22599	G	A	1122	10	S	S:p.346R>K	SNP	missense_variant	0	0	0	0	21.9512	0.162075	0	0	0
A22600T	22600	A	T	1129	3	S	S:p.346R>S	SNP	missense_variant	0	0	2.46914	0	0	0.162075	0	0	0
A22600C	22600	A	C	1131	1	S	S:p.346R>S	SNP	missense_variant	0	0	0	0	0	0	0	3.22581	0
T22609C	22609	T	C	1131	1	S	S:p.349S	SNP	synonymous_variant	0	0	0	0	0	0.162075	0	0	0
C22624T	22624	C	T	1126	6	S	S:p.354N	SNP	synonymous_variant	0	0	0	0	0	0.972447	0	0	0
A22629C	22629	A	C	1121	11	S	S:p.356K>T	SNP	missense_variant	0	0	0	0	0	0	3.92157	9.67742	0
G22632A	22632	G	A	1129	3	S	S:p.357R>K	SNP	missense_variant	0	0	0	0	0	0.486224	0	0	0
T22660C	22660	T	C	1131	1	S	S:p.366S	SNP	synonymous_variant	0	0	0	1.04167	0	0	0	0	0
T22665C	22665	T	C	1130	2	S	S:p.368L>P	SNP	missense_variant	0	0	0	0	2.43902	0.162075	0	0	0
T22669C	22669	T	C	1131	1	S	S:p.369Y	SNP	synonymous_variant	0	0	0	0	0	0.162075	0	0	0
T22673C	22673	T	C	1105	27	S	S:p.371S>P	SNP	missense_variant	0	0	0	0	60.9756	0.162075	0	0	7.69231
C22674T	22674	C	T	315	817	S	S:p.371S>F	SNP	missense_variant	0	0	0	0	73.1707	92.2204	93.6275	83.871	7.69231
C22674A	22674	C	A	1119	13	S	S:p.371S>Y	SNP	missense_variant	0	0	0	0	0	1.94489	0	3.22581	0
C22675T	22675	C	T	1130	2	S	S:p.371S	SNP	synonymous_variant	0	0	2.46914	0	0	0	0	0	0
T22679C	22679	T	C	302	830	S	S:p.373S>P	SNP	missense_variant	0	0	0	0	73.1707	94.1653	93.6275	87.0968	7.69231
C22686T	22686	C	T	302	830	S	S:p.375S>F	SNP	missense_variant	0	0	0	0	73.1707	94.1653	93.6275	87.0968	7.69231
A22688G	22688	A	G	329	803	S	S:p.376T>A	SNP	missense_variant	0	0	0	0	12.1951	94.0032	93.6275	87.0968	0
C22716T	22716	C	T	1131	1	S	S:p.385T>I	SNP	missense_variant	0	0	0	1.04167	0	0	0	0	0
G22775A	22775	G	A	335	797	S	S:p.405D>N	SNP	missense_variant	0	0	0	0	9.7561	93.3549	93.6275	83.871	0
G22785A	22785	G	A	1131	1	S	S:p.408R>K	SNP	missense_variant	0	0	0	0	0	0.162075	0	0	0
A22786C	22786	A	C	348	784	S	S:p.408R>S	SNP	missense_variant	0	0	0	0	9.7561	91.8963	92.6471	77.4194	0
A22786T	22786	A	T	1122	10	S	S:p.408R>S	SNP	missense_variant	0	0	0	0	0	1.13452	0.980392	3.22581	0
C22792T	22792	C	T	1130	2	S	S:p.410I	SNP	synonymous_variant	0	0	0	0	0	0.162075	0.490196	0	0
T22795C	22795	T	C	1129	3	S	S:p.411A	SNP	synonymous_variant	0	0	0	2.08333	0	0.162075	0	0	0
G22801T	22801	G	T	1130	2	S	S:p.413G	SNP	synonymous_variant	0	0	0	2.08333	0	0	0	0	0
C22802A	22802	C	A	1124	8	S	S:p.414Q>K	SNP	missense_variant	0	0	3.7037	4.16667	0	0.162075	0	0	0
T22807G	22807	T	G	1130	2	S	S:p.415T	SNP	synonymous_variant	0	0	0	0	0	0.324149	0	0	0
A22812C	22812	A	C	1003	129	S	S:p.417K>T	SNP	missense_variant	0	0	0	0	0	17.9903	6.37255	16.129	0
G22813T	22813	G	T	308	824	S	S:p.417K>N	SNP	missense_variant	0	0	0	1.04167	70.7317	93.517	93.6275	80.6452	7.69231
A22842G	22842	A	G	1130	2	S	S:p.427D>G	SNP	missense_variant	0	0	0	1.04167	0	0.162075	0	0	0
C22858T	22858	C	T	1129	3	S	S:p.432C	SNP	synonymous_variant	0	0	0	1.04167	0	0.162075	0.490196	0	0
C22879T	22879	C	T	1123	9	S	S:p.439N	SNP	synonymous_variant	0	0	0	0	0	0.810373	1.47059	3.22581	0
T22882G	22882	T	G	470	662	S	S:p.440N>K	SNP	missense_variant	0	0	0	0	63.4146	74.5543	77.9412	51.6129	7.69231
G22894T	22894	G	T	1121	11	S	S:p.444K>N	SNP	missense_variant	0	0	0	0	0	1.78282	0	0	0
G22894C	22894	G	C	1128	4	S	S:p.444K>N	SNP	missense_variant	0	0	0	0	0	0.486224	0.490196	0	0
G22898A	22898	G	A	1077	55	S	S:p.446G>S	SNP	missense_variant	0	0	0	0	56.0976	0.324149	13.7255	3.22581	7.69231
G22899A	22899	G	A	1131	1	S	S:p.446G>D	SNP	missense_variant	0	0	0	0	0	0.162075	0	0	0
A22910G	22910	A	G	1129	3	S	S:p.450N>D	SNP	missense_variant	0	0	0	0	0	0.486224	0	0	0
C22916A	22916	C	A	1118	14	S	S:p.452L>M	SNP	missense_variant	0	0	0	0	0	0.810373	4.41176	0	0
T22917G	22917	T	G	945	187	S	S:p.452L>R	SNP	missense_variant	0	0	92.5926	94.7917	14.6341	1.62075	0	16.129	0
T22917A	22917	T	A	1131	1	S	S:p.452L>Q	SNP	missense_variant	0	0	0	0	0	0.162075	0	0	0
T22926C	22926	T	C	1131	1	S	S:p.455L>S	SNP	missense_variant	0	0	0	0	0	0	0	3.22581	0
T22942G	22942	T	G	1021	111	S	S:p.460N>K	SNP	missense_variant	0	0	0	0	0	0	52.451	12.9032	0
C22945T	22945	C	T	1131	1	S	S:p.461L	SNP	synonymous_variant	0	0	0	1.04167	0	0	0	0	0
C22971A	22971	C	A	1131	1	S	S:p.470T>N	SNP	missense_variant	0	0	0	0	0	0.162075	0	0	0
C22987T	22987	C	T	1131	1	S	S:p.475A	SNP	synonymous_variant	0	0	0	0	0	0.162075	0	0	0
G22992A	22992	G	A	403	729	S	S:p.477S>N	SNP	missense_variant	0	0	0	0	65.8537	81.1994	87.2549	70.9677	7.69231
G22992T	22992	G	T	1131	1	S	S:p.477S>I	SNP	missense_variant	0	4.7619	0	0	0	0	0	0	0
C22993T	22993	C	T	1128	4	S	S:p.477S	SNP	synonymous_variant	0	0	0	0	0	0	1.96078	0	0
A22994G	22994	A	G	1131	1	S	S:p.478T>A	SNP	missense_variant	0	0	0	0	0	0.162075	0	0	0
C22995A	22995	C	A	229	903	S	S:p.478T>K	SNP	missense_variant	0	0	86.4198	95.8333	80.4878	82.4959	86.2745	70.9677	7.69231
C22995G	22995	C	G	1125	7	S	S:p.478T>R	SNP	missense_variant	0	0	0	0	0	0.810373	0.980392	0	0
G23009T	23009	G	T	1131	1	S	S:p.483V>F	SNP	missense_variant	0	0	0	1.04167	0	0	0	0	0
T23010C	23010	T	C	1131	1	S	S:p.483V>A	SNP	missense_variant	0	0	0	0	0	0.162075	0	0	0
G23012A	23012	G	A	1114	18	S	S:p.484E>K	SNP	missense_variant	0	0	9.87654	8.33333	0	0.324149	0	0	0
A23013C	23013	A	C	405	727	S	S:p.484E>A	SNP	missense_variant	0	0	0	0	65.8537	80.8752	87.2549	70.9677	7.69231
T23018G	23018	T	G	1123	9	S	S:p.486F>V	SNP	missense_variant	0	0	0	0	0	0	1.47059	19.3548	0
T23018C	23018	T	C	1128	4	S	S:p.486F>L	SNP	missense_variant	0	0	0	0	0	0	1.96078	0	0
T23019C	23019	T	C	1125	7	S	S:p.486F>S	SNP	missense_variant	0	0	0	0	0	0	2.94118	3.22581	0
T23030G	23030	T	G	1130	2	S	S:p.490F>V	SNP	missense_variant	0	0	0	0	0	0.162075	0.490196	0	0
T23031C	23031	T	C	1130	2	S	S:p.490F>S	SNP	missense_variant	0	0	0	1.04167	0	0	0	3.22581	0
T23035C	23035	T	C	1131	1	S	S:p.491P	SNP	synonymous_variant	0	0	0	1.04167	0	0	0	0	0
A23040G	23040	A	G	527	605	S	S:p.493Q>R	SNP	missense_variant	0	0	0	0	65.8537	80.7131	33.3333	35.4839	7.69231
T23042C	23042	T	C	1128	4	S	S:p.494S>P	SNP	missense_variant	0	0	0	0	2.43902	0.162075	0.490196	3.22581	0
G23048A	23048	G	A	1104	28	S	S:p.496G>S	SNP	missense_variant	0	0	0	0	60.9756	0.162075	0.490196	0	7.69231
A23055G	23055	A	G	406	726	S	S:p.498Q>R	SNP	missense_variant	0	0	0	0	65.8537	80.8752	86.7647	70.9677	7.69231
A23063T	23063	A	T	404	728	S	S:p.501N>Y	SNP	missense_variant	0	9.52381	0	0	65.8537	80.8752	86.7647	70.9677	7.69231
T23075C	23075	T	C	412	720	S	S:p.505Y>H	SNP	missense_variant	0	0	0	0	65.8537	80.5511	85.2941	67.7419	7.69231
C23086T	23086	C	T	1130	2	S	S:p.508Y	SNP	synonymous_variant	0	0	0	0	0	0	0.980392	0	0
G23126C	23126	G	C	1131	1	S	S:p.522A>P	SNP	missense_variant	0	0	0	0	0	0	0.490196	0	0
T23198C	23198	T	C	1131	1	S	S:p.546L	SNP	synonymous_variant	0	0	0	0	0	0	0.490196	0	0
C23202A	23202	C	A	1107	25	S	S:p.547T>K	SNP	missense_variant	0	0	0	0	56.0976	0.162075	0	0	7.69231
C23230T	23230	C	T	1129	3	S	S:p.556N	SNP	synonymous_variant	0	0	0	0	0	0.162075	0.490196	3.22581	0
C23248T	23248	C	T	1113	19	S	S:p.562F	SNP	synonymous_variant	0	0	0	0	0	3.07942	0	0	0
G23270T	23270	G	T	1130	2	S	S:p.570A>S	SNP	missense_variant	0	0	0	1.04167	0	0.162075	0	0	0
C23271A	23271	C	A	1130	2	S	S:p.570A>D	SNP	missense_variant	0	9.52381	0	0	0	0	0	0	0
A23283T	23283	A	T	1107	25	S	S:p.574D>V	SNP	missense_variant	0	0	0	0	0	0	11.7647	3.22581	0
T23284C	23284	T	C	1131	1	S	S:p.574D	SNP	synonymous_variant	0	0	0	1.04167	0	0	0	0	0
G23401T	23401	G	T	1131	1	S	S:p.613Q>H	SNP	missense_variant	0	0	0	1.04167	0	0	0	0	0
A23403G	23403	A	G	96	1036	S	S:p.614D>G	SNP	missense_variant	100	100	92.5926	95.8333	80.4878	93.8412	91.1765	87.0968	7.69231
G23417C	23417	G	C	1131	1	S	S:p.619E>Q	SNP	missense_variant	0	0	0	0	0	0.162075	0	0	0
G23420A	23420	G	A	1131	1	S	S:p.620V>I	SNP	missense_variant	0	0	0	0	0	0	0	3.22581	0
T23443C	23443	T	C	1131	1	S	S:p.627D	SNP	synonymous_variant	0	0	0	0	0	0	0.490196	0	0
C23444A	23444	C	A	1131	1	S	S:p.628Q>K	SNP	missense_variant	0	0	0	0	0	0.162075	0	0	0
T23489C	23489	T	C	1131	1	S	S:p.643F>L	SNP	missense_variant	0	0	0	0	2.43902	0	0	0	0
A23592T	23592	A	T	1121	11	S	S:p.677Q>L	SNP	missense_variant	0	0	4.93827	1.04167	7.31707	0.486224	0	0	0
G23593C	23593	G	C	1131	1	S	S:p.677Q>H	SNP	missense_variant	0	0	1.23457	0	0	0	0	0	0
G23593T	23593	G	T	1130	2	S	S:p.677Q>H	SNP	missense_variant	0	0	2.46914	0	0	0	0	0	0
T23599G	23599	T	G	997	135	S	S:p.679N>K	SNP	missense_variant	0	0	1.23457	0	34.1463	12.4797	15.1961	29.0323	23.0769
C23604A	23604	C	A	996	136	S	S:p.681P>H	SNP	missense_variant	0	4.7619	1.23457	0	34.1463	12.4797	15.1961	29.0323	23.0769
C23604G	23604	C	G	1041	91	S	S:p.681P>R	SNP	missense_variant	0	0	46.9136	35.4167	19.5122	1.78282	0	0	0
C23615T	23615	C	T	1131	1	S	S:p.685R>C	SNP	missense_variant	0	0	0	1.04167	0	0	0	0	0
C23664T	23664	C	T	1130	2	S	S:p.701A>V	SNP	missense_variant	0	0	0	0	2.43902	0.162075	0	0	0
C23812T	23812	C	T	1131	1	S	S:p.750S	SNP	synonymous_variant	0	0	0	1.04167	0	0	0	0	0
T23842C	23842	T	C	1131	1	S	S:p.760C	SNP	synonymous_variant	0	4.7619	0	0	0	0	0	0	0
C23854A	23854	C	A	1036	96	S	S:p.764N>K	SNP	missense_variant	0	0	0	0	21.9512	9.88655	8.82353	16.129	23.0769
C23917T	23917	C	T	1131	1	S	S:p.785V	SNP	synonymous_variant	0	0	0	1.04167	0	0	0	0	0
G23948T	23948	G	T	1013	119	S	S:p.796D>Y	SNP	missense_variant	0	0	1.23457	0	29.2683	11.8314	11.7647	19.3548	23.0769
AT23964A	23964	AT	A	1130	2	S	S:p.801N>X	Deletion	frameshift_variant	0	0	0	0	0	0	0.490196	0	7.69231
A24010G	24010	A	G	1131	1	S	S:p.816S	SNP	synonymous_variant	0	4.7619	0	0	0	0	0	0	0
A24066T	24066	A	T	1131	1	S	S:p.835K>I	SNP	missense_variant	0	0	1.23457	0	0	0	0	0	0
G24095T	24095	G	T	1131	1	S	S:p.845A>S	SNP	missense_variant	0	0	1.23457	0	0	0	0	0	0
C24106T	24106	C	T	1131	1	S	S:p.848D	SNP	synonymous_variant	0	0	0	1.04167	0	0	0	0	0
C24130A	24130	C	A	1127	5	S	S:p.856N>K	SNP	missense_variant	0	0	0	0	4.87805	0.486224	0	0	0
A24190C	24190	A	C	1131	1	S	S:p.876A	SNP	synonymous_variant	0	0	1.23457	0	0	0	0	0	0
G24197T	24197	G	T	1130	2	S	S:p.879A>S	SNP	missense_variant	0	0	0	2.08333	0	0	0	0	0
T24211G	24211	T	G	1131	1	S	S:p.883T	SNP	synonymous_variant	0	0	0	0	0	0.162075	0	0	0
C24237T	24237	C	T	1131	1	S	S:p.892A>V	SNP	missense_variant	0	0	0	0	0	0	0.490196	0	0
C24382A	24382	C	A	1131	1	S	S:p.940S	SNP	synonymous_variant	0	0	0	1.04167	0	0	0	0	0
G24410A	24410	G	A	1002	130	S	S:p.950D>N	SNP	missense_variant	0	0	79.0123	56.25	12.1951	1.13452	0	0	0
C24422T	24422	C	T	1128	4	S	S:p.954Q>*	SNP	stop_gained	0	0	0	0	0	0	1.96078	0	0
A24424T	24424	A	T	887	245	S	S:p.954Q>H	SNP	missense_variant	0	0	1.23457	0	19.5122	19.4489	50.9804	32.2581	15.3846
C24435CT	24435	C	CT	1131	1	S	S:p.958A>AX	Insertion	frameshift_variant	0	0	0	0	0	0	0.490196	0	0
C24466T	24466	C	T	1131	1	S	S:p.968S	SNP	synonymous_variant	0	0	0	0	0	0.162075	0	0	0
T24469A	24469	T	A	916	216	S	S:p.969N>K	SNP	missense_variant	0	0	1.23457	0	17.0732	17.6661	42.6471	32.2581	15.3846
C24502T	24502	C	T	1131	1	S	S:p.980I	SNP	synonymous_variant	0	4.7619	0	0	0	0	0	0	0
C24503T	24503	C	T	1126	6	S	S:p.981L>F	SNP	missense_variant	0	0	0	0	4.87805	0.648298	0	0	0
T24506G	24506	T	G	1130	2	S	S:p.982S>A	SNP	missense_variant	0	9.52381	0	0	0	0	0	0	0
T24514C	24514	T	C	1131	1	S	S:p.984L	SNP	synonymous_variant	0	0	0	0	2.43902	0	0	0	0
C24553T	24553	C	T	1131	1	S	S:p.997I	SNP	synonymous_variant	0	0	0	0	0	0.162075	0	0	0
G24620T	24620	G	T	1131	1	S	S:p.1020A>S	SNP	missense_variant	0	0	0	1.04167	0	0	0	0	0
A24679G	24679	A	G	1130	2	S	S:p.1039R	SNP	synonymous_variant	0	0	0	0	0	0	0.980392	0	0
C24745T	24745	C	T	1109	23	S	S:p.1061V	SNP	synonymous_variant	0	0	28.3951	0	0	0	0	0	0
A24779G	24779	A	G	1130	2	S	S:p.1073K>E	SNP	missense_variant	0	0	0	2.08333	0	0	0	0	0
G24834T	24834	G	T	1131	1	S	S:p.1091R>L	SNP	missense_variant	0	0	0	0	0	0	0.490196	0	0
T24835G	24835	T	G	1131	1	S	S:p.1091R	SNP	synonymous_variant	0	0	0	0	0	0.162075	0	0	0
C24863A	24863	C	A	1131	1	S	S:p.1101H>N	SNP	missense_variant	0	0	0	0	0	0.162075	0	0	0
A24864G	24864	A	G	1130	2	S	S:p.1101H>R	SNP	missense_variant	0	0	0	1.04167	2.43902	0	0	0	0
C24865A	24865	C	A	1122	10	S	S:p.1101H>Q	SNP	missense_variant	0	0	6.17284	1.04167	2.43902	0.486224	0	0	0
G24872T	24872	G	T	1130	2	S	S:p.1104V>L	SNP	missense_variant	0	0	0	0	0	0.324149	0	0	0
G24893C	24893	G	C	1131	1	S	S:p.1111E>Q	SNP	missense_variant	0	0	1.23457	0	0	0	0	0	0
C24912T	24912	C	T	1131	1	S	S:p.1117T>I	SNP	missense_variant	0	0	0	1.04167	0	0	0	0	0
G24914C	24914	G	C	1129	3	S	S:p.1118D>H	SNP	missense_variant	0	9.52381	0	0	0	0.162075	0	0	0
T24925TAG	24925	T	TAG	1131	1	#N/A	#N/A	#N/A	#N/A	0	0	0	0	0	0.162075	0	0	0
G24926A	24926	G	A	1131	1	S	S:p.1122V>M	SNP	missense_variant	0	0	1.23457	0	0	0	0	0	0
T24927G	24927	T	G	1131	1	S	S:p.1122V>G	SNP	missense_variant	0	0	1.23457	0	0	0	0	0	0
T24929C	24929	T	C	1131	1	S	S:p.1123S>P	SNP	missense_variant	0	0	0	0	0	0.162075	0	0	0
T24957C	24957	T	C	1130	2	S	S:p.1132I>T	SNP	missense_variant	0	0	0	2.08333	0	0	0	0	0
T24984G	24984	T	G	1130	2	S	S:p.1141L>W	SNP	missense_variant	0	0	0	2.08333	0	0	0	0	0
C24989T	24989	C	T	1130	2	S	S:p.1143P>S	SNP	missense_variant	0	0	0	0	0	0.324149	0	0	0
T24991TG	24991	T	TG	1130	2	#N/A	#N/A	#N/A	#N/A	0	0	0	0	0	0.324149	0	0	0
C25000T	25000	C	T	337	795	S	S:p.1146D	SNP	synonymous_variant	0	0	0	0	73.1707	88.8169	92.6471	87.0968	7.69231
A25003G	25003	A	G	1119	13	S	S:p.1147S	SNP	synonymous_variant	0	0	4.93827	2.08333	7.31707	0.648298	0	0	0
C25046T	25046	C	T	1131	1	S	S:p.1162P>S	SNP	missense_variant	0	0	0	0	0	0.162075	0	0	0
C25047T	25047	C	T	1130	2	S	S:p.1162P>L	SNP	missense_variant	0	0	0	1.04167	0	0.162075	0	0	0
G25064T	25064	G	T	1130	2	S	S:p.1168D>Y	SNP	missense_variant	0	0	1.23457	1.04167	0	0	0	0	0
G25074T	25074	G	T	1131	1	S	S:p.1171G>V	SNP	missense_variant	0	0	0	0	0	0.162075	0	0	0
T25078C	25078	T	C	1131	1	S	S:p.1172I	SNP	synonymous_variant	0	0	0	1.04167	0	0	0	0	0
T25139C	25139	T	C	1131	1	S	S:p.1193L	SNP	synonymous_variant	0	0	0	0	0	0	0.490196	0	0
G25157A	25157	G	A	1126	6	S	S:p.1199D>N	SNP	missense_variant	0	0	0	0	0	0	2.94118	0	0
C25162T	25162	C	T	1131	1	S	S:p.1200L	SNP	synonymous_variant	0	0	0	1.04167	0	0	0	0	0
C25162A	25162	C	A	1131	1	S	S:p.1200L	SNP	synonymous_variant	0	0	0	0	0	0.162075	0	0	0
C25163A	25163	C	A	1131	1	S	S:p.1201Q>K	SNP	missense_variant	0	0	0	0	0	0.162075	0	0	0
G25166C	25166	G	C	1118	14	S	S:p.1202E>Q	SNP	missense_variant	0	0	0	0	0	2.10697	0	3.22581	0
T25171C	25171	T	C	1131	1	S	S:p.1203L	SNP	synonymous_variant	0	0	0	0	2.43902	0	0	0	0
G25186T	25186	G	T	1131	1	S	S:p.1208Q>H	SNP	missense_variant	0	0	1.23457	0	0	0	0	0	0
G25244C	25244	G	C	1130	2	S	S:p.1228V>L	SNP	missense_variant	0	0	2.46914	0	0	0	0	0	0
G25249C	25249	G	C	1131	1	S	S:p.1229M>I	SNP	missense_variant	0	0	1.23457	0	0	0	0	0	0
G25266T	25266	G	T	1131	1	S	S:p.1235C>F	SNP	missense_variant	0	0	0	1.04167	0	0	0	0	0
T25272C	25272	T	C	1131	1	S	S:p.1237M>T	SNP	missense_variant	0	0	0	0	0	0.162075	0	0	0
G25273T	25273	G	T	1131	1	S	S:p.1237M>I	SNP	missense_variant	0	0	0	0	0	0.162075	0	0	0
C25276A	25276	C	A	1131	1	S	S:p.1238T	SNP	synonymous_variant	0	0	0	0	0	0.162075	0	0	0
G25297A	25297	G	A	1128	4	S	S:p.1245K	SNP	synonymous_variant	0	0	0	0	0	0	1.47059	3.22581	0
G25302T	25302	G	T	1130	2	S	S:p.1247C>F	SNP	missense_variant	0	0	0	1.04167	0	0.162075	0	0	0
C25317T	25317	C	T	1131	1	S	S:p.1252S>F	SNP	missense_variant	0	0	0	1.04167	0	0	0	0	0
C25318T	25318	C	T	1131	1	S	S:p.1252S	SNP	synonymous_variant	0	0	0	0	0	0	0.490196	0	0
T25319A	25319	T	A	1131	1	S	S:p.1253C>S	SNP	missense_variant	0	0	0	0	0	0.162075	0	0	0
C25339T	25339	C	T	1131	1	S	S:p.1259D	SNP	synonymous_variant	0	0	0	1.04167	0	0	0	0	0
G25340T	25340	G	T	1130	2	S	S:p.1260D>Y	SNP	missense_variant	0	0	0	0	4.87805	0	0	0	0
G25340C	25340	G	C	1132	0	S	S:p.1260D>H	SNP	missense_variant	0	0	0	0	0	0	0	0	0
C25344T	25344	C	T	1131	1	S	S:p.1261S>F	SNP	missense_variant	0	0	0	0	0	0	0.490196	0	0
G25352T	25352	G	T	1130	2	S	S:p.1264V>L	SNP	missense_variant	0	0	0	0	0	0.324149	0	0	0
G25362A	25362	G	A	1131	1	S	S:p.1267G>E	SNP	missense_variant	0	0	0	1.04167	0	0	0	0	0
T25370C	25370	T	C	1131	1	S	S:p.1270L	SNP	synonymous_variant	0	0	0	0	0	0.162075	0	0	0
C25413T	25413	C	T	1130	2	ORF3a	ORF3a:p.7I	SNP	synonymous_variant	0	0	0	1.04167	0	0.162075	0	0	0
C25416T	25416	C	T	585	547	ORF3a	ORF3a:p.8F	SNP	synonymous_variant	0	0	0	0	0	57.3744	85.2941	61.2903	0
C25433T	25433	C	T	1131	1	ORF3a	ORF3a:p.14T>I	SNP	missense_variant	0	0	0	0	0	0.162075	0	0	0
G25437T	25437	G	T	1131	1	ORF3a	ORF3a:p.15L>F	SNP	missense_variant	0	0	0	0	0	0	0.490196	0	0
G25440T	25440	G	T	1129	3	ORF3a	ORF3a:p.16K>N	SNP	missense_variant	0	0	0	1.04167	0	0.324149	0	0	0
A25448C	25448	A	C	1120	12	ORF3a	ORF3a:p.19E>A	SNP	missense_variant	54.5455	0	0	0	0	0	0	0	0
T25451C	25451	T	C	1131	1	ORF3a	ORF3a:p.20I>T	SNP	missense_variant	0	0	0	0	0	0	0.490196	0	0
A25453T	25453	A	T	1131	1	ORF3a	ORF3a:p.21K>*	SNP	stop_gained	0	0	0	0	0	0	0.490196	0	0
G25455T	25455	G	T	1131	1	ORF3a	ORF3a:p.21K>N	SNP	missense_variant	0	0	0	0	0	0	0.490196	0	0
G25459T	25459	G	T	1131	1	ORF3a	ORF3a:p.23A>S	SNP	missense_variant	0	0	1.23457	0	0	0	0	0	0
G25459A	25459	G	A	1131	1	ORF3a	ORF3a:p.23A>T	SNP	missense_variant	0	0	1.23457	0	0	0	0	0	0
C25469T	25469	C	T	946	186	ORF3a	ORF3a:p.26S>L	SNP	missense_variant	0	0	90.1235	97.9167	17.0732	1.94489	0	0	0
A25470T	25470	A	T	1131	1	ORF3a	ORF3a:p.26S	SNP	synonymous_variant	0	0	0	0	0	0.162075	0	0	0
C25482T	25482	C	T	1130	2	ORF3a	ORF3a:p.30R	SNP	synonymous_variant	0	0	0	2.08333	0	0	0	0	0
G25489T	25489	G	T	1131	1	ORF3a	ORF3a:p.33A>S	SNP	missense_variant	0	0	0	1.04167	0	0	0	0	0
C25493T	25493	C	T	1130	2	ORF3a	ORF3a:p.34T>M	SNP	missense_variant	0	0	0	0	0	0	0.980392	0	0
T25496C	25496	T	C	1129	3	ORF3a	ORF3a:p.35I>T	SNP	missense_variant	0	0	0	2.08333	0	0	0.490196	0	0
ACCGATACAAGCCTCACTCCCTTTCGGATGGCTTATT25497A	25497	ACCGATACAAGCCTCACTCCCTTTCGGATGGCTTATT	A	1131	1	ORF3a	ORF3a:p.36-47PIQASLPFGWLI>-	Deletion	inframe_deletion	0	0	0	0	0	0	0.490196	0	0
G25500A	25500	G	A	1131	1	ORF3a	ORF3a:p.36P	SNP	synonymous_variant	0	0	0	0	0	0.162075	0	0	0
A25506G	25506	A	G	1131	1	ORF3a	ORF3a:p.38Q	SNP	synonymous_variant	0	0	0	0	0	0	0	3.22581	0
C25511T	25511	C	T	1131	1	ORF3a	ORF3a:p.40S>L	SNP	missense_variant	0	0	0	1.04167	0	0	0	0	0
C25521T	25521	C	T	1127	5	ORF3a	ORF3a:p.43F	SNP	synonymous_variant	0	0	0	1.04167	0	0.486224	0.490196	0	0
G25523A	25523	G	A	1131	1	ORF3a	ORF3a:p.44G>E	SNP	missense_variant	0	0	0	0	0	0.162075	0	0	0
G25526T	25526	G	T	1130	2	ORF3a	ORF3a:p.45W>L	SNP	missense_variant	0	0	0	2.08333	0	0	0	0	0
G25538T	25538	G	T	1125	7	ORF3a	ORF3a:p.49G>V	SNP	missense_variant	0	0	0	7.29167	0	0	0	0	0
G25552T	25552	G	T	1129	3	ORF3a	ORF3a:p.54A>S	SNP	missense_variant	0	0	0	2.08333	0	0.162075	0	0	0
C25553T	25553	C	T	1131	1	ORF3a	ORF3a:p.54A>V	SNP	missense_variant	0	0	0	1.04167	0	0	0	0	0
C25561A	25561	C	A	1130	2	ORF3a	ORF3a:p.57Q>K	SNP	missense_variant	0	0	0	2.08333	0	0	0	0	0
G25563T	25563	G	T	1110	22	ORF3a	ORF3a:p.57Q>H	SNP	missense_variant	4.54545	90.4762	0	2.08333	0	0	0	0	0
T25577C	25577	T	C	1131	1	ORF3a	ORF3a:p.62I>T	SNP	missense_variant	0	0	0	1.04167	0	0	0	0	0
C25578G	25578	C	G	1131	1	ORF3a	ORF3a:p.62I>M	SNP	missense_variant	0	0	0	1.04167	0	0	0	0	0
C25584T	25584	C	T	303	829	ORF3a	ORF3a:p.64T	SNP	synonymous_variant	0	0	0	0	73.1707	94.3274	93.1373	83.871	7.69231
T25586C	25586	T	C	1131	1	ORF3a	ORF3a:p.65L>P	SNP	missense_variant	0	0	0	0	0	0.162075	0	0	0
C25587T	25587	C	T	1131	1	ORF3a	ORF3a:p.65L	SNP	synonymous_variant	0	0	0	1.04167	0	0	0	0	0
A25596G	25596	A	G	1128	4	ORF3a	ORF3a:p.68R	SNP	synonymous_variant	0	0	4.93827	0	0	0	0	0	0
G25599T	25599	G	T	1130	2	ORF3a	ORF3a:p.69W>C	SNP	missense_variant	0	0	1.23457	0	0	0	0.490196	0	0
C25611T	25611	C	T	1131	1	ORF3a	ORF3a:p.73L	SNP	synonymous_variant	0	0	1.23457	0	0	0	0	0	0
C25613T	25613	C	T	1131	1	ORF3a	ORF3a:p.74S>F	SNP	missense_variant	0	0	0	0	0	0.162075	0	0	0
C25614T	25614	C	T	1127	5	ORF3a	ORF3a:p.74S	SNP	synonymous_variant	0	0	0	1.04167	0	0.324149	0.980392	0	0
G25621T	25621	G	T	1131	1	ORF3a	ORF3a:p.77V>F	SNP	missense_variant	0	0	1.23457	0	0	0	0	0	0
C25626T	25626	C	T	1118	14	ORF3a	ORF3a:p.78H	SNP	synonymous_variant	0	0	0	0	0	1.62075	0.980392	6.45161	0
G25641T	25641	G	T	1131	1	ORF3a	ORF3a:p.83L>F	SNP	missense_variant	0	0	1.23457	0	0	0	0	0	0
G25644T	25644	G	T	1130	2	ORF3a	ORF3a:p.84L	SNP	synonymous_variant	0	0	0	0	0	0.324149	0	0	0
T25655C	25655	T	C	1130	2	ORF3a	ORF3a:p.88V>A	SNP	missense_variant	0	0	2.46914	0	0	0	0	0	0
T25709C	25709	T	C	1131	1	ORF3a	ORF3a:p.106L>P	SNP	missense_variant	0	0	1.23457	0	0	0	0	0	0
C25710T	25710	C	T	1131	1	ORF3a	ORF3a:p.106L	SNP	synonymous_variant	0	0	1.23457	0	0	0	0	0	0
C25714T	25714	C	T	1131	1	ORF3a	ORF3a:p.108L>F	SNP	missense_variant	0	0	0	0	0	0.162075	0	0	0
G25726T	25726	G	T	1131	1	ORF3a	ORF3a:p.112V>F	SNP	missense_variant	0	0	0	0	0	0	0.490196	0	0
C25728T	25728	C	T	1131	1	ORF3a	ORF3a:p.112V	SNP	synonymous_variant	0	0	0	0	0	0	0.490196	0	0
C25731T	25731	C	T	1131	1	ORF3a	ORF3a:p.113Y	SNP	synonymous_variant	0	0	0	0	0	0.162075	0	0	0
T25751G	25751	T	G	1131	1	ORF3a	ORF3a:p.120F>C	SNP	missense_variant	0	0	1.23457	0	0	0	0	0	0
G25767T	25767	G	T	1131	1	ORF3a	ORF3a:p.125M>I	SNP	missense_variant	0	0	0	0	0	0	0.490196	0	0
G25785T	25785	G	T	1131	1	ORF3a	ORF3a:p.131W>C	SNP	missense_variant	0	0	0	0	0	0.162075	0	0	0
G25793T	25793	G	T	1130	2	ORF3a	ORF3a:p.134R>L	SNP	missense_variant	0	0	0	1.04167	0	0	0.490196	0	0
G25793A	25793	G	A	1131	1	ORF3a	ORF3a:p.134R>H	SNP	missense_variant	0	0	1.23457	0	0	0	0	0	0
A25799G	25799	A	G	1130	2	ORF3a	ORF3a:p.136K>R	SNP	missense_variant	0	0	0	0	0	0.324149	0	0	0
C25803T	25803	C	T	1131	1	ORF3a	ORF3a:p.137N	SNP	synonymous_variant	0	0	0	0	0	0.162075	0	0	0
C25836T	25836	C	T	1131	1	ORF3a	ORF3a:p.148C	SNP	synonymous_variant	0	0	0	0	0	0	0.490196	0	0
G25855C	25855	G	C	1131	1	ORF3a	ORF3a:p.155D>H	SNP	missense_variant	0	0	1.23457	0	0	0	0	0	0
G25855T	25855	G	T	1131	1	ORF3a	ORF3a:p.155D>Y	SNP	missense_variant	0	0	1.23457	0	0	0	0	0	0
C25896T	25896	C	T	1131	1	ORF3a	ORF3a:p.168V	SNP	synonymous_variant	0	0	0	0	0	0	0.490196	0	0
G25906T	25906	G	T	1130	2	ORF3a	ORF3a:p.172G>C	SNP	missense_variant	0	0	2.46914	0	0	0	0	0	0
G25906C	25906	G	C	1131	1	ORF3a	ORF3a:p.172G>R	SNP	missense_variant	0	0	1.23457	0	0	0	0	0	0
C25925T	25925	C	T	1131	1	ORF3a	ORF3a:p.178P>L	SNP	missense_variant	0	0	1.23457	0	0	0	0	0	0
T25926C	25926	T	C	1131	1	ORF3a	ORF3a:p.178P	SNP	synonymous_variant	0	0	0	1.04167	0	0	0	0	0
A25934G	25934	A	G	1124	8	ORF3a	ORF3a:p.181E>G	SNP	missense_variant	0	0	1.23457	1.04167	9.7561	0.324149	0	0	0
C25944T	25944	C	T	1131	1	ORF3a	ORF3a:p.184Y	SNP	synonymous_variant	0	0	0	0	0	0.162075	0	0	0
A25958G	25958	A	G	1131	1	ORF3a	ORF3a:p.189Y>C	SNP	missense_variant	0	0	0	0	0	0.162075	0	0	0
C26010T	26010	C	T	1131	1	ORF3a	ORF3a:p.206Y	SNP	synonymous_variant	0	0	0	0	0	0.162075	0	0	0
A26014G	26014	A	G	1130	2	ORF3a	ORF3a:p.208T>A	SNP	missense_variant	0	0	0	0	0	0.324149	0	0	0
T26023C	26023	T	C	1131	1	ORF3a	ORF3a:p.211Y>H	SNP	missense_variant	0	0	0	0	0	0	0	3.22581	0
C26029A	26029	C	A	1131	1	ORF3a	ORF3a:p.213Q>K	SNP	missense_variant	0	0	0	0	0	0	0.490196	0	0
C26054A	26054	C	A	1128	4	ORF3a	ORF3a:p.221T>K	SNP	missense_variant	0	0	0	3.125	0	0.162075	0	0	0
C26058T	26058	C	T	1123	9	ORF3a	ORF3a:p.222D	SNP	synonymous_variant	0	0	0	2.08333	0	0.972447	0	0	7.69231
C26060T	26060	C	T	416	716	ORF3a	ORF3a:p.223T>I	SNP	missense_variant	0	0	2.46914	0	21.9512	81.0373	86.7647	54.8387	84.6154
G26065C	26065	G	C	1131	1	ORF3a	ORF3a:p.225V>L	SNP	missense_variant	0	0	0	0	0	0	0	3.22581	0
G26104T	26104	G	T	1131	1	ORF3a	ORF3a:p.238D>Y	SNP	missense_variant	0	0	0	1.04167	0	0	0	0	0
A26108G	26108	A	G	1131	1	ORF3a	ORF3a:p.239E>G	SNP	missense_variant	0	0	0	0	0	0.162075	0	0	0
A26108C	26108	A	C	1129	3	ORF3a	ORF3a:p.239E>A	SNP	missense_variant	0	0	0	0	0	0.486224	0	0	0
G26109T	26109	G	T	1131	1	ORF3a	ORF3a:p.239E>D	SNP	missense_variant	0	0	0	0	0	0.162075	0	0	0
C26110T	26110	C	T	1128	4	ORF3a	ORF3a:p.240P>S	SNP	missense_variant	0	0	0	0	0	0.162075	1.47059	0	0
C26111T	26111	C	T	1131	1	ORF3a	ORF3a:p.240P>L	SNP	missense_variant	0	0	0	0	0	0	0	3.22581	0
C26124T	26124	C	T	1129	3	ORF3a	ORF3a:p.244V	SNP	synonymous_variant	0	0	2.46914	0	0	0.162075	0	0	0
G26196A	26196	G	A	1131	1	ORF3a	ORF3a:p.268T	SNP	synonymous_variant	0	0	0	0	0	0.162075	0	0	0
C26198T	26198	C	T	1130	2	ORF3a	ORF3a:p.269T>M	SNP	missense_variant	0	0	0	0	0	0.324149	0	0	0
C26270T	26270	C	T	411	721	E	E:p.9T>I	SNP	missense_variant	0	0	2.46914	0	46.3415	80.389	84.8039	61.2903	92.3077
G26272A	26272	G	A	1131	1	E	E:p.10G>S	SNP	missense_variant	0	0	0	0	0	0.162075	0	0	0
A26275G	26275	A	G	1006	126	E	E:p.11T>A	SNP	missense_variant	0	0	0	0	0	0	57.8431	16.129	23.0769
C26292T	26292	C	T	1129	3	E	E:p.16S	SNP	synonymous_variant	0	0	0	0	0	0.486224	0	0	0
T26301C	26301	T	C	1131	1	E	E:p.19L	SNP	synonymous_variant	0	0	0	0	2.43902	0	0	0	0
C26395A	26395	C	A	1131	1	E	E:p.51L>I	SNP	missense_variant	0	0	0	0	0	0	0	3.22581	0
C26408T	26408	C	T	1130	2	E	E:p.55S>F	SNP	missense_variant	0	0	0	0	0	0.324149	0	0	0
G26416T	26416	G	T	1131	1	E	E:p.58V>F	SNP	missense_variant	0	0	0	1.04167	0	0	0	0	0
G26428A	26428	G	A	1131	1	E	E:p.62V>I	SNP	missense_variant	0	0	0	0	0	0.162075	0	0	0
G26458A	26458	G	A	1131	1	E	E:p.72D>N	SNP	missense_variant	0	0	0	1.04167	0	0	0	0	0
C26464T	26464	C	T	1131	1	E	E:p.74L	SNP	synonymous_variant	0	0	0	1.04167	0	0	0	0	0
T26512C	26512	T	C	1131	1	Intergenic	-	SNP	upstream_gene_variant	0	0	0	0	0	0	0.490196	0	0
G26529A	26529	G	A	1126	6	M	M:p.3D>N	SNP	missense_variant	0	0	0	0	0	0	0	16.129	7.69231
A26530G	26530	A	G	1119	13	M	M:p.3D>G	SNP	missense_variant	0	0	0	0	21.9512	0.648298	0	0	0
TA26561T	26561	TA	T	1131	1	M	M:p.14K>X	Deletion	frameshift_variant	0	0	0	0	2.43902	0	0	0	0
C26577G	26577	C	G	287	845	M	M:p.19Q>E	SNP	missense_variant	0	0	2.46914	0	65.8537	94.4895	96.0784	77.4194	100
T26604C	26604	T	C	1131	1	M	M:p.28F>L	SNP	missense_variant	0	4.7619	0	0	0	0	0	0	0
A26612T	26612	A	T	1118	14	M	M:p.30T	SNP	synonymous_variant	0	0	0	0	0	0	6.86275	0	0
C26622T	26622	C	T	1131	1	M	M:p.34L>F	SNP	missense_variant	0	0	0	0	0	0.162075	0	0	0
C26645T	26645	C	T	1131	1	M	M:p.41N	SNP	synonymous_variant	0	0	0	0	0	0.162075	0	0	0
C26681T	26681	C	T	1106	26	M	M:p.53F	SNP	synonymous_variant	0	0	7.40741	1.04167	2.43902	2.75527	0.490196	0	0
G26709A	26709	G	A	283	849	M	M:p.63A>T	SNP	missense_variant	0	0	2.46914	0	68.2927	94.9757	96.0784	77.4194	100
G26727T	26727	G	T	1130	2	M	M:p.69A>S	SNP	missense_variant	0	0	0	0	2.43902	0.162075	0	0	0
G26730A	26730	G	A	1128	4	M	M:p.70V>I	SNP	missense_variant	0	0	0	0	0	0.324149	0.490196	3.22581	0
C26735T	26735	C	T	1112	20	M	M:p.71Y	SNP	synonymous_variant	4.54545	90.4762	0	0	0	0	0	0	0
C26753T	26753	C	T	1130	2	M	M:p.77T	SNP	synonymous_variant	0	0	1.23457	1.04167	0	0	0	0	0
T26767C	26767	T	C	995	137	M	M:p.82I>T	SNP	missense_variant	0	0	81.4815	56.25	14.6341	1.78282	0	0	0
T26767G	26767	T	G	1127	5	M	M:p.82I>S	SNP	missense_variant	0	0	6.17284	0	0	0	0	0	0
C26768T	26768	C	T	1131	1	M	M:p.82I	SNP	synonymous_variant	0	0	0	0	0	0.162075	0	0	0
C26801T	26801	C	T	1123	9	M	M:p.93L	SNP	synonymous_variant	0	0	0	0	0	1.45867	0	0	0
G26814A	26814	G	A	1131	1	M	M:p.98A>T	SNP	missense_variant	0	0	0	0	0	0.162075	0	0	0
C26822T	26822	C	T	1128	4	M	M:p.100F	SNP	synonymous_variant	0	0	0	0	0	0.648298	0	0	0
G26840T	26840	G	T	1131	1	M	M:p.106T	SNP	synonymous_variant	0	0	0	1.04167	0	0	0	0	0
G26842A	26842	G	A	1131	1	M	M:p.107R>H	SNP	missense_variant	0	0	1.23457	0	0	0	0	0	0
C26858T	26858	C	T	1098	34	M	M:p.112F	SNP	synonymous_variant	0	0	0	1.04167	0	5.34846	0	0	0
C26873T	26873	C	T	1130	2	M	M:p.117N	SNP	synonymous_variant	0	0	0	0	0	0.162075	0	3.22581	0
C26882T	26882	C	T	1131	1	M	M:p.120L	SNP	synonymous_variant	0	0	0	0	0	0	0.490196	0	0
C26894T	26894	C	T	1130	2	M	M:p.124L	SNP	synonymous_variant	0	0	0	0	2.43902	0	0.490196	0	0
G26918T	26918	G	T	1131	1	M	M:p.132P	SNP	synonymous_variant	0	0	0	1.04167	0	0	0	0	0
C26942T	26942	C	T	1130	2	M	M:p.140I	SNP	synonymous_variant	0	0	0	0	0	0.324149	0	0	0
G26951C	26951	G	C	1125	7	M	M:p.143V	SNP	synonymous_variant	0	0	3.7037	3.125	0	0.162075	0	0	0
G26951A	26951	G	A	1131	1	M	M:p.143V	SNP	synonymous_variant	0	0	0	1.04167	0	0	0	0	0
A26973G	26973	A	G	1130	2	M	M:p.151I>V	SNP	missense_variant	0	0	1.23457	1.04167	0	0	0	0	0
T26978A	26978	T	A	1131	1	M	M:p.152A	SNP	synonymous_variant	0	0	0	1.04167	0	0	0	0	0
C26985A	26985	C	A	1131	1	M	M:p.155H>N	SNP	missense_variant	0	0	0	0	0	0.162075	0	0	0
C26988T	26988	C	T	1131	1	M	M:p.156L	SNP	synonymous_variant	0	0	0	0	0	0.162075	0	0	0
C27002T	27002	C	T	1131	1	M	M:p.160D	SNP	synonymous_variant	0	0	1.23457	0	0	0	0	0	0
C27012T	27012	C	T	1129	3	M	M:p.164L	SNP	synonymous_variant	4.54545	0	0	0	0	0	0.490196	3.22581	0
G27014T	27014	G	T	1131	1	M	M:p.164L	SNP	synonymous_variant	0	0	1.23457	0	0	0	0	0	0
T27035C	27035	T	C	1131	1	M	M:p.171A	SNP	synonymous_variant	0	0	0	0	0	0	0.490196	0	0
A27038G	27038	A	G	1130	2	M	M:p.172T	SNP	synonymous_variant	0	0	0	0	0	0	0	6.45161	0
T27053C	27053	T	C	1129	3	M	M:p.177S	SNP	synonymous_variant	0	0	0	0	0	0	0	9.67742	0
C27059T	27059	C	T	1130	2	M	M:p.179Y	SNP	synonymous_variant	0	0	0	0	0	0.324149	0	0	0
G27074A	27074	G	A	1129	3	M	M:p.184S	SNP	synonymous_variant	0	0	0	0	0	0.486224	0	0	0
G27077T	27077	G	T	1131	1	M	M:p.185Q>H	SNP	missense_variant	0	0	0	1.04167	0	0	0	0	0
G27090T	27090	G	T	1131	1	M	M:p.190D>Y	SNP	missense_variant	0	0	0	0	0	0	0.490196	0	0
C27110T	27110	C	T	1126	6	M	M:p.196Y	SNP	synonymous_variant	4.54545	0	1.23457	0	7.31707	0.162075	0	0	0
C27131T	27131	C	T	1130	2	M	M:p.203N	SNP	synonymous_variant	0	0	2.46914	0	0	0	0	0	0
C27155T	27155	C	T	1131	1	M	M:p.211S	SNP	synonymous_variant	0	0	0	1.04167	0	0	0	0	0
C27247T	27247	C	T	1131	1	ORF6	ORF6:p.16L	SNP	synonymous_variant	0	0	0	0	0	0.162075	0	0	0
A27259C	27259	A	C	419	713	ORF6	ORF6:p.20R	SNP	synonymous_variant	0	0	0	0	56.0976	82.3339	82.3529	45.1613	0
C27263CT	27263	C	CT	1131	1	ORF6	ORF6:p.21T>TX	Insertion	frameshift_variant	0	0	0	0	0	0	0.490196	0	0
G27271A	27271	G	A	1131	1	ORF6	ORF6:p.24V>I	SNP	missense_variant	0	0	0	0	0	0.162075	0	0	0
G27281T	27281	G	T	1131	1	ORF6	ORF6:p.27W>L	SNP	missense_variant	0	0	0	1.04167	0	0	0	0	0
C27294T	27294	C	T	1131	1	ORF6	ORF6:p.31Y	SNP	synonymous_variant	0	0	0	1.04167	0	0	0	0	0
C27297T	27297	C	T	1130	2	ORF6	ORF6:p.32I	SNP	synonymous_variant	0	0	0	0	0	0.324149	0	0	0
T27328C	27328	T	C	1131	1	ORF6	ORF6:p.43S>P	SNP	missense_variant	0	0	0	1.04167	0	0	0	0	0
C27335T	27335	C	T	1131	1	ORF6	ORF6:p.45T>I	SNP	missense_variant	0	0	0	0	0	0.162075	0	0	0
C27350T	27350	C	T	1131	1	ORF6	ORF6:p.50S>F	SNP	missense_variant	0	0	0	0	0	0.162075	0	0	0
G27358T	27358	G	T	1130	2	ORF6	ORF6:p.53D>Y	SNP	missense_variant	0	0	0	1.04167	0	0.162075	0	0	0
T27360C	27360	T	C	1131	1	ORF6	ORF6:p.53D	SNP	synonymous_variant	0	0	0	1.04167	0	0	0	0	0
G27366T	27366	G	T	1130	2	ORF6	ORF6:p.55E>D	SNP	missense_variant	9.09091	0	0	0	0	0	0	0	0
A27372T	27372	A	T	1128	4	ORF6	ORF6:p.57P	SNP	synonymous_variant	0	0	0	0	0	0.648298	0	0	0
A27377T	27377	A	T	1131	1	ORF6	ORF6:p.59E>V	SNP	missense_variant	0	0	0	0	0	0.162075	0	0	0
G27378T	27378	G	T	1130	2	ORF6	ORF6:p.59E>D	SNP	missense_variant	0	0	0	2.08333	0	0	0	0	0
G27382C	27382	G	C	431	701	ORF6	ORF6:p.61D>H	SNP	missense_variant	0	0	0	0	7.31707	82.8201	84.3137	48.3871	0
G27382T	27382	G	T	1131	1	ORF6	ORF6:p.61D>Y	SNP	missense_variant	0	0	0	0	0	0.162075	0	0	0
A27383T	27383	A	T	430	702	ORF6	ORF6:p.61D>V	SNP	missense_variant	0	0	0	0	7.31707	82.9822	84.3137	48.3871	0
T27384C	27384	T	C	427	705	ORF6	ORF6:p.61D	SNP	synonymous_variant	4.54545	9.52381	0	0	7.31707	82.9822	84.3137	48.3871	0
C27389T	27389	C	T	1129	3	Intergenic	-	SNP	downstream_gene_variant	0	0	0	2.08333	0	0.162075	0	0	0
C27393T	27393	C	T	1131	1	Intergenic	-	SNP	upstream_gene_variant	0	0	0	1.04167	0	0	0	0	0
C27406T	27406	C	T	1131	1	ORF7a	ORF7a:p.5L>F	SNP	missense_variant	0	0	0	1.04167	0	0	0	0	0
G27414A	27414	G	A	1131	1	ORF7a	ORF7a:p.7L	SNP	synonymous_variant	0	0	1.23457	0	0	0	0	0	0
C27429T	27429	C	T	1129	3	ORF7a	ORF7a:p.12L	SNP	synonymous_variant	0	0	0	0	0	0.486224	0	0	0
C27442T	27442	C	T	1131	1	ORF7a	ORF7a:p.17L>F	SNP	missense_variant	0	0	0	1.04167	0	0	0	0	0
T27447C	27447	T	C	1130	2	ORF7a	ORF7a:p.18Y	SNP	synonymous_variant	0	0	0	0	0	0	0.980392	0	0
A27468C	27468	A	C	1131	1	ORF7a	ORF7a:p.25R>S	SNP	missense_variant	0	0	0	0	0	0	0.490196	0	0
C27481CT	27481	C	CT	1130	2	ORF7a	ORF7a:p.30L>LX	Insertion	frameshift_variant	0	0	0	0	0	0	0.490196	3.22581	0
A27487G	27487	A	G	1130	2	ORF7a	ORF7a:p.32K>E	SNP	missense_variant	0	0	0	0	0	0	0.490196	3.22581	0
C27494T	27494	C	T	1131	1	ORF7a	ORF7a:p.34P>L	SNP	missense_variant	0	0	0	1.04167	0	0	0	0	0
TC27502T	27502	TC	T	1131	1	ORF7a	ORF7a:p.37S>X	Deletion	frameshift_variant	0	0	0	0	0	0.162075	0	0	0
C27503T	27503	C	T	1130	2	ORF7a	ORF7a:p.37S>F	SNP	missense_variant	0	0	0	0	0	0.324149	0	0	0
T27504C	27504	T	C	1131	1	ORF7a	ORF7a:p.37S	SNP	synonymous_variant	0	0	0	1.04167	0	0	0	0	0
G27506T	27506	G	T	1130	2	ORF7a	ORF7a:p.38G>V	SNP	missense_variant	0	0	0	2.08333	0	0	0	0	0
C27509T	27509	C	T	1131	1	ORF7a	ORF7a:p.39T>I	SNP	missense_variant	4.54545	0	0	0	0	0	0	0	0
C27513T	27513	C	T	1129	3	ORF7a	ORF7a:p.40Y	SNP	synonymous_variant	0	0	0	0	0	0	0.980392	3.22581	0
C27524T	27524	C	T	1131	1	ORF7a	ORF7a:p.44S>L	SNP	missense_variant	0	0	0	0	0	0.162075	0	0	0
A27545G	27545	A	G	1131	1	ORF7a	ORF7a:p.51D>G	SNP	missense_variant	0	0	1.23457	0	0	0	0	0	0
TAACAAATTTGCACTGACTTGCTTTAGCACTCAATTTGCTTTTGCTTGTCCTGACGGCGTAAAACACGTCTATCAGTTACGTGC27546T	27546	TAACAAATTTGCACTGACTTGCTTTAGCACTCAATTTGCTTTTGCTTGTCCTGACGGCGTAAAACACGTCTATCAGTTACGTGC	TAATTTGCACTGACTTGCTTTAGCACTCAATTTGCTTTTGCTTGTCCTGACGGCGTAAAACACGTCTATCAGTTACGTGC,T	1131	0	#N/A	#N/A	#N/A	#N/A	0	0	0	0	0	0	0	0	0
G27556T	27556	G	T	1131	1	ORF7a	ORF7a:p.55A>S	SNP	missense_variant	0	0	0	1.04167	0	0	0	0	0
C27575T	27575	C	T	1130	2	ORF7a	ORF7a:p.61T>I	SNP	missense_variant	0	0	0	2.08333	0	0	0	0	0
A27578G	27578	A	G	1131	1	ORF7a	ORF7a:p.62Q>R	SNP	missense_variant	0	0	0	0	0	0.162075	0	0	0
G27604A	27604	G	A	1131	1	ORF7a	ORF7a:p.71V>I	SNP	missense_variant	0	0	0	0	0	0.162075	0	0	0
C27612T	27612	C	T	1128	4	ORF7a	ORF7a:p.73H	SNP	synonymous_variant	0	0	2.46914	2.08333	0	0	0	0	0
A27617G	27617	A	G	1131	1	ORF7a	ORF7a:p.75Y>C	SNP	missense_variant	0	0	0	0	0	0	0.490196	0	0
A27624G	27624	A	G	1131	1	ORF7a	ORF7a:p.77L	SNP	synonymous_variant	0	0	0	0	0	0.162075	0	0	0
T27627C	27627	T	C	1131	1	ORF7a	ORF7a:p.78R	SNP	synonymous_variant	0	0	0	1.04167	0	0	0	0	0
A27631T	27631	A	T	1131	1	ORF7a	ORF7a:p.80R>*	SNP	stop_gained	0	0	0	1.04167	0	0	0	0	0
C27635T	27635	C	T	1124	8	ORF7a	ORF7a:p.81S>L	SNP	missense_variant	0	0	1.23457	1.04167	9.7561	0.324149	0	0	0
T27638C	27638	T	C	1046	86	ORF7a	ORF7a:p.82V>A	SNP	missense_variant	0	0	33.3333	52.0833	9.7561	0.810373	0	0	0
A27642T	27642	A	T	1131	1	ORF7a	ORF7a:p.83S	SNP	synonymous_variant	0	0	0	0	0	0	0.490196	0	0
C27654T	27654	C	T	1131	1	ORF7a	ORF7a:p.87F	SNP	synonymous_variant	0	0	1.23457	0	0	0	0	0	0
C27661T	27661	C	T	1124	8	ORF7a	ORF7a:p.90Q>*	SNP	stop_gained	0	0	0	8.33333	0	0	0	0	0
G27666T	27666	G	T	1128	4	ORF7a	ORF7a:p.91E>D	SNP	missense_variant	0	0	2.46914	2.08333	0	0	0	0	0
C27689T	27689	C	T	1131	1	ORF7a	ORF7a:p.99P>L	SNP	missense_variant	0	0	0	0	0	0.162075	0	0	0
T27694C	27694	T	C	1131	1	ORF7a	ORF7a:p.101F>L	SNP	missense_variant	0	0	0	0	0	0.162075	0	0	0
TATTGTTGCGGCAATAGTGTTTATAACACTTTGCTTC27699T	27699	TATTGTTGCGGCAATAGTGTTTATAACACTTTGCTTC	T	1131	1	ORF7a	ORF7a:p.103-114IVAAIVFITLCF>-	Deletion	inframe_deletion	0	0	0	0	0	0	0.490196	0	0
GTTGCGGCAATAGTGTTTATAACACTTTGCTTCACAC27703G	27703	GTTGCGGCAATAGTGTTTATAACACTTTGCTTCACAC	G	1131	1	ORF7a	ORF7a:p.104-116VAAIVFITLCFTL>V	Deletion	inframe_deletion	0	0	0	0	0	0.162075	0	0	0
T27733C	27733	T	C	1131	1	ORF7a	ORF7a:p.114F>L	SNP	missense_variant	0	0	0	0	0	0	0.490196	0	0
C27739T	27739	C	T	1128	4	ORF7a	ORF7a:p.116L>F	SNP	missense_variant	0	0	2.46914	2.08333	0	0	0	0	0
C27752T	27752	C	T	1027	105	ORF7a	ORF7a:p.120T>I	SNP	missense_variant	0	0	33.3333	53.125	17.0732	2.59319	1.96078	0	0
G27758T	27758	G	T	1131	1	ORF7a	ORF7a:p.122*>L	SNP	stop_lost	0	0	0	0	0	0	0.490196	0	0
A27764T	27764	A	T	1130	2	Intergenic	-	SNP	downstream_gene_variant	0	0	0	0	0	0	0.980392	0	0
CTTT27791C	27791	CTTT	C	1131	1	Intergenic	-	Deletion	downstream_gene_variant	0	0	0	0	0	0.162075	0	0	0
G27798T	27798	G	T	1131	1	Intergenic	-	SNP	downstream_gene_variant	0	0	1.23457	0	0	0	0	0	0
C27804T	27804	C	T	1131	1	Intergenic	-	SNP	downstream_gene_variant	0	0	0	0	0	0.162075	0	0	0
C27807T	27807	C	T	381	751	Intergenic	-	SNP	downstream_gene_variant	0	0	0	0	70.7317	83.1442	89.2157	83.871	7.69231
G27816GT	27816	G	GT	1130	2	Intergenic	-	Insertion	downstream_gene_variant	0	0	0	0	0	0.162075	0.490196	0	0
G27870T	27870	G	T	1131	1	Intergenic	-	SNP	upstream_gene_variant	0	0	0	1.04167	0	0	0	0	0
A27871G	27871	A	G	1131	1	Intergenic	-	SNP	upstream_gene_variant	0	0	0	0	0	0.162075	0	0	0
C27874T	27874	C	T	1047	85	Intergenic	-	SNP	upstream_gene_variant	0	0	35.8025	36.4583	19.5122	2.10697	0	0	0
T27875C	27875	T	C	1131	1	Intergenic	-	SNP	upstream_gene_variant	0	0	0	0	0	0.162075	0	0	0
T27878G	27878	T	G	1130	2	Intergenic	-	SNP	upstream_gene_variant	0	0	1.23457	1.04167	0	0	0	0	0
C27881T	27881	C	T	1131	1	Intergenic	-	SNP	upstream_gene_variant	0	0	0	0	0	0.162075	0	0	0
C27889T	27889	C	T	1128	4	Intergenic	-	SNP	upstream_gene_variant	0	0	0	0	0	0	0	12.9032	0
A27891T	27891	A	T	1131	1	Intergenic	-	SNP	upstream_gene_variant	0	0	0	1.04167	0	0	0	0	0
C27903T	27903	C	T	1131	1	ORF8	ORF8:p.4L>F	SNP	missense_variant	0	4.7619	0	0	0	0	0	0	0
T27907C	27907	T	C	1130	2	ORF8	ORF8:p.5V>A	SNP	missense_variant	0	0	0	2.08333	0	0	0	0	0
G27915A	27915	G	A	1131	1	ORF8	ORF8:p.8G>R	SNP	missense_variant	0	0	0	0	0	0	0.490196	0	0
C27920T	27920	C	T	1131	1	ORF8	ORF8:p.9I	SNP	synonymous_variant	0	0	1.23457	0	0	0	0	0	0
C27925T	27925	C	T	1131	1	ORF8	ORF8:p.11T>I	SNP	missense_variant	4.54545	0	0	0	0	0	0	0	0
A27926G	27926	A	G	1130	2	ORF8	ORF8:p.11T	SNP	synonymous_variant	0	0	0	0	0	0.324149	0	0	0
C27942T	27942	C	T	1131	1	ORF8	ORF8:p.17H>Y	SNP	missense_variant	0	0	0	0	0	0.162075	0	0	0
C27944T	27944	C	T	1131	1	ORF8	ORF8:p.17H	SNP	synonymous_variant	0	0	1.23457	0	0	0	0	0	0
C27945T	27945	C	T	1131	1	ORF8	ORF8:p.18Q>*	SNP	stop_gained	0	0	0	0	0	0	0.490196	0	0
GTT27955GC	27955	GTT	GC	1131	1	#N/A	#N/A	#N/A	#N/A	0	0	0	0	0	0.162075	0	0	0
C27972T	27972	C	T	1116	16	ORF8	ORF8:p.27Q>*	SNP	stop_gained	0	76.1905	0	0	0	0	0	0	0
C27978T	27978	C	T	1131	1	ORF8	ORF8:p.29Q>*	SNP	stop_gained	0	0	0	0	2.43902	0	0	0	0
G27996T	27996	G	T	1130	2	ORF8	ORF8:p.35D>Y	SNP	missense_variant	0	0	0	0	0	0.324149	0	0	0
G28001T	28001	G	T	1125	7	ORF8	ORF8:p.36P	SNP	synonymous_variant	0	0	0	7.29167	0	0	0	0	0
C28011T	28011	C	T	1131	1	ORF8	ORF8:p.40H>Y	SNP	missense_variant	0	0	0	0	0	0.162075	0	0	0
AATGGTAT28024A	28024	AATGGTAT	A	1131	1	ORF8	ORF8:p.44-46KWY>X	Deletion	frameshift_variant	0	0	0	0	0	0.162075	0	0	0
G28027A	28027	G	A	1130	2	ORF8	ORF8:p.45W>*	SNP	stop_gained	0	0	0	0	0	0.324149	0	0	0
G28048T	28048	G	T	1130	2	ORF8	ORF8:p.52R>I	SNP	missense_variant	0	9.52381	0	0	0	0	0	0	0
A28069G	28069	A	G	1131	1	ORF8	ORF8:p.59E>G	SNP	missense_variant	0	0	0	0	0	0	0.490196	0	0
G28077C	28077	G	C	1131	1	ORF8	ORF8:p.62V>L	SNP	missense_variant	0	0	0	0	0	0.162075	0	0	0
G28079T	28079	G	T	1129	3	ORF8	ORF8:p.62V	SNP	synonymous_variant	0	0	0	0	0	0.486224	0	0	0
G28083T	28083	G	T	1131	1	ORF8	ORF8:p.64E>*	SNP	stop_gained	0	0	0	0	0	0.162075	0	0	0
C28087T	28087	C	T	1129	3	ORF8	ORF8:p.65A>V	SNP	missense_variant	0	0	0	0	0	0.486224	0	0	0
C28093T	28093	C	T	1131	1	ORF8	ORF8:p.67S>F	SNP	missense_variant	0	0	0	0	0	0.162075	0	0	0
A28095T	28095	A	T	1131	1	ORF8	ORF8:p.68K>*	SNP	stop_gained	0	4.7619	0	0	0	0	0	0	0
A28111G	28111	A	G	1131	1	ORF8	ORF8:p.73Y>C	SNP	missense_variant	0	4.7619	0	0	0	0	0	0	0
T28149C	28149	T	C	1131	1	ORF8	ORF8:p.86F>L	SNP	missense_variant	0	0	0	0	0	0	0.490196	0	0
A28159T	28159	A	T	1131	1	ORF8	ORF8:p.89N>I	SNP	missense_variant	0	0	0	0	0	0	0	3.22581	0
C28170T	28170	C	T	1129	3	ORF8	ORF8:p.93P>S	SNP	missense_variant	0	0	2.46914	0	0	0.162075	0	0	0
C28227T	28227	C	T	1131	1	ORF8	ORF8:p.112H>Y	SNP	missense_variant	0	0	0	0	0	0	0.490196	0	0
C28236T	28236	C	T	1131	1	ORF8	ORF8:p.115R>C	SNP	missense_variant	0	0	0	0	0	0.162075	0	0	0
G28237A	28237	G	A	1131	1	ORF8	ORF8:p.115R>H	SNP	missense_variant	0	0	0	0	0	0	0.490196	0	0
AGATTTC28247A	28247	AGATTTC	A	1051	81	ORF8	ORF8:p.118-120LDF>L	Deletion	inframe_deletion	0	0	45.679	25	19.5122	1.94489	0	0	0
T28250TG	28250	T	TG	1131	1	ORF8	ORF8:p.119D>DX	Insertion	frameshift_variant	0	0	0	0	0	0.162075	0	0	0
C28253A	28253	C	A	1131	1	ORF8	ORF8:p.120F>L	SNP	missense_variant	0	0	0	1.04167	0	0	0	0	0
CA28253C	28253	CA	C	1125	7	ORF8	ORF8:p.120-121FI>FX	Deletion	frameshift_variant	0	0	0	0	0	0.810373	0.980392	0	0
TA28270T	28270	TA	T	1109	23	Intergenic	-	Deletion	upstream_gene_variant	0	0	13.5802	7.29167	2.43902	0.648298	0	0	0
A28271T	28271	A	T	559	573	Intergenic	-	SNP	upstream_gene_variant	0	0	2.46914	0	19.5122	66.6126	69.6078	29.0323	7.69231
A28303G	28303	A	G	1131	1	N	N:p.10R	SNP	synonymous_variant	0	0	0	0	0	0.162075	0	0	0
C28310T	28310	C	T	1124	8	N	N:p.13P>S	SNP	missense_variant	0	0	0	0	0	1.2966	0	0	0
C28311T	28311	C	T	561	571	N	N:p.13P>L	SNP	missense_variant	0	0	2.46914	0	19.5122	66.2885	69.6078	29.0323	7.69231
C28315T	28315	C	T	1131	1	N	N:p.14R	SNP	synonymous_variant	0	0	0	0	0	0	0	3.22581	0
G28326T	28326	G	T	1130	2	N	N:p.18G>V	SNP	missense_variant	0	0	1.23457	1.04167	0	0	0	0	0
A28330G	28330	A	G	1128	4	N	N:p.19G	SNP	synonymous_variant	0	0	0	0	0	0	0	12.9032	0
CAGAATGG28355C	28355	CAGAATGG	C	1131	1	N	N:p.28-30QNG>X	Deletion	frameshift_variant	0	0	0	0	0	0	0.490196	0	0
GGAGAACGCA28361G	28361	GGAGAACGCA	G	567	565	N	N:p.30-33GERS>G	Deletion	inframe_deletion	0	0	2.46914	0	19.5122	65.8023	68.1373	29.0323	7.69231
GCA28368G	28368	GCA	G	1131	1	N	N:p.32-33RS>RX	Deletion	frameshift_variant	0	0	0	0	0	0	0.490196	0	0
G28378T	28378	G	T	1131	1	N	N:p.35A	SNP	synonymous_variant	0	0	0	0	0	0	0.490196	0	0
A28384T	28384	A	T	1130	2	N	N:p.37S	SNP	synonymous_variant	0	0	0	0	0	0.324149	0	0	0
G28396T	28396	G	T	1131	1	N	N:p.41R	SNP	synonymous_variant	0	0	0	0	0	0	0.490196	0	0
C28419T	28419	C	T	1131	1	N	N:p.49T>I	SNP	missense_variant	0	0	0	0	0	0.162075	0	0	0
C28422T	28422	C	T	1131	1	N	N:p.50A>V	SNP	missense_variant	0	0	0	0	0	0.162075	0	0	0
C28432T	28432	C	T	1129	3	N	N:p.53F	SNP	synonymous_variant	0	0	0	0	0	0.486224	0	0	0
C28439T	28439	C	T	1131	1	N	N:p.56L>F	SNP	missense_variant	0	0	0	0	0	0	0.490196	0	0
G28456A	28456	G	A	1130	2	N	N:p.61K	SNP	synonymous_variant	0	0	0	2.08333	0	0	0	0	0
A28461G	28461	A	G	1001	131	N	N:p.63D>G	SNP	missense_variant	0	0	79.0123	56.25	14.6341	1.13452	0	0	0
T28465C	28465	T	C	1131	1	N	N:p.64L	SNP	synonymous_variant	0	0	0	0	0	0.162075	0	0	0
A28468T	28468	A	T	1130	2	N	N:p.65K>N	SNP	missense_variant	0	0	0	0	0	0.324149	0	0	0
C28475A	28475	C	A	1131	1	N	N:p.68R	SNP	synonymous_variant	0	0	0	0	0	0	0.490196	0	0
G28509A	28509	G	A	1131	1	N	N:p.79S>N	SNP	missense_variant	0	0	0	1.04167	0	0	0	0	0
C28511T	28511	C	T	1131	1	N	N:p.80P>S	SNP	missense_variant	0	0	0	1.04167	0	0	0	0	0
T28516C	28516	T	C	1131	1	N	N:p.81D	SNP	synonymous_variant	0	0	0	0	0	0.162075	0	0	0
G28580T	28580	G	T	1131	1	N	N:p.103D>Y	SNP	missense_variant	0	0	1.23457	0	0	0	0	0	0
C28603T	28603	C	T	1129	3	N	N:p.110F	SNP	synonymous_variant	0	0	0	0	0	0.162075	0.980392	0	0
C28606T	28606	C	T	1131	1	N	N:p.111Y	SNP	synonymous_variant	0	0	0	0	0	0	0.490196	0	0
G28632T	28632	G	T	1129	3	N	N:p.120G>V	SNP	missense_variant	0	0	0	1.04167	0	0	0.980392	0	0
G28655T	28655	G	T	1130	2	N	N:p.128D>Y	SNP	missense_variant	4.54545	4.7619	0	0	0	0	0	0	0
C28657T	28657	C	T	1130	2	N	N:p.128D	SNP	synonymous_variant	0	0	0	0	0	0.324149	0	0	0
T28662C	28662	T	C	1131	1	N	N:p.130I>T	SNP	missense_variant	0	0	0	0	0	0	0.490196	0	0
C28677T	28677	C	T	1130	2	N	N:p.135T>I	SNP	missense_variant	0	0	1.23457	0	0	0.162075	0	0	0
C28697T	28697	C	T	1131	1	N	N:p.142P>S	SNP	missense_variant	0	0	0	1.04167	0	0	0	0	0
A28704C	28704	A	C	1129	3	N	N:p.144D>A	SNP	missense_variant	0	0	0	0	0	0.486224	0	0	0
T28705C	28705	T	C	1131	1	N	N:p.144D	SNP	synonymous_variant	0	0	0	0	0	0.162075	0	0	0
C28708T	28708	C	T	1125	7	N	N:p.145H	SNP	synonymous_variant	0	0	2.46914	0	0	0.810373	0	0	0
C28720T	28720	C	T	1130	2	N	N:p.149R	SNP	synonymous_variant	0	0	0	1.04167	0	0.162075	0	0	0
C28724T	28724	C	T	1131	1	N	N:p.151P>S	SNP	missense_variant	0	0	0	0	2.43902	0	0	0	0
C28725T	28725	C	T	1131	1	N	N:p.151P>L	SNP	missense_variant	0	0	0	1.04167	0	0	0	0	0
G28727T	28727	G	T	1131	1	N	N:p.152A>S	SNP	missense_variant	0	0	0	0	0	0	0.490196	0	0
C28732T	28732	C	T	1127	5	N	N:p.153N	SNP	synonymous_variant	0	0	0	0	0	0.810373	0	0	0
C28754T	28754	C	T	1131	1	N	N:p.161L>F	SNP	missense_variant	0	0	0	0	0	0.162075	0	0	0
A28761T	28761	A	T	1131	1	N	N:p.163Q>L	SNP	missense_variant	0	0	0	0	0	0	0	3.22581	0
C28770T	28770	C	T	1123	9	N	N:p.166T>I	SNP	missense_variant	0	0	0	8.33333	2.43902	0	0	0	0
C28783A	28783	C	A	1131	1	N	N:p.170G	SNP	synonymous_variant	0	0	0	0	0	0	0.490196	0	0
C28791T	28791	C	T	1131	1	N	N:p.173A>V	SNP	missense_variant	0	0	0	0	0	0.162075	0	0	0
A28792G	28792	A	G	1131	1	N	N:p.173A	SNP	synonymous_variant	0	0	0	1.04167	0	0	0	0	0
G28817T	28817	G	T	1130	2	N	N:p.182A>S	SNP	missense_variant	0	0	2.46914	0	0	0	0	0	0
G28851T	28851	G	T	1131	1	N	N:p.193S>I	SNP	missense_variant	0	0	0	0	0	0.162075	0	0	0
C28854T	28854	C	T	1112	20	N	N:p.194S>L	SNP	missense_variant	4.54545	90.4762	0	0	0	0	0	0	0
C28869T	28869	C	T	1131	1	N	N:p.199P>L	SNP	missense_variant	0	0	0	1.04167	0	0	0	0	0
A28877T	28877	A	T	1131	1	N	N:p.202S>C	SNP	missense_variant	0	0	0	0	0	0.162075	0	0	0
G28878C	28878	G	C	1131	1	N	N:p.202S>T	SNP	missense_variant	0	0	0	0	0	0.162075	0	0	0
G28881A	28881	G	A	257	875	N	N:p.203R>K	SNP	missense_variant	95.4545	9.52381	0	0	73.1707	94.6515	100	87.0968	53.8462
G28881T	28881	G	T	936	196	N	N:p.203R>M	SNP	missense_variant	0	0	96.2963	98.9583	21.9512	2.26904	0	0	0
G28882A	28882	G	A	257	875	N	N:p.203R	SNP	synonymous_variant	95.4545	9.52381	0	0	73.1707	94.6515	100	87.0968	53.8462
G28883C	28883	G	C	257	875	N	N:p.204G>R	SNP	missense_variant	95.4545	9.52381	0	0	73.1707	94.6515	100	87.0968	53.8462
T28891C	28891	T	C	1131	1	N	N:p.206S	SNP	synonymous_variant	0	0	0	0	0	0	0.490196	0	0
G28895T	28895	G	T	1131	1	N	N:p.208A>S	SNP	missense_variant	0	0	0	1.04167	0	0	0	0	0
G28908T	28908	G	T	1130	2	N	N:p.212G>V	SNP	missense_variant	0	0	2.46914	0	0	0	0	0	0
ATGGCGG28911A	28911	ATGGCGG	A	1131	1	N	N:p.213-215NGG>N	Deletion	inframe_deletion	0	0	0	0	0	0.162075	0	0	0
G28916T	28916	G	T	989	143	N	N:p.215G>C	SNP	missense_variant	0	0	41.9753	90.625	21.9512	2.10697	0	0	0
C28923T	28923	C	T	1130	2	N	N:p.217A>V	SNP	missense_variant	0	0	0	0	4.87805	0	0	0	0
C28937T	28937	C	T	1131	1	N	N:p.222L	SNP	synonymous_variant	0	0	0	1.04167	0	0	0	0	0
C28948T	28948	C	T	1131	1	N	N:p.225D	SNP	synonymous_variant	0	0	0	0	0	0.162075	0	0	0
TGAACCAGCTTGA28953T	28953	TGAACCAGCTTGA	T	1131	1	#N/A	#N/A	#N/A	#N/A	0	0	0	0	0	0.162075	0	0	0
C28957T	28957	C	T	1131	1	N	N:p.228N	SNP	synonymous_variant	0	0	0	0	0	0	0.490196	0	0
C28977T	28977	C	T	1130	2	N	N:p.235S>F	SNP	missense_variant	0	9.52381	0	0	0	0	0	0	0
G28985T	28985	G	T	1131	1	N	N:p.238G>C	SNP	missense_variant	0	0	0	1.04167	0	0	0	0	0
G29000A	29000	G	A	1131	1	N	N:p.243G>S	SNP	missense_variant	0	0	0	0	0	0.162075	0	0	0
G29017A	29017	G	A	1131	1	N	N:p.248K	SNP	synonymous_variant	0	0	0	0	0	0	0.490196	0	0
A29020G	29020	A	G	1129	3	N	N:p.249K	SNP	synonymous_variant	0	0	1.23457	1.04167	2.43902	0	0	0	0
T29021C	29021	T	C	1129	3	N	N:p.250S>P	SNP	missense_variant	0	0	1.23457	1.04167	2.43902	0	0	0	0
TC29021T	29021	TC	T	1131	1	N	N:p.250S>X	Deletion	frameshift_variant	0	0	0	0	0	0	0.490196	0	0
C29022T	29022	C	T	1129	3	N	N:p.250S>F	SNP	missense_variant	0	0	0	0	0	0.162075	0.980392	0	0
C29034T	29034	C	T	1129	3	N	N:p.254A>V	SNP	missense_variant	0	0	0	0	0	0	0.980392	3.22581	0
G29050A	29050	G	A	1131	1	N	N:p.259R	SNP	synonymous_variant	0	0	0	1.04167	0	0	0	0	0
G29072A	29072	G	A	1131	1	N	N:p.267A>T	SNP	missense_variant	0	0	0	1.04167	0	0	0	0	0
C29077T	29077	C	T	1130	2	N	N:p.268Y	SNP	synonymous_variant	0	0	0	0	0	0.324149	0	0	0
A29086G	29086	A	G	1131	1	N	N:p.271T	SNP	synonymous_variant	0	0	0	1.04167	0	0	0	0	0
C29095T	29095	C	T	1130	2	N	N:p.274F	SNP	synonymous_variant	0	0	0	0	0	0.324149	0	0	0
C29119T	29119	C	T	1131	1	N	N:p.282T	SNP	synonymous_variant	0	0	0	1.04167	0	0	0	0	0
C29144T	29144	C	T	1124	8	N	N:p.291L	SNP	synonymous_variant	0	0	3.7037	4.16667	0	0.162075	0	0	0
C29149T	29149	C	T	1131	1	N	N:p.292I	SNP	synonymous_variant	0	0	0	0	0	0	0.490196	0	0
T29165C	29165	T	C	1131	1	N	N:p.298Y>H	SNP	missense_variant	0	0	0	0	0	0	0.490196	0	0
C29167T	29167	C	T	1130	2	N	N:p.298Y	SNP	synonymous_variant	0	0	0	0	0	0.162075	0.490196	0	0
T29192C	29192	T	C	1131	1	N	N:p.307F>L	SNP	missense_variant	0	0	0	0	0	0	0.490196	0	0
A29201G	29201	A	G	1131	1	N	N:p.310S>G	SNP	missense_variant	0	0	0	0	0	0.162075	0	0	0
C29215T	29215	C	T	1130	2	N	N:p.314F	SNP	synonymous_variant	0	0	0	2.08333	0	0	0	0	0
G29239A	29239	G	A	1130	2	N	N:p.322M>I	SNP	missense_variant	0	0	0	2.08333	0	0	0	0	0
C29253T	29253	C	T	1131	1	N	N:p.327S>L	SNP	missense_variant	0	0	0	0	0	0	0.490196	0	0
G29254T	29254	G	T	1130	2	N	N:p.327S	SNP	synonymous_variant	0	0	0	1.04167	0	0	0.490196	0	0
G29266A	29266	G	A	1131	1	N	N:p.331L	SNP	synonymous_variant	0	0	0	0	0	0.162075	0	0	0
C29281T	29281	C	T	1130	2	N	N:p.336A	SNP	synonymous_variant	0	0	0	0	0	0.162075	0.490196	0	0
A29282G	29282	A	G	1131	1	N	N:p.337I>V	SNP	missense_variant	0	0	0	1.04167	0	0	0	0	0
C29311T	29311	C	T	1129	3	N	N:p.346F	SNP	synonymous_variant	0	0	0	0	0	0.486224	0	0	0
G29315T	29315	G	T	1131	1	N	N:p.348D>Y	SNP	missense_variant	0	0	0	1.04167	0	0	0	0	0
G29338T	29338	G	T	1131	1	N	N:p.355K>N	SNP	missense_variant	0	0	0	0	0	0	0.490196	0	0
C29347T	29347	C	T	1131	1	N	N:p.358D	SNP	synonymous_variant	0	0	0	0	0	0.162075	0	0	0
C29358T	29358	C	T	1122	10	N	N:p.362T>I	SNP	missense_variant	0	0	12.3457	0	0	0	0	0	0
C29363T	29363	C	T	1131	1	N	N:p.364P>S	SNP	missense_variant	0	0	0	0	0	0	0.490196	0	0
C29370T	29370	C	T	1131	1	N	N:p.366T>I	SNP	missense_variant	0	0	0	0	0	0.162075	0	0	0
C29375T	29375	C	T	1131	1	N	N:p.368P>S	SNP	missense_variant	0	0	0	0	0	0.162075	0	0	0
C29376T	29376	C	T	1131	1	N	N:p.368P>L	SNP	missense_variant	0	0	0	1.04167	0	0	0	0	0
A29382G	29382	A	G	1131	1	N	N:p.370K>R	SNP	missense_variant	0	0	0	0	2.43902	0	0	0	0
G29392C	29392	G	C	1131	1	N	N:p.373K>N	SNP	missense_variant	0	0	0	0	0	0.162075	0	0	0
G29392T	29392	G	T	1131	1	N	N:p.373K>N	SNP	missense_variant	0	0	1.23457	0	0	0	0	0	0
G29402T	29402	G	T	956	176	N	N:p.377D>Y	SNP	missense_variant	0	0	92.5926	84.375	14.6341	2.26904	0	0	0
G29422T	29422	G	T	1130	2	N	N:p.383P	SNP	synonymous_variant	0	0	1.23457	1.04167	0	0	0	0	0
A29426C	29426	A	C	1131	1	N	N:p.385R	SNP	synonymous_variant	0	0	0	0	0	0.162075	0	0	0
G29427T	29427	G	T	1130	2	N	N:p.385R>I	SNP	missense_variant	0	0	0	1.04167	0	0.162075	0	0	0
G29427A	29427	G	A	1110	22	N	N:p.385R>K	SNP	missense_variant	0	0	27.1605	0	0	0	0	0	0
G29434A	29434	G	A	1131	1	N	N:p.387K	SNP	synonymous_variant	0	0	0	0	0	0.162075	0	0	0
A29439T	29439	A	T	1130	2	N	N:p.389Q>L	SNP	missense_variant	0	0	2.46914	0	0	0	0	0	0
G29449T	29449	G	T	1126	6	N	N:p.392V	SNP	synonymous_variant	0	0	0	2.08333	0	0.648298	0	0	0
G29477T	29477	G	T	1131	1	N	N:p.402D>Y	SNP	missense_variant	0	0	1.23457	0	0	0	0	0	0
T29479C	29479	T	C	1131	1	N	N:p.402D	SNP	synonymous_variant	0	0	0	1.04167	0	0	0	0	0
C29509T	29509	C	T	1131	1	N	N:p.412S	SNP	synonymous_variant	0	0	0	1.04167	0	0	0	0	0
A29510C	29510	A	C	358	774	N	N:p.413S>R	SNP	missense_variant	0	0	0	0	9.7561	89.7893	92.6471	87.0968	0
G29513T	29513	G	T	1131	1	N	N:p.414A>S	SNP	missense_variant	0	0	0	1.04167	0	0	0	0	0
C29518T	29518	C	T	1131	1	N	N:p.415D	SNP	synonymous_variant	0	0	0	0	0	0.162075	0	0	0
A29522G	29522	A	G	1131	1	N	N:p.417T>A	SNP	missense_variant	0	0	0	1.04167	0	0	0	0	0
G29543C	29543	G	C	1131	1	Intergenic	-	SNP	downstream_gene_variant	0	0	0	0	0	0	0.490196	0	0
G29543T	29543	G	T	1131	1	Intergenic	-	SNP	downstream_gene_variant	0	0	1.23457	0	0	0	0	0	0
C29555T	29555	C	T	1128	4	Intergenic	-	SNP	upstream_gene_variant	0	0	0	1.04167	0	0.486224	0	0	0
G29560T	29560	G	T	1131	1	ORF10	ORF10:p.1M>I	SNP	start_lost	4.54545	0	0	0	0	0	0	0	0
T29597C	29597	T	C	1131	1	ORF10	ORF10:p.14Y>H	SNP	missense_variant	0	0	1.23457	0	0	0	0	0	0
C29614T	29614	C	T	1129	3	ORF10	ORF10:p.19C	SNP	synonymous_variant	0	0	0	0	0	0.486224	0	0	0
T29623A	29623	T	A	1131	1	ORF10	ORF10:p.22N>K	SNP	missense_variant	0	0	0	1.04167	0	0	0	0	0
G29628T	29628	G	T	1127	5	ORF10	ORF10:p.24R>L	SNP	missense_variant	0	0	0	0	0	0	2.45098	0	0
C29632T	29632	C	T	1131	1	ORF10	ORF10:p.25N	SNP	synonymous_variant	0	0	0	0	2.43902	0	0	0	0
C29640T	29640	C	T	1130	2	ORF10	ORF10:p.28A>V	SNP	missense_variant	0	0	0	0	0	0	0.490196	3.22581	0
A29641G	29641	A	G	1131	1	ORF10	ORF10:p.28A	SNP	synonymous_variant	0	0	0	0	0	0.162075	0	0	0
T29646C	29646	T	C	1130	2	ORF10	ORF10:p.30V>A	SNP	missense_variant	0	0	0	2.08333	0	0	0	0	0
A29647G	29647	A	G	1129	3	ORF10	ORF10:p.30V	SNP	synonymous_variant	0	0	0	0	0	0.486224	0	0	0
A29700G	29700	A	G	1130	2	3'UTR	-	SNP	downstream_gene_variant	0	0	0	0	0	0	0.980392	0	0
G29717A	29717	G	A	1131	1	3'UTR	-	SNP	downstream_gene_variant	0	0	1.23457	0	0	0	0	0	0
CGAGGCCACGCGGAGTACGATCGAGTG29733C	29733	CGAGGCCACGCGGAGTACGATCGAGTG	C	1062	70	3'UTR	-	Deletion	downstream_gene_variant	0	0	0	0	0	2.91734	18.6275	45.1613	0
G29742T	29742	G	T	1113	19	3'UTR	-	SNP	downstream_gene_variant	0	0	14.8148	7.29167	0	0	0	0	0
G29744A	29744	G	A	1131	1	3'UTR	-	SNP	downstream_gene_variant	0	0	0	1.04167	0	0	0	0	0
GAGT29745G	29745	GAGT	G	1131	1	3'UTR	-	Deletion	downstream_gene_variant	0	0	1.23457	0	0	0	0	0	0
