# Supplementary material for: Unraveling the genetic evolution of SARS-CoV-2 Recombinants using mutational dynamics across the different lineages
Source: Front Med (Lausanne). 2024 Jan 15;10:1294699. doi: 10.3389/fmed.2023.1294699 (PMC10823376; doi:10.3389/fmed.2023.1294699)
Supplement: Supplementary file 6 [file Table_6.XLSX]

## Sheet: PreVOC
Supplementary_Table-6:Haplo-blocks of PreVOC to Recombinant (Validation_Data)
Haplotype	start	end	length	total mut	Mutations	AA	Lineage_Category	Lineage_Freq	overall_category
block1	1094	25448	24354	8	T1094C	ORF1ab:p.277L	high	68.1818	Unique
avg r2-0.21					C3037T	ORF1ab:p.924F	medium	18.1818	dynamically decreasing
					C8074T	ORF1ab:p.2603N	high	68.1818	Spontaneously decreasing
					C8917T	ORF1ab:p.2884F	high	77.2727	Unique
					G9389A	ORF1ab:p.3042D>N	low	9.09091	Unique
					C14408T	ORF1ab:p.4715P>L	medium	18.1818	spontaneously increasing
					C18129T	ORF1ab:p.5955D	high	68.1818	Spontaneously decreasing
					A25448C	ORF3a:p.19E>A	high	54.5455	Unique
**Unique represents the mutation unique to that particular lineage

## Sheet: Beta
Haplotype	start	end	length	total mut	Mutations	AA	Lineage_Category	Lineage_Freq	overall_category
block1	5986	28977	22991	21	C5986T	ORF1ab:p.1907F	low	9.52381	Unique
avg r2-0.47					C6310T	ORF1ab:p.2015S	low	9.52381	Unique
					C12546T	ORF1ab:p.4094A>V	medium	42.8571	Unique
					C14408T	ORF1ab:p.4715P>L	medium	33.3333	spontaneously increasing
					C15279T	ORF1ab:p.5005H	low	9.52381	Unique
					C18928T	ORF1ab:p.6222P>S	medium	23.8095	Spontaneously decreasing
					C22444T	S:p.294D	high	76.1905	Unique
					A23063T	S:p.501N>Y	low	9.52381	dynamically decreasing
					C23271A	S:p.570A>D	low	9.52381	Unique
					T24506G	S:p.982S>A	low	9.52381	Unique
					G24914C	S:p.1118D>H	low	9.52381	Unique
					G25563T	ORF3a:p.57Q>H	high	90.4762	dynamically decreasing
					C26735T	M:p.71Y	high	90.4762	Spontaneouly increasing
					T27384C	ORF6:p.61D	low	9.52381	Spontaneouly increasing
					C27972T	ORF8:p.27Q>*	high	76.1905	Unique
					G28048T	ORF8:p.52R>I	low	9.52381	Unique
					C28854T	N:p.194S>L	high	90.4762	Spontaneouly increasing
					G28881A	N:p.203R>K	low	9.52381	dynamically increasing
					G28882A	N:p.203R	low	9.52381	dynamically increasing
					G28883C	N:p.204G>R	low	9.52381	dynamically increasing
					C28977T	N:p.235S>F	low	9.52381	Unique

## Sheet: Delta
Haplotype	start	end	length	total mut	Mutations	AA	Lineage_Category	Lineage_Freq	overall_category
block1	7124	9053	1929	3	C7124T	ORF1ab:p.2287P>S	high	57.6271	Spontaneously decreasing
avg r2-0.71					C8986T	ORF1ab:p.2907D	high	62.7119	Spontaneously decreasing
					G9053T	ORF1ab:p.2930V>L	high	63.2768	Spontaneously decreasing
block2	22917	23403	486	4	T22917G	S:p.452L>R	high	93.7853	Spontaneously decreasing
avg r2-0.36					C22995A	S:p.478T>K	high	91.5254	Spontaneously decreasing
					G23012A	S:p.484E>K	low	9.03955	Unique
					A23403G	S:p.614D>G	high	94.3503	Spontaneously decreasing
block3	24410	28614	4204	8	G24410A	S:p.950D>N	high	66.6667	Spontaneously decreasing
avg r2-0.2					C24745T	S:p.1061V	medium	12.9944	Unique
					C25469T	ORF3a:p.26S>L	high	94.3503	Spontaneously decreasing
					T26767G	M:p.82I>S	low	2.82486	Unique
					T27638C	ORF7a:p.82V>A	medium	43.5028	Spontaneously decreasing
					C27752T	ORF7a:p.120T>I	medium	44.0678	Spontaneously decreasing
					C27874T	-	medium	36.1582	Spontaneously decreasing
					A28461G	N:p.63D>G	high	66.6667	Spontaneously decreasing

## Sheet: BA.1
Haplotype	start	end	length	total mut	Mutations	AA	Lineage_Category	Lineage_Freq	overall_category
block1	22673	23202	529	20	T22673C	S:p.371S>P	high	60.9756	Unique
avg r2-0.47					C22674T	S:p.371S>F	high	73.1707	Spontaneously decreasing
					T22679C	S:p.373S>P	high	73.1707	Spontaneously decreasing
					C22686T	S:p.375S>F	high	73.1707	Unique
					A22688G	S:p.376T>A	medium	12.1951	Unique
					G22775A	S:p.405D>N	low	9.7561	Unique
					A22786C	S:p.408R>S	low	9.7561	Unique
					G22813T	S:p.417K>N	high	70.7317	dynamically decreasing
					T22882G	S:p.440N>K	high	63.4146	Spontaneously decreasing
					G22898A	S:p.446G>S	high	56.0976	Unique
					T22917G	S:p.452L>R	medium	14.6341	Spontaneously decreasing
					G22992A	S:p.477S>N	high	65.8537	Spontaneously decreasing
					C22995A	S:p.478T>K	high	80.4878	Spontaneously decreasing
					A23013C	S:p.484E>A	high	65.8537	Spontaneously decreasing
					A23040G	S:p.493Q>R	high	65.8537	Spontaneously decreasing
					G23048A	S:p.496G>S	high	60.9756	Unique
					A23055G	S:p.498Q>R	high	65.8537	Spontaneously decreasing
					A23063T	S:p.501N>Y	high	65.8537	dynamically decreasing
					T23075C	S:p.505Y>H	high	65.8537	Spontaneously decreasing
					C23202A	S:p.547T>K	high	56.0976	Unique
block2	23599	23948	349	4	T23599G	S:p.679N>K	medium	34.1463	Spontaneouly increasing
avg r2-0.64					C23604G	S:p.681P>R	medium	19.5122	Spontaneously decreasing
					C23854A	S:p.764N>K	medium	21.9512	Spontaneouly increasing
					G23948T	S:p.796D>Y	medium	29.2683	Spontaneouly increasing
block3	25000	25584	584	4	C25000T	S:p.1146D	high	73.1707	Spontaneously decreasing
avg r2-0.48					A25003G	S:p.1147S	low	7.31707	Unique
					C25469T	ORF3a:p.26S>L	medium	17.0732	Spontaneously decreasing
					C25584T	ORF3a:p.64T	high	73.1707	Spontaneously decreasing
block4	27382	27384	2	3	G27382C	ORF6:p.61D>H	low	7.31707	Unique
avg r2-1					A27383T	ORF6:p.61D>V	low	7.31707	Unique
					T27384C	ORF6:p.61D	low	7.31707	Spontaneouly increasing
block5	27752	29402	1650	11	C27752T	ORF7a:p.120T>I	medium	17.0732	Spontaneously decreasing
avg r2-0.40					C27807T	-	high	70.7317	Spontaneously decreasing
					C27874T	-	medium	19.5122	Spontaneously decreasing
					A28271T	-	medium	19.5122	dynamically decreasing
					C28311T	N:p.13P>L	medium	19.5122	dynamically decreasing
					A28461G	N:p.63D>G	medium	14.6341	Spontaneously decreasing
					G28881T	N:p.203R>M	medium	21.9512	Spontaneously decreasing
					G28882A	N:p.203R	high	73.1707	dynamically increasing
					G28883C	N:p.204G>R	high	73.1707	dynamically increasing
					G28916T	N:p.215G>C	medium	21.9512	Spontaneously decreasing
					G29402T	N:p.377D>Y	medium	14.6341	Spontaneously decreasing

## Sheet: BA.2
Haplotype	start	end	length	total mut	Mutations	AA	Lineage_Category	Lineage_Freq	overall_category
block1	9344	9534	19	3	C9344T	ORF1ab:p.3027L>F	high	53.8088	dynamically decreasing
avg r2-0.59					A9424G	ORF1ab:p.3053V	medium	45.705	Unique
					C9534T	ORF1ab:p.3090T>I	high	63.047	dynamically decreasing
block2	9866	10198	332	3	C9866T	ORF1ab:p.3201L>F	high	59.9676	Spontaneoulsy decreasing
avg r2-0.71					C10029T	ORF1ab:p.3255T>I	high	65.9643	dynamically decreasing
					C10198T	ORF1ab:p.3311D	high	65.8023	Unique
block3	22578	22813	235	9	G22578A	S:p.339G>D	high	91.7342	Spontaneously decreasing
avg r2-0.66					C22674A	S:p.371S>Y	low	1.94489	Unique
					T22679C	S:p.373S>P	high	94.1653	Spontaneously decreasing
					C22686T	S:p.375S>F	high	94.1653	Unique
					A22688G	S:p.376T>A	high	94.0032	Unique
					G22775A	S:p.405D>N	high	93.3549	Unique
					A22786T	S:p.408R>S	low	1.13452	Unique
					A22812C	S:p.417K>T	medium	17.9903	Unique
					G22813T	S:p.417K>N	high	93.517	dynamically decreasing
block4	22882	23075	193	8	T22882G	S:p.440N>K	high	74.5543	Spontaneously decreasing
avg r2-0.86					G22992A	S:p.477S>N	high	81.1994	Spontaneously decreasing
					C22995G	S:p.478T>R	low	0.810373	Unique
					A23013C	S:p.484E>A	high	80.8752	Spontaneously decreasing
					A23040G	S:p.493Q>R	high	80.7131	Spontaneously decreasing
					A23055G	S:p.498Q>R	high	80.8752	Spontaneously decreasing
					A23063T	S:p.501N>Y	high	80.8752	dynamically decreasing
					T23075C	S:p.505Y>H	high	80.5511	Spontaneously decreasing
block5	23599	23854	255	3	T23599G	S:p.679N>K	medium	12.4797	Spontaneouly increasing
avg r2-0.72					C23604G	S:p.681P>R	low	1.78282	Spontaneously decreasing
					C23854A	S:p.764N>K	low	9.88655	Spontaneouly increasing
block6	28882	29510	628	3	G28882A	N:p.203R	high	94.6515	dynamically increasing
avg r2-0.66					G28883C	N:p.204G>R	high	94.6515	dynamically increasing
					A29510C	N:p.413S>R	high	89.7893	Unique

## Sheet: Recombinant
Haplotype	start	end	length	total mut	Mutations	AA	Lineage_Category	Lineage_Freq	overall_category
block1	9344	10029	685	5	C9344T	ORF1ab:p.3027L>F	medium	46.1538	dynamically decreasing
avg r2-0.58					A9424G	ORF1ab:p.3053V	medium	38.4615	Unique
					C9534T	ORF1ab:p.3090T>I	medium	30.7692	dynamically decreasing
					C9866T	ORF1ab:p.3201L>F	medium	30.7692	Spontaneoulsy decreasing
					C10029T	ORF1ab:p.3255T>I	medium	46.1538	dynamically decreasing
block2	23599	24469	870	6	T23599G	S:p.679N>K	medium	23.0769	Spontaneouly increasing
avg r2-0.78					C23604A	S:p.681P>H	medium	23.0769	Spontaneouly increasing
					C23854A	S:p.764N>K	medium	23.0769	Spontaneouly increasing
					G23948T	S:p.796D>Y	medium	23.0769	Spontaneouly increasing
					A24424T	S:p.954Q>H	medium	15.3846	Spontaneouly increasing
					T24469A	S:p.969N>K	medium	15.3846	Spontaneouly increasing
block3	28881	28883	2	3	G28881A	N:p.203R>K	high	53.8462	dynamically increasing
avg r2-1					G28882A	N:p.203R	high	53.8462	dynamically increasing
					G28883C	N:p.204G>R	high	53.8462	dynamically increasing
