# Supplementary material for: Unraveling the genetic evolution of SARS-CoV-2 Recombinants using mutational dynamics across the different lineages
Source: Front Med (Lausanne). 2024 Jan 15;10:1294699. doi: 10.3389/fmed.2023.1294699 (PMC10823376; doi:10.3389/fmed.2023.1294699)
Supplement: Supplementary file 7 [file Table_7.XLSX]

## Sheet: Sheet1
Supplementary_Table-7: Linear regression and recombinant breakpoints (Validation data)
No	Lineage	Regression Coefficient	R-Squared(Determination)			Lineage	Position	total length	no. of mutation	Variant with MAF>0.05	gene region	AA
1	PreVOC	9.57e-06	0.048			PreVOC	500-4850	4350	2	T1094C, C3037T	ORF1ab	ORF1ab:p.277L, ORF1ab:p.924F
2	Beta	-1.97e-05	0.129				6000-29400	23400	7	C8074T,C8917T,G9389A,C14408T,C18129T,A25448C,G27366T	ORF1ab-ORF6	ORF1ab:p.2603N,2884F,3042D>N,4715P>L,5955D,ORF3a:p.19E>A,ORF6:p.55E>D
3	Delta	-1.13e-06	0.003			Beta	500-22750	22250	9	T1947C,C3037T,C5986T,C6310T,C12546T,C14408T,C15279T,C18928T,C22444T	ORF1ab - S	ORF1ab:p.561V>A,924F,1907F,2015S,4094A>V,4715P>L,5005H,6222P>S,S:p.294D
4	Omicron	-3.37e-06	0.01				22950-27525	4575	7	A23063T,C23271A,T24506G,G24914C,G25563T,C26735T,T27384C	S-ORF6	S:p.501N>Y,570A>D,982S>A,1118D>H,ORF3a:p.57Q>H,M:p.71Y,ORF6:p.61D
5	Omicron	-6.32e-06	0.053				27900-28350	450	2	C27972T,G28048T	ORF8	ORF8:p.27Q>*,52R>I
6	Recombinant	-1.25e-05	0.046			Delta	1725-2000	275	-
							3300-4250	950	1	G4181T	ORF1ab	ORF1ab:p.1306A>S
							12025-12400	375	-
							16975-17175	200	-
							20325-20600	275	-
							23575-23675	100	1	C23604A	S	S:p.681P>H
							24125-24225	100	-
							27775-28750	975	2	C27874T,A28461G	Intergenic-N	N:p.63D>G
						Omicron	500-6875	6375	7	C2790T,A2832G,C3037T,T5386G,C5730T,C6402T,C6408T	ORF1ab	ORF1ab:p.842T>I,856K>R,924F,1707A,1822T>I,2046P>L,2048S>F
							7025-8700	1675	4	C7124T,C8344T,C8389T,G8393A	ORF1ab	ORF1ab:p.2287P>S,2693D,2708N,2710A>T
							8850-8900	50	-		ORF1ab
							10950-11400	450	-	A11201G	ORF1ab	ORF1ab:p.3646T>A
										A11332G	ORF1ab	ORF1ab:p.3689V
							12600-15200	2600	5	C12880T,T13195C,C13720T,C14408T,G14785T	ORF1ab	ORF1ab:p.4205I,4310V,4486P>S,4715P>L,4841A>S
							16900-21325	4425	9	C17410T,G17567A,A17697T,G17972A,A18163G,C19220T,C19955T,A20055G,C20233T	ORF1ab	ORF1ab:p.5716R>C,5768C>Y,5811A,5903R>K,5967I>V,6319A>V,6564T>I,6597E,6657P>S
							23125-23150	25	-
							25025-25075	50	-
							26825-26875	50	-
							28825-29400	575	4	G28881T,G28882A,G28883C,G28916T	N	N:p.203R>M,203R,204G>R,215G>C
						Omicron (BA.2)	8050-8425	375	-
							13425-13675	250	-
							21475-22250	775	2	G21987A,T22200G	S	S:p.142G>D,S:p.213V>G
							23100-23375	275	-
							23500-23525	25	-
						Recomb	500-12200	11700	14	C1627T,C3037T,A3504G,C3796T,G7684A,C9344T,A9424G,C9534T,C9866T,C10029T,C10198T,C10449A,C12025T,G12160A	ORF1ab	ORF1ab:p.454L,924F,1080N>S,1177V,2473L,3027L>F,3053V,3090T>I,3201L>F,3255T>I,3311D,3395P>H,3920S,3965E
							13225-29400	16175	47	C15240T,C15714T,T16342C,T16600C,C16616A,A18163G,C18483T,A19812G,C19955T,A22190G,G22578A,T22673C,C22674T T22679C,C22686T,G22813T,T22882G,G22898A,G22992A,C22995A,A23013C,A23040G,G23048A,A23055G,A23063T,T23075C C23202A,A23403G,T23599G,C23604A,C23854A,G23948T,A24424T,T24469A,C25000T,C25584T,C26058T,C26060T,C26270T A26275G,G26529A,C27807T,A28271T,C28311T,G28881A,G28882A,G28883C,	ORF1ab-N	ORF1ab:p.4992N,5150L,5360S>P,5446L,5451T>N,5967I>V,6073H,6516K,6564T>I S:p.210I>V,339G>D,371S>P,371S>F,373S>P,375S>F,417K>N,440N>K,446G>S 477S>N,478T>K,484E>A,493Q>R,496G>S,498Q>R,501N>Y,505Y>H,547T>K,614D>G 679N>K,681P>H,764N>K,796D>Y,954Q>H,969N>K,1146D ORF3a:p.64T,222D,223T>I,E:p.9T>I,11T>A,M:p.3D>N,N:p.13P>L,N:p.203R>K,N:p.203R,N:p.204G>R
